# Supplementary material for: TMBcalc: a computational pipeline for identifying pan-cancer Tumor Mutational Burden gene signatures
Source: Front Genet. 2024 Apr 5;15:1285305. doi: 10.3389/fgene.2024.1285305 (PMC11026579; doi:10.3389/fgene.2024.1285305)
Supplement: Supplementary file 1 [file DataSheet3.xlsx]

## Sheet: 389_geni_pan_cancer_+_freq
Gene	Length
TPTE	2596
LOC102724050	924
NMS	485
SNORA70H	135
PAGE1	659
PMS2P4	844
LOC101929095	907
LOC105369438	1175
GAGE10	538
SPANXB1	466
RAET1E-AS1	605
CSN1S1	998
IPO9-AS1	1274
CHEK2P2	945
SPINK14	294
STEAP2-AS1	1208
LOC101927418	360
ERICH2	601
XAGE2	627
XAGE3	567
PAGE5	743
PRH1-PRR4	1620
KRTAP20-1	275
EFCAB14-AS1	584
SSX7	1340
LINC02259	637
MRC1	5188
LOC100421746	501
SSX1	1298
DSG1-AS1	1149
LOC101928008	586
AP4B1-AS1	1734
TRIM48	1467
SSX5	1484
TPTE2	2287
DEFB131A	213
RGS7	2576
SPANXN5	642
SPANXN3	590
GRIA3	6484
LOC441601	1005
TEX11	3371
JAKMIP2-AS1	2106
PAGE2B	540
CR1L	2768
TRIM51	1832
SYNPR-AS1	558
OR2L13	2019
DOCK11	6721
SNORA3C	125
SI	6139
SPINK8	444
LOC100287944	2419
AMTN	1009
PLGLA	991
DSCAS	1298
AGR3	1153
ANKRD30A	5078
LOC101929710	1488
CYP4Z2P	1598
LIPK	1200
SLCO1B1	2787
NBPF7	1332
HSD17B7P2	1506
SCGN	1482
KRTAP9-7	1039
LINC02088	620
SLC9A9	4041
MCF2	5058
UGT2B10	2757
COL11A1	9091
IL13RA2	1626
NXF5	2158
TBC1D3P1-DHX40P1	1841
FAAH2	2019
EFHC2	3329
FAM21EP	2549
SIRPD	823
BPIFB3	1454
SPANXN4	625
POLA1	6640
ALAS2	2047
MT1A	396
FCGR1CP	1127
TSHB	528
CSAG4	755
PFKFB1	2168
KCNU1	3966
FAM9A	1590
LOC100128568	639
OC90	1788
IL1RAPL1	3616
LOC102723833	774
CASP5	1592
KRTAP19-4	342
MT1HL1	339
ARR3	1729
CSN2	1066
CPO	1245
ANKRD30B	6212
CACNA2D3	4719
LOC105371046	485
SAGE1	2953
MTMR8	2803
SMS	2026
FRMPD3-AS1	457
POTEA	2268
ITFG2-AS1	1537
LY96	559
PAGE3	759
IL1RAPL2	3263
SYCP1	4278
BMX	2828
RRN3P2	2271
POTEH	2293
TRIM77	1353
TIMM23	1190
RYR2	17855
LOC101928386	1046
TRIM31-AS1	549
MORC1	3747
WDR44	4202
NCOR1P1	406
ANO4	4997
C1orf146	1086
GUSBP2	2071
GSTA3	915
DEFB116	309
GZMA	896
SSX3	2108
LAMA2	10358
COL22A1	7865
PNLIP	1539
CARD17	1232
PNLDC1	2206
DEFB110	531
ANAPC1P1	2553
GPC3	2870
FIGLA	722
DMD	18910
PNLIPRP3	2374
LINC00993	1175
SPINK5	4474
NMU	975
FATE1	1072
SPO11	1823
MGAM	10767
XCL2	562
ANKRD36C	8574
SUGCT	2829
ARNTL2-AS1	804
LOC100131635	717
LIPI	1744
ADH1C	1574
PTPRN2	4868
DEFB128	403
PDE6H	727
BRDTP1	677
RNF17	5617
GK	5359
FOLH1B	2495
MRVI1-AS1	1421
POF1B	4003
ASIC5	1696
SPANXN1	697
ACCSL	1867
NBEA	11949
HPF1	1422
DNTT	1959
ADGRB3	6570
SCEL-AS1	570
CLIC2	2840
SMARCA1	4363
XAGE5	1115
VCAN-AS1	877
DEFB136	237
C2orf80	1392
GSTA5	932
CNGB3	5025
DRICH1	1302
SYCP2	6465
DOCK3	9069
GHRH	570
LRCH2	4953
HTR3E-AS1	515
AGAP11	3078
KIF4A	4573
LRP1B	16355
SPDYE4	1063
TRIM49B	2162
FCER1A	1165
IL3RA	1710
FABP9	585
RXFP2	3336
MARCO	2079
PNLIPRP2	1574
PBDC1	1207
CLCN1	3321
DPRX	648
COL24A1	9568
MLN	558
CAPN9	2593
LGALS16	660
MROH2B	6085
PIP	578
CFAP47	11443
SCEL	4205
SP140	5582
CSF2RA	3830
NUP210L	5889
TIMD4	1516
GC	2095
C4orf45	1486
TRIM53AP	1544
ZNF723	1865
MYL1	1326
PGM5P2	1980
BRDT	4334
ASMT	1788
PAGE2	651
COL23A1	3604
TEX43	490
CPA3	1815
MRPL39	1199
LGALS13	709
LINC00922	2325
BFSP2-AS1	894
SRPX	1987
CDH12	5650
LOC105373805	520
EVA1C	4353
LOC101928882	3101
TRPC7-AS2	706
WASHC2A	5162
NRAP	5669
CTSL3P	1020
SPANXC	408
CLC	631
CELA1	953
SULT1C3	915
MSH4	3270
VSTM1	1405
SPACA7	1078
C1orf189	674
SPDYE7P	1422
TRIM64C	1353
ATP11C	7407
TBX20	1828
OTC	1683
PLA2G1B	624
SLC9C1	4208
RGPD3	7439
CNTN6	5507
NXF3	3544
CYP3A43	2637
APOBEC1	894
MROH9	3831
CNBD1	2611
HPRT1	1612
XPNPEP2	3498
COL3A1	6758
LACRT	882
PPEF1	3513
LOC105372397	516
COL5A2	7319
LPA	6436
SPTA1	10108
MAOB	2895
BPIFB4	2814
IGFL3	680
ARHGEF6	5278
FDCSP	513
SEL1L2	3887
PGLYRP3	1173
CPE	3119
SLC9C2	5123
AOX1	5410
IL9	605
BSPH1	654
CSAG1	1092
LRRC72	1441
SUN5	1475
S100A7	486
PASD1	4376
EGFL6	2611
MEP1B	2582
SORCS3	5582
RRAGB	2715
SPP2	1265
CENPI	4321
LBP	1825
STAB2	9280
ADGRE3	2837
WASHC2C	5705
KRTAP22-1	296
MTX2	1717
CATSPERD	2781
SFTPD	1323
HFM1	5814
PLA2G4A	2879
LCN1	781
WDR64	4939
NUP62CL	1867
TEX14	5325
HTR2C	4842
MAGEC3	2763
POTEJ	3383
GUCY2C	4191
ARHGAP36	3071
HMCN1	18739
LYZL2	818
CNTNAP5	5446
TYW1B	3262
GOLGA2P9	2648
SLC5A4	2030
FUNDC1	1257
CXorf58	1845
NELL1	5314
TCN1	1500
MYO1H	4792
TSNAX-DISC1	4207
AFM	2182
COL4A6	9282
NDUFA1	421
MT1L	411
WFDC9	675
TNMD	1476
ARL13A	1537
MYH15	7695
C4orf51	1094
OVCH2	2089
C1orf112	5970
CXorf65	1128
NME8	2435
BPIFB6	1676
KLRC2	1499
GFRAL	1911
VSIG4	2333
SPRR1A	270
SPINK6	606
KLRF1	1260
BMS1P4	1913
FLT3	4159
SPATA19	898
AMPD1	3082
AMY2A	1898
HMGN3	1014
GPKOW	1658
LIPE-AS1	4340
DHDH	1064
ZNF735	1570
SUN3	1732
ENPP3	3885
TMPRSS11E	2124
PLA1A	2169
ITIH2	3331
WFDC11	654
XRN2	3408
KIF15	5281
PDCL2	900
SPATA16	2129
TMPRSS7	3050
DEFB123	354
DYSF	8389
IL37	839
SERPINB4	1971
KLRC3	1145
DUXA	1048
SCGB1D1	453
THEGL	1796
XDH	6064
C6orf52	884
DOCK1	8142
ADAM2	2905
CSMD3	20407
CYP2C18	2310
AKR1B10	1773
STAG2	8199
LOC440040	2366
ERICH6	2075
GUCY2F	3728
TINAG	2159
SMC1B	4253
CCDC83	2359
C17orf98	617
ACE2	3926
ADGRE1	3707
AWAT1	1466
LHFPL3	1856
