# Supplementary material for: TMBcalc: a computational pipeline for identifying pan-cancer Tumor Mutational Burden gene signatures
Source: Front Genet. 2024 Apr 5;15:1285305. doi: 10.3389/fgene.2024.1285305 (PMC11026579; doi:10.3389/fgene.2024.1285305)
Supplement: Supplementary file 3 [file DataSheet2.xlsx]

## Sheet: KIRP
Gene	Expected.mutation	Observed.mutation.in.high.patients	Wilcoxon.test.p.value.for.high.patients	Observed.mutation.in.low.patients	Wilcoxon.test.p.value.for.low.patients	FDR.for.high.patients	FDR.for.low.patients
A1BG	0.0016	0.0029	0.457299	0	0.245611	0.539767	0.302034
A1BG-AS1	0.0032	0.0058	0.389884	0	0.179523	0.489833	0.239015
A1CF	0.0226	0.0386	0.000424404	0.003	6.53332e-07	0.0295143	5.87669e-05
A2M	0.0303	0.0476	0.0152648	0.0091	0.00119563	0.150462	0.0091235
A2ML1	0.0487	0.0753	0.00115418	0.016	2.15771e-05	0.0483669	0.000670659
A3GALT2	0.0273	0.0382	0.417462	0.014	0.284005	0.512309	0.336647
A4GALT	0.0058	0.0093	0.361688	0.0014	0.19418	0.473634	0.251186
A4GNT	0.0048	0.0088	0.389878	0	0.179521	0.489833	0.239015
AAAS	0.0123	0.0182	0.195394	0.0051	0.0821145	0.35695	0.138965
AACS	0.0074	0.0129	0.0125202	0.0006	0.000238124	0.140685	0.00332366
AACSP1	0.021	0.0347	0.0728899	0.0042	0.0106799	0.262124	0.0373732
AADACL2	0.0055	0.01	0.149561	0	0.0251418	0.328141	0.0628326
AADACL3	0.0207	0.0299	0.118623	0.0094	0.0384107	0.306337	0.0848499
AADACL4	0.0328	0.0471	0.276573	0.0152	0.150805	0.418779	0.209095
AADAT	0.0174	0.0303	0.0597465	0.0016	0.00493457	0.242173	0.0228965
AAGAB	0.0068	0.0113	0.209862	0.0012	0.0666548	0.372563	0.119637
AAK1	0.0027	0.0042	0.084702	0.0008	0.0160621	0.272047	0.0481431
AAMDC	0.0111	0.0161	0.422964	0.0049	0.279203	0.512309	0.333127
AAMP	0.0253	0.0409	0.0521924	0.0063	0.00622041	0.23298	0.0266632
AAR2	0.0125	0.0176	0.287389	0.0062	0.148296	0.418779	0.20684
AARD	0.0018	0.0032	0.544799	0	0.343867	0.602252	0.390953
AARS	0.0099	0.0164	0.0221226	0.0019	0.00112375	0.171949	0.00887928
AARS2	0.0217	0.0358	0.013936	0.0046	0.000442717	0.14428	0.0049181
AASDH	0.012	0.021	0.052802	0.001	0.00380322	0.23298	0.0193497
AASDHPPT	0.0032	0.0059	0.221114	0	0.0567779	0.373464	0.107547
AASS	0.0181	0.0299	0.012278	0.0036	0.000342858	0.138751	0.00415678
AATF	0.0135	0.0202	0.12393	0.0052	0.0332746	0.309836	0.0756859
AATK	0.0021	0.0039	0.131704	0	0.01925	0.315746	0.0530223
ABALON	0.0011	0.0021	0.669683	0	0.504637	0.702046	0.53638
ABAT	0.0122	0.0193	0.0649481	0.0034	0.0122894	0.253088	0.0406227
ABCA1	0.0185	0.0284	0.0152256	0.0064	0.00133879	0.150462	0.00997252
ABCA10	0.0171	0.0288	0.00554891	0.0028	8.29235e-05	0.102172	0.00166321
ABCA11P	0.0177	0.0266	0.220925	0.0069	0.0975816	0.373464	0.156433
ABCA12	0.0353	0.0569	0.00070626	0.009	5.95476e-06	0.0380015	0.000270547
ABCA13	0.0162	0.0266	0.000130926	0.0035	2.73079e-07	0.0157554	3.34645e-05
ABCA17P	0.0029	0.0042	0.65133	0.0015	0.564246	0.698627	0.595716
ABCA2	0.0086	0.0146	0.0131232	0.0012	0.000328323	0.143587	0.00404952
ABCA3	0.0314	0.0536	0.000411448	0.0043	7.38921e-07	0.0295143	6.48285e-05
ABCA4	0.0491	0.08	0.000100324	0.0112	2.35721e-07	0.0134343	3.02029e-05
ABCA5	0.0095	0.0157	0.0172588	0.0018	0.000787947	0.158646	0.00714077
ABCA6	0.0117	0.0193	0.00491298	0.0024	8.85243e-05	0.0967987	0.00172673
ABCA7	0.0242	0.0395	0.00207689	0.0055	2.20695e-05	0.0661707	0.00068358
ABCA8	0.0239	0.041	0.000265609	0.003	3.19727e-07	0.0224194	3.66192e-05
ABCA9	0.0179	0.0286	0.0152756	0.0048	0.000958109	0.150462	0.00797007
ABCA9-AS1	0.0065	0.0118	0.193683	0	0.0431511	0.35695	0.0897266
ABCB1	0.0372	0.0633	0.000338388	0.0052	4.19628e-07	0.0264328	4.52944e-05
ABCB10	0.0151	0.0238	0.0954881	0.0045	0.0202547	0.284532	0.0552852
ABCB11	0.0309	0.0542	0.000366375	0.0025	3.06236e-07	0.0278758	3.5416e-05
ABCB4	0.0164	0.0268	0.0285327	0.0037	0.00237437	0.188019	0.0142863
ABCB5	0.0276	0.0447	0.00045214	0.0067	1.95487e-06	0.0308529	0.000127066
ABCB6	0.0128	0.0188	0.153304	0.0055	0.0556824	0.330945	0.107547
ABCB7	0.0096	0.0153	0.171766	0.0027	0.0572613	0.343567	0.1084
ABCB8	0.0083	0.0126	0.135415	0.0031	0.0445807	0.318548	0.0923129
ABCB9	0.0034	0.0056	0.116581	0.0007	0.0238953	0.302213	0.0616687
ABCC1	0.0219	0.034	0.0142186	0.0069	0.000981305	0.145871	0.00812507
ABCC10	0.0237	0.0372	0.00795054	0.0071	0.000336233	0.119475	0.00411003
ABCC11	0.0261	0.0431	0.000994452	0.0053	4.88673e-06	0.0446126	0.000238061
ABCC12	0.0284	0.0454	0.000881704	0.0077	7.37559e-06	0.0422128	0.000312017
ABCC2	0.0255	0.0414	0.00697915	0.0061	0.000217716	0.113618	0.0031496
ABCC3	0.0293	0.0455	0.00349754	0.0095	0.000103953	0.0841774	0.00192454
ABCC4	0.0234	0.0389	0.00218908	0.0044	2.14887e-05	0.0684661	0.000669079
ABCC5	0.0123	0.0203	0.00940403	0.0025	0.000273687	0.127496	0.00357883
ABCC6	0.0349	0.0573	0.000259096	0.0076	6.13819e-07	0.0222546	5.63512e-05
ABCC6P1	0.0201	0.0307	0.153389	0.007	0.0530747	0.330945	0.103715
ABCC6P2	0.02	0.0218	0.866829	0.0178	0.842852	0.879571	0.855387
ABCC8	0.034	0.0521	0.00141026	0.0118	5.08053e-05	0.0542543	0.00121293
ABCC9	0.0302	0.0491	0.000107609	0.007	2.21066e-07	0.0140841	2.92348e-05
ABCD1	0.0071	0.0111	0.321466	0.0023	0.171109	0.444153	0.235041
ABCD2	0.0113	0.0193	0.0301847	0.0015	0.00149096	0.191231	0.0105234
ABCD3	0.0081	0.0138	0.0556239	0.0013	0.0052759	0.238487	0.0234266
ABCD4	0.0116	0.0184	0.0291724	0.0032	0.00248231	0.189543	0.0145684
ABCE1	0.0062	0.01	0.191749	0.0015	0.0641853	0.35695	0.118668
ABCF1	0.032	0.0513	0.0170325	0.0085	0.00107384	0.157828	0.00867017
ABCF2	0.0146	0.0189	0.377369	0.0093	0.267134	0.485126	0.322443
ABCF3	0.0161	0.024	0.106365	0.0064	0.0302749	0.294735	0.0722825
ABCG1	0.0183	0.0274	0.071938	0.007	0.0165162	0.259776	0.0492885
ABCG2	0.0146	0.0209	0.164949	0.0068	0.0682159	0.342797	0.121773
ABCG4	0.0145	0.0238	0.0283614	0.0031	0.00157774	0.188019	0.0109422
ABCG5	0.0104	0.0168	0.191749	0.0026	0.0641853	0.35695	0.118668
ABCG8	0.0114	0.0188	0.015425	0.0024	0.000631997	0.150462	0.0061812
ABHD1	0.0074	0.011	0.250827	0.0031	0.107438	0.392618	0.165697
ABHD10	0.0099	0.0155	0.248415	0.0032	0.105663	0.392618	0.163045
ABHD11	0.0179	0.029	0.149438	0.0042	0.0392744	0.328141	0.0848499
ABHD12	0.0115	0.0201	0.0597465	0.0011	0.00493457	0.242173	0.0228965
ABHD12B	0.0137	0.0223	0.0829141	0.0032	0.0138088	0.272047	0.0440148
ABHD13	0.0032	0.0051	0.418511	0.0009	0.255218	0.512309	0.309218
ABHD14A	0.0027	0.0033	0.834239	0.002	0.795789	0.847902	0.808869
ABHD14B	0.0041	0.0074	0.3356	0	0.133063	0.449814	0.193411
ABHD16A	0.0302	0.0462	0.0463121	0.0106	0.00698457	0.223117	0.0278289
ABHD16B	0.0029	0.0052	0.544799	0	0.343867	0.602252	0.390953
ABHD17B	0.0027	0.0036	0.683988	0.0015	0.594471	0.708864	0.617745
ABHD17C	0.0012	0.0022	0.544799	0	0.343867	0.602252	0.390953
ABHD18	0.0016	0.0017	0.90655	0.0014	0.88958	0.915027	0.897949
ABHD2	0.0056	0.0097	0.0413635	0.0005	0.00227622	0.214035	0.0139791
ABHD3	0.0064	0.0108	0.273567	0.0011	0.113101	0.416963	0.172212
ABHD4	0.0053	0.0096	0.193697	0	0.043153	0.35695	0.0897266
ABHD5	0.004	0.0062	0.18682	0.0013	0.0525903	0.35695	0.102949
ABHD6	0.0121	0.0219	0.0905306	0	0.00871554	0.279181	0.0321007
ABHD8	0.0109	0.0163	0.484838	0.0044	0.35258	0.556406	0.397415
ABI1	0.0102	0.0157	0.195724	0.0034	0.0732604	0.35695	0.128966
ABI2	0.0023	0.0035	0.108553	0.0008	0.0234607	0.296206	0.0614553
ABI3	0.0218	0.0309	0.348296	0.0105	0.222111	0.466017	0.283205
ABI3BP	0.0133	0.0213	0.013639	0.0035	0.000705921	0.143587	0.00655896
ABL1	0.0126	0.0195	0.0606649	0.0041	0.00922186	0.244771	0.0332876
ABL2	0.0061	0.0101	0.0221226	0.0011	0.00112375	0.171949	0.00887928
ABLIM1	0.0217	0.0347	0.00509669	0.0056	0.000147361	0.0987726	0.00242234
ABLIM2	0.0224	0.0368	0.0172813	0.0047	0.000896042	0.158646	0.0076408
ABLIM3	0.0253	0.04	0.0107747	0.0073	0.000543089	0.1331	0.00554611
ABO	0.0096	0.0163	0.0556239	0.0015	0.0052759	0.238487	0.0234266
ABR	0.0067	0.0116	0.0207713	0.0008	0.000684955	0.166843	0.00647172
ABRA	0.0109	0.0184	0.184284	0.0017	0.05123	0.355042	0.100803
ABRACL	0.0057	0.0103	0.457299	0	0.245611	0.539767	0.302034
ABRAXAS1	0.0028	0.0051	0.170034	0	0.0328959	0.342797	0.0748725
ABRAXAS2	0.0277	0.041	0.132983	0.0113	0.0451943	0.317314	0.0933987
ABTB1	0.0066	0.0102	0.221457	0.0023	0.0922905	0.373464	0.150013
ABTB2	0.0069	0.0118	0.14272	0.001	0.0303568	0.324921	0.0722825
ACAA1	0.0051	0.0093	0.0706866	0	0.00515988	0.25794	0.0233219
ACAA2	0.0074	0.0127	0.111087	0.001	0.0180764	0.297065	0.0519596
ACACA	0.0299	0.0471	0.000211115	0.0088	1.27509e-06	0.0201067	9.37845e-05
ACACB	0.0227	0.0355	0.000867353	0.0069	1.14344e-05	0.0421891	0.000422502
ACAD10	0.0149	0.0249	0.0105349	0.0027	0.000296429	0.13262	0.00378185
ACAD11	0.0026	0.0047	0.290754	0	0.0995569	0.418779	0.156433
ACAD9	0.0189	0.0334	0.0174503	0.0011	0.000368286	0.158646	0.00436776
ACADL	0.0071	0.0114	0.281812	0.0019	0.13409	0.418779	0.193672
ACADM	0.0094	0.0163	0.110897	0.001	0.018006	0.297065	0.0519596
ACADS	0.0115	0.018	0.321466	0.0037	0.171109	0.444153	0.235041
ACADSB	0.0069	0.0119	0.0865569	0.0008	0.0107421	0.272047	0.0373732
ACADVL	0.0085	0.0097	0.672581	0.0069	0.606708	0.704379	0.62914
ACAN	0.0197	0.0311	0.0104708	0.0057	0.000601282	0.13262	0.00597925
ACAP1	0.0168	0.0263	0.0224974	0.0052	0.00181937	0.172483	0.0120042
ACAP2	0.0078	0.013	0.0244384	0.0013	0.00116923	0.179043	0.00897595
ACAP3	0.004	0.0058	0.366107	0.0016	0.227402	0.474792	0.287849
ACAT1	0.0033	0.0047	0.48665	0.0016	0.354593	0.556406	0.397415
ACAT2	0.0065	0.0089	0.562422	0.0036	0.44921	0.617098	0.48804
ACBD3	0.0042	0.0076	0.253096	0	0.0749933	0.392618	0.128966
ACBD3-AS1	0.004	0.0073	0.669683	0	0.504637	0.702046	0.53638
ACBD4	0.0125	0.0207	0.103045	0.0025	0.0186235	0.290504	0.0526074
ACBD5	0.0128	0.0214	0.0906485	0.0022	0.0143535	0.279181	0.0448915
ACBD6	0.0049	0.0083	0.142589	0.0006	0.0302972	0.324921	0.0722825
ACCS	0.0118	0.0201	0.0302255	0.0016	0.00149629	0.191231	0.0105234
ACCSL	0.0495	0.0732	0.145201	0.0205	0.054813	0.328141	0.106679
ACD	0.016	0.0242	0.220925	0.0059	0.0975816	0.373464	0.156433
ACE	0.0247	0.0416	0.00119379	0.004	4.81702e-06	0.0491871	0.000236992
ACE2	0.0214	0.0368	0.0126943	0.0024	0.000247801	0.141049	0.00338942
ACER1	0.0331	0.052	0.19523	0.0101	0.0729329	0.35695	0.128966
ACER2	0.0085	0.0113	0.563495	0.0052	0.450447	0.618161	0.489026
ACER3	0.0046	0.0079	0.110993	0.0006	0.0180413	0.297065	0.0519596
ACHE	0.0069	0.0086	0.591379	0.0047	0.500297	0.63837	0.53638
ACIN1	0.008	0.0129	0.0942676	0.0021	0.0197731	0.28388	0.0542623
ACKR1	0.0276	0.0501	0.0265783	0	0.000643268	0.184284	0.00623355
ACKR2	0.0047	0.0079	0.239447	0.0009	0.0868396	0.392618	0.142585
ACKR3	0.0156	0.0264	0.142849	0.0023	0.0304161	0.324921	0.0722825
ACKR4	0.0008	0.0015	0.669683	0	0.504637	0.702046	0.53638
ACLY	0.0268	0.0375	0.0854989	0.0138	0.0256588	0.272047	0.0637355
ACMSD	0.0269	0.0403	0.173789	0.0106	0.0664939	0.343567	0.119637
ACO1	0.0083	0.0129	0.0852304	0.0025	0.0162569	0.272047	0.0486042
ACO2	0.0159	0.026	0.0829144	0.0035	0.0138088	0.272047	0.0440148
ACOT11	0.0123	0.0208	0.0104649	0.002	0.000249533	0.13262	0.00339065
ACOT12	0.0491	0.0812	0.0250307	0.0098	0.00164287	0.180112	0.0112992
ACOT13	0.0015	0.0018	0.834239	0.0011	0.795789	0.847902	0.808869
ACOT2	0.0054	0.0098	0.290754	0	0.0995569	0.418779	0.156433
ACOT4	0.0091	0.0132	0.422964	0.0041	0.279203	0.512309	0.333127
ACOT7	0.0042	0.0076	0.253107	0	0.0749952	0.392618	0.128966
ACOT8	0.0069	0.0108	0.282333	0.0022	0.13452	0.418779	0.193672
ACOT9	0.0079	0.0119	0.174867	0.0031	0.063619	0.344512	0.118668
ACOX1	0.0104	0.0156	0.0760026	0.004	0.016398	0.262124	0.0489768
ACOX2	0.027	0.0409	0.0559384	0.01	0.00857375	0.238969	0.0321007
ACOX3	0.0263	0.0427	0.0369906	0.0062	0.00312983	0.206271	0.0170133
ACOXL	0.0347	0.0527	0.0106889	0.0126	0.000665389	0.13262	0.00639535
ACP1	0.0067	0.0103	0.28285	0.0023	0.134951	0.418779	0.193672
ACP5	0.0052	0.0094	0.290763	0	0.0995587	0.418779	0.156433
ACP6	0.0047	0.0075	0.135183	0.0012	0.0361097	0.318548	0.08115
ACP7	0.0304	0.05	0.0319181	0.0063	0.00200629	0.19631	0.012662
ACPP	0.0186	0.0292	0.0755826	0.0056	0.0141069	0.262124	0.044405
ACR	0.0146	0.0246	0.162223	0.0023	0.039495	0.339346	0.0848499
ACRBP	0.0389	0.0652	0.011971	0.0068	0.000271036	0.137629	0.00355199
ACRV1	0.0208	0.0358	0.110897	0.0024	0.018006	0.297065	0.0519596
ACSBG1	0.0143	0.0235	0.0404698	0.0029	0.00421901	0.214035	0.0203854
ACSBG2	0.0337	0.0521	0.0406451	0.0111	0.00550034	0.214035	0.0241584
ACSF2	0.0174	0.0263	0.068029	0.0066	0.0133297	0.25395	0.0434165
ACSF3	0.0035	0.0062	0.0863403	0.0003	0.0106791	0.272047	0.0373732
ACSL1	0.0133	0.023	0.0208269	0.0015	0.000689915	0.166843	0.00647386
ACSL3	0.0062	0.0113	0.0800152	0	0.00670579	0.267421	0.0272672
ACSL4	0.0092	0.0149	0.0737928	0.0022	0.0109478	0.262124	0.0376773
ACSL5	0.0371	0.0627	0.00806857	0.0056	0.000173997	0.120353	0.00269938
ACSL6	0.0084	0.014	0.00743954	0.0014	0.00012525	0.115517	0.00218055
ACSM1	0.0869	0.1401	0.00116681	0.0217	9.76274e-06	0.0485622	0.000379638
ACSM2A	0.0391	0.0629	0.00041259	0.0099	2.87419e-06	0.0295143	0.000169501
ACSM2B	0.0414	0.068	0.000183254	0.0088	5.47548e-07	0.0183942	5.18714e-05
ACSM3	0.0054	0.0088	0.169055	0.0013	0.0501371	0.342797	0.100803
ACSM4	0.0712	0.1025	0.063617	0.0328	0.0170567	0.250225	0.0507288
ACSM5	0.0418	0.0621	0.0653976	0.0169	0.0169563	0.253203	0.0504497
ACSM6	0.0146	0.0264	0.0707207	0	0.00516139	0.25794	0.0233219
ACSS1	0.0087	0.0139	0.066201	0.0022	0.00993159	0.253319	0.0355257
ACSS2	0.0143	0.0216	0.151305	0.0055	0.0544565	0.330764	0.106066
ACSS3	0.0093	0.0148	0.00972548	0.0026	0.000369295	0.129649	0.00436776
ACTA1	0.0201	0.0314	0.241768	0.0064	0.0884044	0.392618	0.144809
ACTA2	0.0101	0.0171	0.184284	0.0016	0.05123	0.355042	0.100803
ACTB	0.0166	0.0248	0.135415	0.0065	0.0445807	0.318548	0.0923129
ACTBL2	0.0069	0.0126	0.193683	0	0.0431511	0.35695	0.0897266
ACTG1	0.0096	0.0134	0.325745	0.0049	0.174931	0.447096	0.238481
ACTG2	0.0135	0.0184	0.25132	0.0075	0.127538	0.392618	0.189969
ACTL6A	0.0064	0.0106	0.313793	0.0013	0.147881	0.442161	0.20684
ACTL6B	0.0661	0.1019	0.0262284	0.0222	0.00259996	0.183475	0.0151127
ACTL7B	0.0092	0.0168	0.3356	0	0.133063	0.449814	0.193411
ACTL8	0.014	0.0254	0.221129	0	0.0567803	0.373464	0.107547
ACTL9	0.0354	0.0616	0.0675677	0.0034	0.00639039	0.253319	0.0269389
ACTN1	0.0143	0.0228	0.0100965	0.004	0.000353131	0.131832	0.00423519
ACTN2	0.0291	0.0445	0.0233125	0.0103	0.00255302	0.175021	0.0148836
ACTN3	0.0373	0.0587	0.0230561	0.0111	0.00173317	0.174751	0.0117696
ACTN4	0.0162	0.0269	0.03184	0.0031	0.00232806	0.19631	0.0142288
ACTR10	0.0053	0.0077	0.485745	0.0024	0.353586	0.556406	0.397415
ACTR1A	0.012	0.0168	0.339336	0.0062	0.217251	0.45437	0.27971
ACTR1B	0.0196	0.0329	0.0630664	0.0034	0.00683583	0.248114	0.0273894
ACTR2	0.0145	0.0245	0.0627608	0.0022	0.00676267	0.24805	0.0273172
ACTR3	0.0027	0.0043	0.218506	0.0008	0.082661	0.373464	0.138965
ACTR3B	0.0071	0.0123	0.0979075	0.0008	0.0138917	0.285814	0.0440148
ACTR3C	0.009	0.0157	0.0596068	0.0007	0.00490572	0.242173	0.0228965
ACTR5	0.0152	0.0276	0.07999	0	0.00670451	0.267421	0.0272672
ACTR6	0.0124	0.0174	0.349562	0.0063	0.22334	0.46743	0.284486
ACTR8	0.0134	0.0224	0.0712848	0.0024	0.00878914	0.25794	0.0321007
ACTRT1	0.0239	0.0408	0.14272	0.0033	0.0303568	0.324921	0.0722825
ACTRT3	0.0051	0.0094	0.389878	0	0.179521	0.489833	0.239015
ACVR1	0.0149	0.0262	0.0286002	0.0011	0.00104488	0.188019	0.0084779
ACVR1B	0.008	0.0138	0.0864869	0.0008	0.0107212	0.272047	0.0373732
ACVR1C	0.0086	0.0142	0.0353844	0.0016	0.00248504	0.205456	0.0145684
ACVR2A	0.0077	0.0127	0.103045	0.0015	0.0186235	0.290504	0.0526074
ACVR2B	0.0031	0.0052	0.116176	0.0006	0.0237286	0.302213	0.0616687
ACVRL1	0.0152	0.0244	0.0463692	0.0039	0.00428651	0.223117	0.0206723
ACY3	0.0345	0.057	0.091263	0.007	0.0145582	0.279181	0.0448915
ACYP1	0.006	0.0087	0.573763	0.0027	0.446617	0.621198	0.48804
ACYP2	0.0043	0.0063	0.485745	0.0019	0.353586	0.556406	0.397415
ADA	0.0222	0.032	0.172727	0.0102	0.068823	0.343567	0.122696
ADA2	0.0096	0.0139	0.164061	0.0044	0.067619	0.342797	0.120877
ADAD1	0.043	0.068	0.0322948	0.0124	0.00330628	0.19631	0.0174629
ADAD2	0.0063	0.0095	0.322657	0.0023	0.172183	0.444153	0.235041
ADAL	0.0068	0.0109	0.149699	0.0017	0.0394091	0.328141	0.0848499
ADAM10	0.0027	0.0039	0.253205	0.0012	0.117926	0.392718	0.177372
ADAM11	0.0214	0.0317	0.0677813	0.0089	0.0140395	0.253445	0.04424
ADAM12	0.0107	0.0151	0.136984	0.0053	0.0491621	0.31954	0.100249
ADAM15	0.0039	0.0059	0.322657	0.0015	0.172183	0.444153	0.235041
ADAM17	0.0046	0.0084	0.0433313	0	0.00182023	0.218618	0.0120042
ADAM18	0.0809	0.1337	0.000577201	0.0163	3.00097e-06	0.0338156	0.00017353
ADAM19	0.0195	0.033	0.00637294	0.0031	0.000109552	0.107733	0.0020049
ADAM2	0.1059	0.1735	8.22388e-05	0.0231	1.05138e-07	0.0119192	1.8725e-05
ADAM20	0.0085	0.0154	0.170049	0	0.0328977	0.342797	0.0748725
ADAM21	0.0122	0.0221	0.102476	0	0.0113362	0.290504	0.0377551
ADAM21P1	0.0633	0.0947	0.0316401	0.0248	0.00417514	0.19631	0.0202118
ADAM22	0.0247	0.0394	0.00134069	0.0067	2.05223e-05	0.0522489	0.000648054
ADAM23	0.0248	0.0401	0.0103962	0.006	0.000420321	0.13262	0.00474092
ADAM28	0.0067	0.0105	0.1721	0.0021	0.0618742	0.343567	0.115973
ADAM29	0.0126	0.0223	0.0285531	0.0008	0.00103907	0.188019	0.0084779
ADAM30	0.0079	0.0131	0.273849	0.0016	0.11332	0.416963	0.172212
ADAM32	0.0178	0.0284	0.00610834	0.0048	0.000189404	0.105967	0.00284999
ADAM33	0.0159	0.0241	0.0752472	0.0057	0.016104	0.262124	0.0482443
ADAM7	0.0134	0.0235	0.0413126	0.0011	0.00226768	0.214035	0.0139791
ADAM8	0.0117	0.0205	0.0467358	0.001	0.00294247	0.223117	0.0165917
ADAM9	0.0092	0.0144	0.120551	0.0027	0.0316778	0.306846	0.0742542
ADAMTS1	0.0058	0.0094	0.169357	0.0014	0.0503079	0.342797	0.100803
ADAMTS10	0.0418	0.0678	0.00505401	0.0101	0.000145036	0.0982704	0.00240287
ADAMTS12	0.0249	0.0411	0.000757087	0.005	3.32492e-06	0.0390056	0.000184589
ADAMTS13	0.0249	0.0417	0.00829067	0.0042	0.000154725	0.121229	0.00247365
ADAMTS14	0.022	0.0351	0.026222	0.006	0.00179545	0.183475	0.0119764
ADAMTS15	0.0148	0.022	0.11985	0.0059	0.0375101	0.306846	0.0834965
ADAMTS16	0.0341	0.056	0.00296349	0.0073	3.80559e-05	0.0790597	0.00101161
ADAMTS17	0.0141	0.0228	0.0175949	0.0034	0.000929748	0.158676	0.00782214
ADAMTS18	0.059	0.0929	0.000579918	0.0174	8.90967e-06	0.0338634	0.000352625
ADAMTS19	0.0391	0.0645	0.00375194	0.008	5.94638e-05	0.0864028	0.00134446
ADAMTS19-AS1	0.0006	0.0012	0.669683	0	0.504637	0.702046	0.53638
ADAMTS2	0.0275	0.0424	0.0059029	0.0093	0.000266458	0.104788	0.00351509
ADAMTS20	0.0389	0.0649	0.000483308	0.007	1.89683e-06	0.0318812	0.000124201
ADAMTS3	0.0117	0.0201	0.0340807	0.0014	0.00191627	0.20089	0.0122912
ADAMTS4	0.006	0.0091	0.153973	0.0023	0.0534249	0.331202	0.104297
ADAMTS5	0.0066	0.01	0.217203	0.0024	0.099204	0.373464	0.156433
ADAMTS6	0.0422	0.0661	0.000341546	0.0128	2.80572e-06	0.0265631	0.000168249
ADAMTS7	0.0164	0.0267	0.040922	0.0037	0.00475544	0.214035	0.0226033
ADAMTS7P1	0.0265	0.0433	0.0196263	0.0059	0.00114844	0.16458	0.00893338
ADAMTS9	0.0264	0.0439	0.000401977	0.0049	1.16732e-06	0.0294618	9.01117e-05
ADAMTS9-AS1	0.0031	0.005	0.274128	0.0007	0.113538	0.416963	0.172212
ADAMTS9-AS2	0.0013	0.0019	0.683183	0.0006	0.593477	0.708864	0.617745
ADAMTSL1	0.0122	0.0195	0.0214325	0.0032	0.00179997	0.17056	0.0119777
ADAMTSL2	0.0331	0.0509	0.0338343	0.0113	0.00472686	0.20089	0.0224794
ADAMTSL3	0.0203	0.0336	0.000853632	0.0039	3.62368e-06	0.0421141	0.000197069
ADAMTSL4	0.0114	0.0194	0.038408	0.0015	0.0024525	0.210516	0.0145684
ADAMTSL5	0.0077	0.014	0.131704	0	0.01925	0.315746	0.0530223
ADAP1	0.0034	0.0046	0.652541	0.0019	0.565698	0.698627	0.595716
ADAP2	0.0241	0.0344	0.0891466	0.0115	0.0218227	0.278984	0.0592113
ADAR	0.0123	0.0187	0.0744732	0.0045	0.0166822	0.262124	0.0497114
ADARB1	0.0062	0.0105	0.0436776	0.001	0.00320595	0.218695	0.0170238
ADARB2	0.009	0.0148	0.0318396	0.0018	0.00232805	0.19631	0.0142288
ADARB2-AS1	0.0115	0.0208	0.290754	0	0.0995569	0.418779	0.156433
ADAT1	0.012	0.0165	0.339336	0.0064	0.217251	0.45437	0.27971
ADAT2	0.003	0.0054	0.193697	0	0.043153	0.35695	0.0897266
ADAT3	0.001	0.0018	0.669683	0	0.504637	0.702046	0.53638
ADCK1	0.0179	0.0288	0.0289197	0.0045	0.00218761	0.188563	0.0136276
ADCK2	0.0152	0.0264	0.0764315	0.0015	0.00827653	0.262124	0.0317747
ADCK5	0.0078	0.0128	0.274128	0.0017	0.113538	0.416963	0.172212
ADCY1	0.0131	0.021	0.005124	0.0034	0.000122875	0.0990863	0.00215699
ADCY10	0.0501	0.0821	0.000111705	0.0109	1.80659e-07	0.0143128	2.5137e-05
ADCY2	0.0049	0.0078	0.0468927	0.0014	0.00562268	0.223117	0.0245321
ADCY3	0.0174	0.0277	0.0207391	0.0047	0.00113376	0.166843	0.00890993
ADCY4	0.0195	0.0286	0.0362387	0.0083	0.00558067	0.205456	0.0243789
ADCY5	0.0231	0.0367	0.00685021	0.0064	0.000257328	0.112341	0.00343843
ADCY6	0.0143	0.0218	0.0528482	0.0051	0.00890679	0.23298	0.0323602
ADCY7	0.0153	0.0241	0.0333171	0.0045	0.00349472	0.199993	0.0182364
ADCY8	0.09	0.145	0.000129255	0.0226	5.08023e-07	0.0157554	4.99884e-05
ADCY9	0.0069	0.0107	0.107366	0.0023	0.0274235	0.295068	0.0678635
ADCYAP1R1	0.0339	0.0492	0.022805	0.0151	0.00358876	0.173646	0.0186561
ADD1	0.0044	0.0059	0.366486	0.0025	0.249642	0.474792	0.306926
ADD2	0.0183	0.0305	0.000927277	0.0034	4.84195e-06	0.0428994	0.000237562
ADD3	0.0089	0.0161	0.0339394	0	0.00108211	0.20089	0.00868813
ADGRA1	0.0079	0.0138	0.0528752	0.0007	0.00381779	0.23298	0.0193497
ADGRA2	0.0128	0.0221	0.0126548	0.0014	0.000245215	0.141049	0.00337765
ADGRA3	0.0098	0.0143	0.105383	0.0041	0.0311614	0.294554	0.0733427
ADGRB1	0.0213	0.034	0.0078801	0.0059	0.000218958	0.118936	0.00315011
ADGRB2	0.018	0.0282	0.0246462	0.0056	0.00233452	0.17972	0.0142449
ADGRB3	0.0501	0.0844	3.1191e-05	0.008	1.1008e-08	0.00685818	3.61597e-06
ADGRD1	0.014	0.0215	0.0145089	0.0049	0.00122923	0.147575	0.00933185
ADGRE1	0.1131	0.1812	0.000189272	0.0297	1.25999e-06	0.0186239	9.37845e-05
ADGRE2	0.0107	0.0149	0.198977	0.0055	0.0961457	0.36036	0.155683
ADGRE3	0.0682	0.1046	0.0123492	0.0236	0.000868142	0.13929	0.00758294
ADGRE4P	0.0421	0.0682	0.00972369	0.0101	0.000290664	0.129649	0.00373771
ADGRE5	0.0132	0.0196	0.151972	0.0053	0.0548631	0.330945	0.106706
ADGRF1	0.0085	0.0151	0.0119953	0.0004	0.000166504	0.137629	0.00261733
ADGRF2	0.0175	0.0299	0.00898862	0.0022	0.000120227	0.126273	0.00211794
ADGRF3	0.0134	0.0231	0.0235642	0.0017	0.000891416	0.175021	0.00763427
ADGRF4	0.0495	0.0795	0.010342	0.0127	0.00046046	0.13262	0.00505286
ADGRF5	0.0306	0.0527	0.000845669	0.0036	1.99617e-06	0.0419537	0.000128811
ADGRG1	0.0087	0.014	0.0664106	0.0022	0.00999333	0.253319	0.0357105
ADGRG2	0.0076	0.0131	0.0266544	0.0009	0.00115111	0.184284	0.00893338
ADGRG3	0.0345	0.0567	0.0201505	0.0074	0.000928499	0.16558	0.00782214
ADGRG4	0.0277	0.0438	0.00297861	0.0081	9.15171e-05	0.0790597	0.00176208
ADGRG5	0.0149	0.0243	0.0286038	0.0034	0.00188434	0.188019	0.0122796
ADGRG6	0.0089	0.0148	0.0450573	0.0017	0.00405517	0.223117	0.0199902
ADGRG7	0.0221	0.0373	0.0243845	0.0035	0.00116321	0.179043	0.00895669
ADGRL1	0.0053	0.0087	0.131723	0.0011	0.0305369	0.315746	0.0722946
ADGRL2	0.0158	0.025	0.00315597	0.0044	0.000106995	0.0816956	0.00196858
ADGRL3	0.0146	0.0232	0.00942801	0.0041	0.000498967	0.127496	0.00528021
ADGRL4	0.0249	0.0424	0.00708434	0.0033	0.000113291	0.114267	0.00203891
ADGRV1	0.0223	0.0359	2.95804e-07	0.0057	8.10091e-11	0.000376305	9.61848e-08
ADH1A	0.0067	0.0123	0.253096	0	0.0749933	0.392618	0.128966
ADH1B	0.0182	0.0294	0.00860284	0.0044	0.000357073	0.124263	0.00426942
ADH1C	0.1653	0.2606	0.000819466	0.0486	7.30495e-06	0.0413365	0.000309765
ADH5	0.0049	0.008	0.239685	0.001	0.0870079	0.392618	0.142585
ADH6	0.0039	0.0053	0.562422	0.0022	0.44921	0.617098	0.48804
ADH7	0.0332	0.0553	0.0248609	0.0062	0.00141845	0.180112	0.0102693
ADHFE1	0.0191	0.0301	0.12094	0.0057	0.0318638	0.306846	0.0744647
ADIG	0.0062	0.0076	0.939891	0.0046	0.933483	0.942219	0.935795
ADIPOQ	0.0019	0.0034	0.457302	0	0.245612	0.539767	0.302034
ADIPOQ-AS1	0.0044	0.0068	0.418967	0.0014	0.255691	0.512309	0.309218
ADIPOR1	0.0152	0.0238	0.194734	0.0046	0.0726059	0.35695	0.128966
ADIPOR2	0.0055	0.01	0.116135	0	0.014764	0.302213	0.0448915
ADIRF	0.0057	0.0103	0.544799	0	0.343867	0.602252	0.390953
ADK	0.0134	0.0218	0.0938476	0.0031	0.0176562	0.283745	0.0519596
ADM	0.0074	0.0101	0.562422	0.0041	0.44921	0.617098	0.48804
ADM2	0.001	0.0018	0.544799	0	0.343867	0.602252	0.390953
ADM5	0.0038	0.0068	0.457299	0	0.245611	0.539767	0.302034
ADNP	0.0043	0.0074	0.111087	0.0006	0.0180764	0.297065	0.0519596
ADNP2	0.0072	0.0117	0.132181	0.0017	0.030749	0.315823	0.0724391
ADO	0.0017	0.0031	0.5448	0	0.343868	0.602252	0.390953
ADORA1	0.0062	0.0112	0.131687	0	0.0192485	0.315746	0.0530223
ADORA2A	0.0021	0.0028	0.683988	0.0011	0.594471	0.708864	0.617745
ADORA2B	0.0034	0.0061	0.389878	0	0.179521	0.489833	0.239015
ADORA3	0.0076	0.0122	0.361688	0.0019	0.19418	0.473634	0.251186
ADPGK	0.0051	0.0072	0.367024	0.0024	0.228305	0.474792	0.288091
ADPRH	0.0056	0.0085	0.322657	0.0021	0.172183	0.444153	0.235041
ADPRHL1	0.0031	0.005	0.192438	0.0009	0.0646177	0.35695	0.118668
ADPRHL2	0.0274	0.0426	0.173079	0.0087	0.0580517	0.343567	0.109188
ADPRM	0.0111	0.0181	0.314124	0.0025	0.148164	0.442161	0.20684
ADRA1A	0.0121	0.0208	0.0300995	0.0014	0.00148027	0.191231	0.0105234
ADRA1B	0.0137	0.0223	0.149174	0.003	0.0391396	0.328141	0.0848499
ADRA2A	0.0006	0.001	0.669683	0	0.504637	0.702046	0.53638
ADRA2B	0.0105	0.0169	0.191749	0.0026	0.0641853	0.35695	0.118668
ADRB1	0.0014	0.0026	0.544799	0	0.343867	0.602252	0.390953
ADRB2	0.005	0.0091	0.290769	0	0.0995599	0.418779	0.156433
ADRB3	0.0022	0.0027	0.834239	0.0017	0.795789	0.847902	0.808869
ADRM1	0.0191	0.0274	0.174618	0.0089	0.0531901	0.34444	0.103929
ADSL	0.0046	0.0073	0.172644	0.0013	0.0577879	0.343567	0.108991
ADSS	0.0075	0.0136	0.170061	0	0.0328991	0.342797	0.0748725
ADSSL1	0.0105	0.0177	0.0711698	0.0017	0.00875793	0.25794	0.0321007
ADTRP	0.0131	0.0208	0.152356	0.0036	0.0455027	0.330945	0.0937209
AEBP1	0.01	0.0157	0.104963	0.0029	0.0192858	0.294484	0.0530963
AEBP2	0.0038	0.0069	0.149548	0	0.0251405	0.328141	0.0628326
AEN	0.0014	0.0026	0.389878	0	0.179521	0.489833	0.239015
AFAP1	0.0077	0.0121	0.119857	0.0024	0.0337094	0.306846	0.076597
AFAP1-AS1	0.0011	0.0016	0.488022	0.0004	0.337221	0.556406	0.390953
AFAP1L1	0.0154	0.0262	0.0447314	0.0022	0.00399347	0.222968	0.0198061
AFAP1L2	0.0223	0.0331	0.0724015	0.0091	0.0174075	0.261134	0.0516368
AFDN	0.008	0.0128	0.0232332	0.0021	0.00141613	0.175021	0.0102651
AFF1	0.0098	0.0156	0.0257285	0.0027	0.00194656	0.180949	0.0123448
AFF2	0.0157	0.0263	0.00054458	0.0027	1.52042e-06	0.0332783	0.000107883
AFF3	0.0095	0.0145	0.0233462	0.0034	0.00209443	0.175021	0.0131437
AFF4	0.0057	0.0093	0.0651993	0.0013	0.00854361	0.253088	0.0321007
AFG1L	0.0049	0.0084	0.110897	0.0006	0.018006	0.297065	0.0519596
AFG3L2	0.0079	0.0131	0.11597	0.0015	0.0236452	0.302213	0.0616687
AFM	0.0788	0.1271	0.0101398	0.0197	0.000442933	0.132217	0.0049181
AFMID	0.0133	0.0174	0.410534	0.0083	0.297662	0.512309	0.352577
AFP	0.039	0.0635	0.0175957	0.009	0.000929766	0.158676	0.00782214
AFTPH	0.0063	0.0115	0.0905172	0	0.00871476	0.279181	0.0321007
AGA	0.0107	0.0165	0.276225	0.0037	0.115112	0.418779	0.174379
AGAP1	0.0057	0.0095	0.0397933	0.001	0.00315163	0.214035	0.0170133
AGAP11	0.0321	0.0558	0.0111665	0.0031	0.00018922	0.135245	0.00284999
AGAP12P	0.0421	0.0667	0.0412944	0.012	0.00483894	0.214035	0.0228295
AGAP2	0.0166	0.0267	0.0253892	0.0043	0.00189493	0.180112	0.0122912
AGAP2-AS1	0.0129	0.0234	0.193683	0	0.0431511	0.35695	0.0897266
AGAP3	0.0101	0.0156	0.0802058	0.0034	0.0191666	0.267421	0.0530223
AGAP4	0.0192	0.0304	0.0750863	0.0055	0.0112993	0.262124	0.0377551
AGAP5	0.0186	0.0314	0.0710524	0.0031	0.00872665	0.25794	0.0321007
AGAP6	0.015	0.0247	0.148908	0.003	0.0390049	0.328141	0.0848499
AGAP9	0.036	0.0573	0.0943032	0.01	0.0215018	0.28388	0.0584205
AGBL1	0.0133	0.0218	0.00330775	0.0028	4.74538e-05	0.0816956	0.00115933
AGBL2	0.0263	0.0406	0.0161965	0.0087	0.00106699	0.153749	0.00862213
AGBL4	0.0212	0.0323	0.0402334	0.0077	0.00677228	0.214035	0.0273172
AGBL5	0.0085	0.0148	0.0864869	0.0009	0.0107212	0.272047	0.0373732
AGER	0.0114	0.0188	0.239685	0.0023	0.0870079	0.392618	0.142585
AGFG1	0.003	0.0046	0.212543	0.001	0.0682729	0.373464	0.121825
AGFG2	0.0137	0.0221	0.0746516	0.0035	0.012563	0.262124	0.0413275
AGGF1	0.0073	0.0124	0.142589	0.001	0.0302972	0.324921	0.0722825
AGK	0.005	0.0088	0.0675154	0.0004	0.00637798	0.253319	0.0269389
AGL	0.0192	0.0268	0.122304	0.01	0.0478203	0.307574	0.0975578
AGMAT	0.0069	0.0114	0.274128	0.0015	0.113538	0.416963	0.172212
AGMO	0.0204	0.0337	0.057324	0.004	0.0065934	0.242173	0.0272672
AGO1	0.009	0.0143	0.0374085	0.0024	0.00398827	0.208267	0.0197913
AGO2	0.0085	0.0133	0.0312816	0.0027	0.00362886	0.195312	0.0188371
AGO3	0.0048	0.0081	0.0116024	0.0007	0.000255631	0.136847	0.00342316
AGO4	0.0125	0.021	0.0190941	0.0019	0.000706717	0.16458	0.00655896
AGPAT1	0.0042	0.0076	0.253096	0	0.0749933	0.392618	0.128966
AGPAT3	0.0042	0.0073	0.0597465	0.0004	0.00493457	0.242173	0.0228965
AGPAT4	0.0038	0.0063	0.0804513	0.0007	0.0112548	0.267421	0.0377551
AGPAT5	0.0055	0.0081	0.284871	0.0023	0.146192	0.418779	0.20684
AGPS	0.0073	0.0124	0.0436131	0.0011	0.0031945	0.218618	0.0170133
AGR2	0.0132	0.024	0.0799743	0	0.00670371	0.267421	0.0272672
AGR3	0.1492	0.2439	0.00293117	0.0332	3.78638e-05	0.0786516	0.001008
AGRN	0.009	0.0138	0.0854055	0.0031	0.0190868	0.272047	0.0530223
AGT	0.0264	0.0425	0.104417	0.0068	0.0190818	0.293509	0.0530223
AGTPBP1	0.0179	0.0316	0.015389	0.001	0.000281722	0.150462	0.00366507
AGTR1	0.0087	0.0146	0.209654	0.0014	0.0665247	0.372563	0.119637
AGTR2	0.0105	0.015	0.367024	0.005	0.228305	0.474792	0.288091
AGTRAP	0.0124	0.0144	0.991492	0.0098	0.990294	0.991492	0.990294
AGXT	0.0167	0.0266	0.0951862	0.0047	0.0201338	0.284532	0.055048
AGXT2	0.0381	0.0613	0.00649068	0.0097	0.0001727	0.10834	0.0026816
AHCTF1	0.011	0.0179	0.0202692	0.0025	0.000940885	0.166251	0.0078746
AHCY	0.0121	0.0181	0.198025	0.0049	0.0747379	0.359038	0.128966
AHCYL1	0.0167	0.0264	0.066857	0.0048	0.0111549	0.253319	0.0377551
AHCYL2	0.0129	0.0205	0.0468929	0.0035	0.00562269	0.223117	0.0245321
AHDC1	0.0086	0.0146	0.0489774	0.0012	0.00405451	0.228854	0.0199902
AHI1	0.0047	0.0085	0.0707047	0	0.00516069	0.25794	0.0233219
AHNAK	0.0083	0.013	0.0103254	0.0025	0.000503742	0.13262	0.00532126
AHNAK2	0.008	0.0133	0.01057	0.0015	0.000343254	0.13262	0.00415874
AHR	0.0075	0.0107	0.197764	0.0036	0.0837344	0.35871	0.14061
AHRR	0.0076	0.0125	0.131954	0.0017	0.030643	0.315746	0.0722946
AHSA1	0.0175	0.0305	0.0597465	0.0016	0.00493457	0.242173	0.0228965
AHSG	0.0155	0.0282	0.149579	0	0.0251436	0.328141	0.0628326
AHSP	0.0572	0.0743	0.325745	0.0364	0.174931	0.447096	0.238481
AICDA	0.0132	0.0226	0.0866244	0.0015	0.0107629	0.272047	0.0373732
AIDA	0.0061	0.0074	0.670864	0.0045	0.599768	0.702688	0.622326
AIF1	0.0502	0.0786	0.120939	0.0154	0.0318638	0.306846	0.0744647
AIF1L	0.0061	0.0081	0.37049	0.0036	0.231683	0.476731	0.291919
AIFM1	0.0043	0.0066	0.108288	0.0015	0.0233487	0.295736	0.0614316
AIFM2	0.0105	0.0183	0.0674604	0.0009	0.00636544	0.253319	0.0269389
AIFM3	0.0171	0.0289	0.0311676	0.0027	0.00191802	0.19525	0.0122912
AIG1	0.0038	0.0069	0.102476	0	0.0113362	0.290504	0.0377551
AIM2	0.0241	0.0396	0.103218	0.0051	0.0186888	0.290504	0.0526074
AIMP1	0.003	0.0054	0.170061	0	0.0328991	0.342797	0.0748725
AIMP2	0.0047	0.0085	0.389878	0	0.179521	0.489833	0.239015
AIP	0.0169	0.0212	0.757831	0.0116	0.708936	0.782297	0.731823
AIPL1	0.0124	0.0206	0.091113	0.0024	0.0145071	0.279181	0.0448915
AIRE	0.0193	0.0309	0.0591194	0.0051	0.00880431	0.242173	0.0321318
AJAP1	0.0072	0.0125	0.0207999	0.0008	0.000687444	0.166843	0.00647386
AJUBA	0.0099	0.0159	0.134155	0.0024	0.0356024	0.318548	0.0804055
AK1	0.01	0.0181	0.170061	0	0.0328991	0.342797	0.0748725
AK2	0.0027	0.0045	0.210066	0.0005	0.0667845	0.372563	0.119637
AK3	0.0024	0.0036	0.573763	0.0011	0.446617	0.621198	0.48804
AK4	0.0031	0.0057	0.149532	0	0.0251389	0.328141	0.0628326
AK5	0.0102	0.0169	0.0576037	0.0021	0.0066601	0.242173	0.0272672
AK6	0.002	0.0037	0.544799	0	0.343867	0.602252	0.390953
AK7	0.0242	0.0384	0.0255176	0.0067	0.00211305	0.180344	0.0132512
AK8	0.0189	0.0272	0.224574	0.0088	0.100261	0.376793	0.15734
AK9	0.0117	0.0201	0.00614119	0.0014	6.96884e-05	0.105967	0.00146882
AKAP1	0.0121	0.0205	0.0492175	0.0018	0.00409905	0.228854	0.0199902
AKAP10	0.0111	0.0186	0.0804513	0.002	0.0112548	0.267421	0.0377551
AKAP11	0.0056	0.0095	0.0712848	0.001	0.00878914	0.25794	0.0321007
AKAP12	0.0037	0.0058	0.218506	0.0011	0.082661	0.373464	0.138965
AKAP13	0.0102	0.0168	0.00365962	0.0021	6.48604e-05	0.0861002	0.00142613
AKAP14	0.011	0.02	0.3356	0	0.133063	0.449814	0.193411
AKAP17A	0.0053	0.0077	0.485745	0.0024	0.353586	0.556406	0.397415
AKAP3	0.0223	0.0394	0.0120257	0.0013	0.00016859	0.137629	0.00262541
AKAP4	0.0156	0.0271	0.0764315	0.0016	0.00827653	0.262124	0.0317747
AKAP5	0.0006	0.001	0.544799	0	0.343867	0.602252	0.390953
AKAP6	0.0049	0.0081	0.0360711	0.001	0.00298695	0.205456	0.016713
AKAP7	0.0098	0.0162	0.131954	0.0021	0.030643	0.315746	0.0722946
AKAP8	0.0135	0.0218	0.134843	0.0033	0.0359404	0.318548	0.0809738
AKAP8L	0.0123	0.0185	0.193928	0.0047	0.0810843	0.35695	0.138404
AKAP9	0.0123	0.02	0.00131429	0.0029	1.07939e-05	0.0517866	0.000405728
AKIP1	0.0075	0.0136	0.221101	0	0.0567759	0.373464	0.107547
AKIRIN1	0.004	0.0073	0.335593	0	0.133061	0.449814	0.193411
AKIRIN2	0.0038	0.0052	0.683988	0.0021	0.594471	0.708864	0.617745
AKNA	0.0079	0.0111	0.18563	0.0041	0.0833485	0.35695	0.140028
AKNAD1	0.0124	0.0217	0.0323564	0.0009	0.00135641	0.196312	0.00998501
AKR1A1	0.0145	0.0263	0.0432988	0	0.0018194	0.218618	0.0120042
AKR1B1	0.0118	0.0182	0.195724	0.0039	0.0732604	0.35695	0.128966
AKR1B10	0.0788	0.1344	0.0063101	0.0108	7.28896e-05	0.107684	0.00152367
AKR1B15	0.0385	0.0618	0.0223749	0.01	0.00164318	0.171949	0.0112992
AKR1C1	0.0091	0.0152	0.0397933	0.0016	0.00315163	0.214035	0.0170133
AKR1C2	0.014	0.023	0.0407249	0.003	0.00380299	0.214035	0.0193497
AKR1C3	0.022	0.036	0.0411007	0.0049	0.00387653	0.214035	0.019528
AKR1C4	0.0685	0.1122	0.0219702	0.015	0.00142984	0.171949	0.0103308
AKR1C8P	0.0267	0.0401	0.154556	0.0102	0.0537765	0.331534	0.104868
AKR1D1	0.0592	0.095	0.00354539	0.0154	7.63407e-05	0.0847563	0.00157729
AKR1E2	0.0142	0.0242	0.161921	0.002	0.0393407	0.339346	0.0848499
AKR7A2	0.0193	0.0329	0.14272	0.0027	0.0303568	0.324921	0.0722825
AKR7A3	0.0336	0.0482	0.358529	0.0158	0.227042	0.473634	0.287849
AKR7L	0.0155	0.0254	0.169055	0.0035	0.0501371	0.342797	0.100803
AKT1	0.0027	0.0035	0.421006	0.0017	0.287681	0.512309	0.340846
AKT1S1	0.0007	0.0014	0.544799	0	0.343867	0.602252	0.390953
AKT2	0.0046	0.0074	0.0746511	0.0012	0.012563	0.262124	0.0413275
AKT3	0.0044	0.0076	0.0413635	0.0004	0.00227622	0.214035	0.0139791
AKTIP	0.0021	0.0038	0.335593	0	0.133061	0.449814	0.193411
ALAD	0.0104	0.0158	0.155122	0.0039	0.050921	0.332171	0.100803
ALAS1	0.0237	0.0385	0.0925677	0.0057	0.0149481	0.282833	0.0453768
ALAS2	0.0273	0.0439	0.119377	0.007	0.0283485	0.306846	0.0697456
ALB	0.047	0.074	0.00965517	0.0139	0.000403934	0.129195	0.00463237
ALCAM	0.0144	0.0229	0.036799	0.004	0.00387929	0.205645	0.019528
ALDH16A1	0.0187	0.0298	0.0747108	0.0052	0.0138047	0.262124	0.0440148
ALDH18A1	0.0177	0.0249	0.244582	0.0089	0.125818	0.392618	0.187564
ALDH1A1	0.0091	0.0165	0.149548	0	0.0251405	0.328141	0.0628326
ALDH1A2	0.0201	0.0346	0.00422036	0.0024	3.98928e-05	0.0907294	0.00103269
ALDH1A3	0.0052	0.0095	0.116103	0	0.0147615	0.302213	0.0448915
ALDH1B1	0.0041	0.0075	0.389886	0	0.179523	0.489833	0.239015
ALDH1L1	0.0118	0.0199	0.00288126	0.0017	2.2581e-05	0.0781557	0.000696999
ALDH1L1-AS1	0.0541	0.0894	0.313793	0.0109	0.147881	0.442161	0.20684
ALDH1L2	0.0063	0.0095	0.154556	0.0025	0.0537765	0.331534	0.104868
ALDH2	0.0073	0.0117	0.0841661	0.002	0.0158684	0.272047	0.0477637
ALDH3A1	0.0161	0.0272	0.0556239	0.0025	0.0052759	0.238487	0.0234266
ALDH3A2	0.0017	0.0025	0.368221	0.0006	0.218755	0.474792	0.279976
ALDH3B1	0.0032	0.0053	0.274128	0.0007	0.113538	0.416963	0.172212
ALDH3B2	0.0235	0.0405	0.0265394	0.0026	0.00113863	0.184284	0.00890993
ALDH4A1	0.0136	0.0226	0.10287	0.0026	0.0185582	0.290504	0.0526074
ALDH5A1	0.0091	0.016	0.0323029	0.0006	0.00134889	0.19631	0.00997252
ALDH6A1	0.0032	0.0058	0.170034	0	0.0328959	0.342797	0.0748725
ALDH7A1	0.0041	0.0068	0.0401615	0.0008	0.00321633	0.214035	0.0170513
ALDH8A1	0.0158	0.0246	0.173079	0.005	0.0580517	0.343567	0.109188
ALDH9A1	0.0117	0.0213	0.07999	0	0.00670451	0.267421	0.0272672
ALDOA	0.0039	0.0051	0.653751	0.0025	0.567151	0.698627	0.595716
ALDOB	0.022	0.036	0.0408515	0.0049	0.00382744	0.214035	0.0193546
ALDOC	0.0115	0.0179	0.282333	0.0037	0.13452	0.418779	0.193672
ALG1	0.0124	0.0189	0.191716	0.0044	0.0795537	0.35695	0.136039
ALG10	0.0087	0.013	0.25138	0.0034	0.116537	0.392618	0.175313
ALG10B	0.0015	0.0024	0.418511	0.0004	0.255218	0.512309	0.309218
ALG12	0.0065	0.0103	0.218112	0.0018	0.0823882	0.373464	0.138965
ALG13	0.0071	0.0124	0.059656	0.0006	0.00491544	0.242173	0.0228965
ALG14	0.002	0.0032	0.361688	0.0005	0.19418	0.473634	0.251186
ALG1L	0.0332	0.051	0.28285	0.0114	0.134951	0.418779	0.193672
ALG1L2	0.0057	0.0104	0.457302	0	0.245612	0.539767	0.302034
ALG1L9P	0.0035	0.0051	0.284871	0.0014	0.146192	0.418779	0.20684
ALG2	0.0065	0.0118	0.221114	0	0.0567779	0.373464	0.107547
ALG3	0.0075	0.0124	0.210066	0.0014	0.0667845	0.372563	0.119637
ALG5	0.0096	0.014	0.485745	0.0043	0.353586	0.556406	0.397415
ALG6	0.0063	0.01	0.192438	0.0017	0.0646177	0.35695	0.118668
ALG8	0.0106	0.017	0.192095	0.0028	0.0644015	0.35695	0.118668
ALG9	0.0064	0.0106	0.091113	0.0012	0.0145071	0.279181	0.0448915
ALK	0.0291	0.0476	0.00474298	0.0065	0.000104832	0.0956017	0.00193679
ALKAL1	0.0226	0.0377	0.239447	0.0042	0.0868396	0.392618	0.142585
ALKAL2	0.0022	0.0039	0.544799	0	0.343867	0.602252	0.390953
ALKBH1	0.0151	0.0247	0.149174	0.0034	0.0391396	0.328141	0.0848499
ALKBH2	0.0038	0.0068	0.389878	0	0.179521	0.489833	0.239015
ALKBH3	0.009	0.0164	0.170034	0	0.0328959	0.342797	0.0748725
ALKBH3-AS1	0.0018	0.0017	0.938558	0.002	0.932008	0.9412	0.934632
ALKBH4	0.0047	0.0068	0.573763	0.0021	0.446617	0.621198	0.48804
ALKBH6	0.0035	0.0045	0.764367	0.0022	0.710999	0.786391	0.732394
ALKBH8	0.0024	0.0043	0.335593	0	0.133061	0.449814	0.193411
ALLC	0.0339	0.0493	0.0975499	0.0151	0.0257963	0.285814	0.0640591
ALMS1	0.0205	0.0338	0.000155255	0.0042	2.77669e-07	0.017612	3.34645e-05
ALMS1P1	0.0078	0.0125	0.169657	0.002	0.0504788	0.342797	0.100803
ALOX12	0.0049	0.0074	0.488022	0.0018	0.337221	0.556406	0.390953
ALOX12-AS1	0.0083	0.0103	0.512169	0.0059	0.414589	0.582077	0.461943
ALOX12B	0.0321	0.0498	0.0951813	0.0105	0.0233909	0.284532	0.0614316
ALOX15	0.0248	0.0381	0.0611322	0.0085	0.00935873	0.245826	0.0337338
ALOX15B	0.0329	0.0506	0.0540683	0.0111	0.00806424	0.236424	0.0314276
ALOX5	0.0323	0.0503	0.0454547	0.0103	0.00676869	0.223117	0.0273172
ALOX5AP	0.0163	0.0251	0.367536	0.0056	0.218089	0.474792	0.279976
ALOXE3	0.0314	0.0519	0.017456	0.0064	0.000807138	0.158646	0.00721281
ALPI	0.0257	0.0431	0.0275718	0.0043	0.0014943	0.188019	0.0105234
ALPK1	0.0113	0.019	0.00821793	0.0019	0.000181338	0.121025	0.0027879
ALPK2	0.0191	0.0302	0.011593	0.0055	0.000619776	0.136847	0.00611432
ALPK3	0.0126	0.0206	0.0138013	0.0028	0.000579789	0.143662	0.00579142
ALPL	0.026	0.0406	0.119857	0.008	0.0337094	0.306846	0.076597
ALPP	0.0202	0.034	0.0804514	0.0033	0.0112548	0.267421	0.0377551
ALS2	0.0115	0.0191	0.0135226	0.0023	0.000486345	0.143587	0.00523383
ALS2CL	0.015	0.0229	0.0480781	0.0053	0.00745639	0.227308	0.0294388
ALX3	0.012	0.0198	0.239685	0.0024	0.0870079	0.392618	0.142585
ALX4	0.0045	0.0068	0.322657	0.0017	0.172183	0.444153	0.235041
ALYREF	0.0068	0.0099	0.573763	0.003	0.446617	0.621198	0.48804
AMACR	0.0022	0.004	0.389884	0	0.179523	0.489833	0.239015
AMBN	0.0332	0.0564	0.0341772	0.0048	0.00193005	0.20089	0.0122984
AMBP	0.0442	0.0659	0.165145	0.0177	0.066267	0.342797	0.119637
AMBRA1	0.0115	0.0173	0.0616691	0.0044	0.010345	0.247873	0.0368341
AMD1	0.004	0.0061	0.221457	0.0014	0.0922905	0.373464	0.150013
AMDHD1	0.0114	0.0191	0.209654	0.0018	0.0665247	0.372563	0.119637
AMDHD2	0.0079	0.0125	0.24751	0.0022	0.104977	0.392618	0.163045
AMELX	0.0309	0.0421	0.541808	0.0172	0.432852	0.602252	0.480857
AMELY	0.0174	0.0316	0.221101	0	0.0567759	0.373464	0.107547
AMER1	0.0061	0.0084	0.305512	0.0034	0.18283	0.439264	0.241855
AMER2	0.0026	0.0044	0.209862	0.0005	0.0666548	0.372563	0.119637
AMER3	0.0073	0.0127	0.0764315	0.0007	0.00827653	0.262124	0.0317747
AMFR	0.0097	0.0163	0.0711697	0.0017	0.00875792	0.25794	0.0321007
AMHR2	0.0376	0.0545	0.0462138	0.017	0.00781204	0.223117	0.0306054
AMIGO1	0.0067	0.0091	0.418915	0.0037	0.285492	0.512309	0.338342
AMIGO2	0.0087	0.0128	0.221246	0.0036	0.0844993	0.373464	0.141667
AMIGO3	0.0038	0.0068	0.335593	0	0.133061	0.449814	0.193411
AMMECR1	0.003	0.0055	0.221114	0	0.0567779	0.373464	0.107547
AMMECR1L	0.004	0.0065	0.314452	0.001	0.148446	0.442161	0.20684
AMN1	0.0096	0.0162	0.209654	0.0015	0.0665247	0.372563	0.119637
AMOT	0.0058	0.0087	0.174867	0.0023	0.063619	0.344512	0.118668
AMOTL1	0.003	0.0055	0.116121	0	0.0147629	0.302213	0.0448915
AMOTL2	0.0083	0.0131	0.133776	0.0024	0.031428	0.318548	0.0738922
AMPD1	0.0621	0.1039	0.000609369	0.0109	1.32968e-06	0.0351215	9.70557e-05
AMPD2	0.0082	0.0127	0.0854206	0.0027	0.0178055	0.272047	0.0519596
AMPD3	0.0196	0.0328	0.0105349	0.0035	0.000296429	0.13262	0.00378185
AMPH	0.0262	0.0427	0.0156587	0.0061	0.000830402	0.151319	0.00734338
AMT	0.0061	0.0103	0.125918	0.0008	0.0234413	0.309836	0.0614316
AMTN	0.0767	0.12	0.0950433	0.0237	0.0218078	0.284532	0.0591799
AMY2A	0.0748	0.1173	0.0142049	0.0227	0.000759605	0.145871	0.00691291
AMY2B	0.0066	0.0115	0.0675677	0.0006	0.00639039	0.253319	0.0269389
AMZ1	0.0043	0.0061	0.416425	0.002	0.282921	0.512309	0.335966
AMZ2	0.0066	0.0111	0.162223	0.001	0.039495	0.339346	0.0848499
AMZ2P1	0.005	0.0091	0.193683	0	0.0431511	0.35695	0.0897266
ANAPC1	0.0092	0.0148	0.0200129	0.0024	0.00132867	0.16532	0.00992603
ANAPC10	0.0038	0.0052	0.652541	0.0021	0.565698	0.698627	0.595716
ANAPC11	0.0027	0.0049	0.389884	0	0.179523	0.489833	0.239015
ANAPC13	0.0018	0.0033	0.544799	0	0.343867	0.602252	0.390953
ANAPC16	0.0025	0.0036	0.683183	0.0011	0.593477	0.708864	0.617745
ANAPC1P1	0.0539	0.0872	0.0220258	0.0131	0.00159352	0.171949	0.0110045
ANAPC2	0.0126	0.0193	0.108192	0.0044	0.0278054	0.295584	0.0686844
ANAPC4	0.0101	0.0157	0.107367	0.0032	0.0274235	0.295068	0.0678635
ANAPC5	0.0061	0.0086	0.19653	0.0031	0.0861204	0.35695	0.142585
ANAPC7	0.0082	0.0143	0.0675677	0.0008	0.00639039	0.253319	0.0269389
ANG	0.006	0.0109	0.389878	0	0.179521	0.489833	0.239015
ANGEL1	0.0119	0.0198	0.0818701	0.0022	0.0134713	0.271225	0.0438297
ANGEL2	0.0038	0.0048	0.75993	0.0026	0.711425	0.784282	0.732394
ANGPT1	0.0269	0.0378	0.0281899	0.0134	0.00479578	0.188019	0.0227224
ANGPT2	0.0022	0.0034	0.418967	0.0007	0.255691	0.512309	0.309218
ANGPT4	0.0243	0.0366	0.0669651	0.0092	0.013741	0.253319	0.0440148
ANGPTL1	0.0066	0.0109	0.273849	0.0013	0.11332	0.416963	0.172212
ANGPTL2	0.0047	0.0075	0.362073	0.0013	0.194546	0.473634	0.251186
ANGPTL3	0.0026	0.0046	0.389878	0	0.179521	0.489833	0.239015
ANGPTL4	0.0122	0.0189	0.282333	0.0039	0.13452	0.418779	0.193672
ANGPTL5	0.0191	0.0247	0.53246	0.0121	0.436158	0.602252	0.483474
ANGPTL6	0.0079	0.0125	0.362073	0.0022	0.194546	0.473634	0.251186
ANGPTL7	0.0058	0.0105	0.3356	0	0.133063	0.449814	0.193411
ANK1	0.0454	0.0727	3.80031e-05	0.012	9.52342e-08	0.00787018	1.74858e-05
ANK2	0.0121	0.0197	0.000686571	0.0028	3.19924e-06	0.037394	0.000181694
ANK3	0.0296	0.0481	3.0642e-05	0.0071	1.47185e-07	0.00682168	2.27383e-05
ANKAR	0.0168	0.0292	0.0126086	0.0017	0.000242581	0.141049	0.00336489
ANKDD1A	0.0103	0.0163	0.152356	0.0029	0.0455027	0.330945	0.0937209
ANKEF1	0.0055	0.01	0.116121	0	0.0147629	0.302213	0.0448915
ANKFN1	0.0353	0.0555	0.0010002	0.0107	1.03555e-05	0.0447577	0.000394085
ANKFY1	0.002	0.0033	0.184458	0.0003	0.05133	0.355042	0.100803
ANKH	0.0124	0.0209	0.00338867	0.0019	2.55521e-05	0.0823793	0.000755953
ANKHD1	0.0004	0.0004	0.938558	0.0004	0.932008	0.9412	0.934632
ANKIB1	0.0073	0.0106	0.246023	0.0032	0.123267	0.392618	0.184037
ANKK1	0.0256	0.0434	0.0556241	0.0037	0.00527591	0.238487	0.0234266
ANKLE1	0.0078	0.0142	0.131704	0	0.01925	0.315746	0.0530223
ANKLE2	0.003	0.0047	0.135521	0.0008	0.0362793	0.318548	0.0811829
ANKMY1	0.0096	0.0157	0.0140275	0.0021	0.000449481	0.144546	0.00496296
ANKMY2	0.0128	0.0219	0.142589	0.0017	0.0302972	0.324921	0.0722825
ANKRA2	0.0085	0.014	0.273849	0.0017	0.11332	0.416963	0.172212
ANKRD1	0.018	0.0327	0.102476	0	0.0113362	0.290504	0.0377551
ANKRD10	0.0061	0.0111	0.149561	0	0.0251418	0.328141	0.0628326
ANKRD11	0.0069	0.0112	0.017754	0.0017	0.000940775	0.159053	0.0078746
ANKRD12	0.0056	0.0096	0.0385266	0.0008	0.00247039	0.210516	0.0145684
ANKRD13A	0.0076	0.0128	0.0711697	0.0013	0.00875792	0.25794	0.0321007
ANKRD13B	0.0075	0.0136	0.0904835	0	0.00871279	0.279181	0.0321007
ANKRD13C	0.0063	0.0088	0.324877	0.0031	0.184489	0.446352	0.243623
ANKRD13D	0.0084	0.0119	0.277594	0.0041	0.15169	0.418779	0.20985
ANKRD16	0.0063	0.0102	0.361688	0.0016	0.19418	0.473634	0.251186
ANKRD17	0.0096	0.0162	0.00815165	0.0016	0.000151247	0.120795	0.00244217
ANKRD18A	0.0057	0.0104	0.131718	0	0.0192512	0.315746	0.0530223
ANKRD18B	0.0051	0.0093	0.116121	0	0.0147629	0.302213	0.0448915
ANKRD18DP	0.0019	0.0034	0.5448	0	0.343868	0.602252	0.390953
ANKRD19P	0.0052	0.0094	0.290754	0	0.0995569	0.418779	0.156433
ANKRD2	0.0222	0.0377	0.184105	0.0033	0.0511297	0.355042	0.100803
ANKRD20A11P	0.0289	0.0476	0.00944418	0.0059	0.000276277	0.127522	0.00360476
ANKRD20A8P	0.0351	0.0555	0.00193019	0.0101	4.26922e-05	0.0641436	0.00107394
ANKRD22	0.0124	0.0215	0.0763697	0.0012	0.00826036	0.262124	0.0317747
ANKRD23	0.0042	0.0067	0.418511	0.0012	0.255218	0.512309	0.309218
ANKRD24	0.0159	0.0244	0.120791	0.0053	0.0341742	0.306846	0.0775442
ANKRD26	0.0068	0.0109	0.0522593	0.0018	0.00693671	0.23298	0.0276735
ANKRD27	0.0118	0.0184	0.047362	0.0037	0.00629087	0.224408	0.0268875
ANKRD28	0.004	0.0069	0.0979077	0.0004	0.0138917	0.285814	0.0440148
ANKRD29	0.0101	0.0164	0.0831177	0.0022	0.0138766	0.272047	0.0440148
ANKRD30A	0.097	0.1569	0.000681514	0.0236	1.22439e-05	0.0373469	0.000446852
ANKRD30B	0.0208	0.034	0.0159149	0.0046	0.000669754	0.1528	0.00641307
ANKRD30BL	0.0013	0.0024	0.457299	0	0.245611	0.539767	0.302034
ANKRD31	0.0003	0.0006	0.669683	0	0.504637	0.702046	0.53638
ANKRD33	0.0168	0.0263	0.120939	0.0051	0.0318638	0.306846	0.0744647
ANKRD34A	0.0041	0.0074	0.253096	0	0.0749933	0.392618	0.128966
ANKRD34C-AS1	0.007	0.0117	0.0508883	0.0013	0.00518635	0.23298	0.023355
ANKRD35	0.046	0.0743	0.0112552	0.0114	0.000384869	0.135333	0.00446466
ANKRD36	0.0044	0.0073	0.10287	0.0008	0.0185582	0.290504	0.0526074
ANKRD36B	0.0092	0.0167	0.026591	0	0.000643455	0.184284	0.00623355
ANKRD36BP1	0.0048	0.0066	0.683988	0.0027	0.594471	0.708864	0.617745
ANKRD36BP2	0.0056	0.0097	0.110799	0.0006	0.0179705	0.297065	0.0519596
ANKRD36C	0.0083	0.0128	0.096889	0.0028	0.0207749	0.285814	0.0565231
ANKRD37	0.0086	0.0156	0.221114	0	0.0567779	0.373464	0.107547
ANKRD40	0.0036	0.0065	0.221101	0	0.0567759	0.373464	0.107547
ANKRD42	0.0067	0.0093	0.350828	0.0035	0.224572	0.468912	0.285913
ANKRD44	0.0065	0.0113	0.0300995	0.0007	0.00148027	0.191231	0.0105234
ANKRD44-IT1	0.002	0	0.459856	0.0045	0.562706	0.540954	0.594554
ANKRD45	0.0235	0.0398	0.0131493	0.0035	0.00033003	0.143587	0.0040649
ANKRD46	0.0037	0.0067	0.253119	0	0.0749971	0.392618	0.128966
ANKRD49	0.002	0.0037	0.457299	0	0.245611	0.539767	0.302034
ANKRD50	0.0039	0.0067	0.14272	0.0005	0.0303568	0.324921	0.0722825
ANKRD52	0.0085	0.0137	0.0836229	0.0022	0.0156759	0.272047	0.0473606
ANKRD53	0.0153	0.0278	0.0707047	0	0.00516069	0.25794	0.0233219
ANKRD55	0.035	0.0543	0.0595933	0.0114	0.0104595	0.242173	0.0371749
ANKRD6	0.0041	0.007	0.183924	0.0006	0.051029	0.355042	0.100803
ANKRD62	0.0018	0.0032	0.389878	0	0.179521	0.489833	0.239015
ANKRD7	0.0177	0.0296	0.0908057	0.0032	0.0144048	0.279181	0.0448915
ANKRD9	0.0006	0.0005	0.938558	0.0007	0.932008	0.9412	0.934632
ANKS1A	0.0157	0.0257	0.0140325	0.0034	0.000521649	0.144546	0.00546826
ANKS1B	0.0173	0.029	0.00120179	0.003	4.90559e-06	0.0491871	0.000238061
ANKS3	0.0057	0.0084	0.222321	0.0024	0.0986256	0.373577	0.156433
ANKS6	0.0056	0.0084	0.220925	0.0022	0.0975816	0.373464	0.156433
ANKZF1	0.0081	0.0115	0.310924	0.0039	0.183864	0.442161	0.242857
ANLN	0.0204	0.0326	0.0201134	0.0056	0.00134226	0.165457	0.00997252
ANO1	0.0211	0.0331	0.02676	0.0064	0.00208133	0.184727	0.0130799
ANO10	0.0069	0.0111	0.192095	0.0018	0.0644015	0.35695	0.118668
ANO2	0.0512	0.0793	0.000571949	0.0168	6.73149e-06	0.0337814	0.000293843
ANO3	0.0312	0.0486	0.00739418	0.0098	0.000368718	0.115215	0.00436776
ANO4	0.0998	0.1603	5.30332e-05	0.0259	1.49459e-07	0.00899545	2.2751e-05
ANO5	0.0186	0.0286	0.043353	0.0063	0.00699792	0.218618	0.0278634
ANO6	0.0091	0.0157	0.0300991	0.0012	0.00148026	0.191231	0.0105234
ANO7	0.0211	0.0322	0.0745299	0.0076	0.0167036	0.262124	0.0497394
ANO8	0.0142	0.0187	0.2891	0.0086	0.173507	0.418779	0.236812
ANO9	0.0111	0.017	0.153389	0.0039	0.0530747	0.330945	0.103715
ANOS1	0.0055	0.0083	0.250749	0.002	0.116038	0.392618	0.174872
ANP32A	0.0031	0.0026	0.719739	0.0038	0.699622	0.743406	0.722544
ANP32AP1	0.04	0.0691	0.0765481	0.0045	0.00830851	0.262124	0.0317747
ANP32B	0.0058	0.0104	0.335593	0	0.133061	0.449814	0.193411
ANP32C	0.0183	0.0332	0.3356	0	0.133063	0.449814	0.193411
ANP32D	0.0344	0.0587	0.111087	0.0045	0.0180764	0.297065	0.0519596
ANP32E	0.0036	0.0065	0.3356	0	0.133063	0.449814	0.193411
ANPEP	0.0473	0.0747	0.00590577	0.0138	0.000248501	0.104788	0.00339065
ANTXR1	0.0147	0.0248	0.0152682	0.0023	0.000445179	0.150462	0.00493087
ANTXR2	0.003	0.0051	0.162223	0.0005	0.039495	0.339346	0.0848499
ANXA1	0.0087	0.014	0.127802	0.0021	0.0241312	0.314125	0.0621135
ANXA10	0.0656	0.1085	0.0198217	0.013	0.000896217	0.16458	0.0076408
ANXA11	0.0058	0.0087	0.155623	0.0022	0.0472572	0.332611	0.0964421
ANXA13	0.0158	0.0257	0.105441	0.0038	0.0222242	0.294554	0.0600446
ANXA2	0.0039	0.0058	0.284871	0.0016	0.146192	0.418779	0.20684
ANXA3	0.0136	0.0231	0.0492177	0.002	0.00409906	0.228854	0.0199902
ANXA4	0.0035	0.006	0.125808	0.0004	0.0233956	0.309836	0.0614316
ANXA5	0.0176	0.0254	0.277594	0.0082	0.15169	0.418779	0.20985
ANXA6	0.0196	0.0335	0.0166452	0.0026	0.000531693	0.156487	0.00550443
ANXA7	0.0143	0.0232	0.191399	0.0033	0.0639692	0.35695	0.118668
ANXA8	0.0265	0.0441	0.0121318	0.0048	0.000333618	0.137731	0.00408929
ANXA8L1	0.0165	0.0273	0.11638	0.0033	0.023812	0.302213	0.0616687
ANXA9	0.054	0.0833	0.105975	0.018	0.0285411	0.294554	0.0700358
AOAH	0.0544	0.0888	0.00327191	0.0122	5.27944e-05	0.0816956	0.00123557
AOC1	0.0335	0.0506	0.0699727	0.0126	0.0164493	0.25794	0.0491052
AOC2	0.0169	0.0277	0.148907	0.0036	0.0390048	0.328141	0.0848499
AOC3	0.0124	0.0199	0.151968	0.0032	0.0452916	0.330945	0.0934481
AOC4P	0.0163	0.0222	0.379948	0.0091	0.260406	0.488301	0.314536
AOX1	0.0481	0.0765	0.0010916	0.0133	1.08728e-05	0.0475341	0.000405728
AP1AR	0.0036	0.006	0.273849	0.0007	0.11332	0.416963	0.172212
AP1B1	0.0179	0.0308	0.0115098	0.0021	0.000250349	0.136847	0.00339065
AP1B1P1	0.0286	0.0472	0.313793	0.0058	0.147881	0.442161	0.20684
AP1G1	0.0088	0.0157	0.00936194	0.0004	9.94778e-05	0.127295	0.00187656
AP1G2	0.0044	0.0068	0.248415	0.0014	0.105663	0.392618	0.163045
AP1M1	0.0058	0.0094	0.0322471	0.0014	0.00205206	0.19631	0.0129325
AP1M2	0.0243	0.0423	0.0763063	0.0022	0.00824411	0.262124	0.0317747
AP1S2	0.0012	0.0022	0.5448	0	0.343868	0.602252	0.390953
AP1S3	0.0018	0.0033	0.335593	0	0.133061	0.449814	0.193411
AP2A1	0.0081	0.0121	0.174456	0.0033	0.0669257	0.344159	0.11983
AP2A2	0.0089	0.0126	0.149801	0.0045	0.0576473	0.328323	0.108934
AP2B1	0.0127	0.0196	0.0473341	0.0044	0.00680437	0.224408	0.027335
AP2M1	0.0086	0.0131	0.220039	0.003	0.0836621	0.373464	0.140502
AP2S1	0.0221	0.0376	0.14272	0.0031	0.0303568	0.324921	0.0722825
AP3B1	0.0185	0.0301	0.0364412	0.0044	0.00343747	0.205456	0.0180063
AP3B2	0.0025	0.0046	0.170061	0	0.0328991	0.342797	0.0748725
AP3D1	0.0172	0.0277	0.0125307	0.0044	0.000538037	0.140691	0.00551479
AP3M1	0.0055	0.0093	0.209443	0.0008	0.0663942	0.372563	0.119637
AP3M2	0.0031	0.005	0.361688	0.0008	0.19418	0.473634	0.251186
AP3S1	0.0073	0.0133	0.170034	0	0.0328959	0.342797	0.0748725
AP4B1	0.0063	0.01	0.192095	0.0016	0.0644015	0.35695	0.118668
AP4B1-AS1	0.0831	0.1487	0.00229753	0.0028	5.28436e-06	0.0695194	0.000250304
AP4E1	0.0105	0.0181	0.0339786	0.0013	0.00190241	0.20089	0.0122912
AP4M1	0.0096	0.0149	0.173079	0.003	0.0580517	0.343567	0.109188
AP4S1	0.003	0.0046	0.28285	0.001	0.134951	0.418779	0.193672
AP5M1	0.0015	0.0024	0.314452	0.0004	0.148446	0.442161	0.20684
AP5S1	0.0008	0.0014	0.544799	0	0.343867	0.602252	0.390953
AP5Z1	0.0051	0.0084	0.149174	0.0011	0.0391396	0.328141	0.0848499
APAF1	0.0111	0.0171	0.0756632	0.0037	0.0152524	0.262124	0.0461902
APBA1	0.0066	0.0109	0.0510097	0.0013	0.00521258	0.23298	0.0233726
APBA2	0.0122	0.0193	0.0593469	0.0035	0.00886947	0.242173	0.0322642
APBA3	0.0046	0.0084	0.193708	0	0.0431544	0.35695	0.0897266
APBB1	0.0111	0.0186	0.0629665	0.0018	0.00681149	0.24805	0.027335
APBB1IP	0.056	0.0874	0.00384142	0.0174	9.68504e-05	0.0869323	0.00184482
APBB2	0.0056	0.0084	0.124044	0.0022	0.0357821	0.309836	0.080749
APBB3	0.0147	0.0235	0.194237	0.0039	0.0722797	0.35695	0.128679
APC	0.0081	0.0132	0.0663413	0.0019	0.010993	0.253319	0.0377551
APC2	0.0046	0.0077	0.0801794	0.0008	0.0111746	0.267421	0.0377551
APCDD1	0.0054	0.0072	0.587945	0.0032	0.496315	0.635703	0.53638
APCDD1L	0.0087	0.0139	0.192095	0.0023	0.0644015	0.35695	0.118668
APCS	0.0604	0.1098	0.0339526	0	0.00108237	0.20089	0.00868813
APEH	0.0102	0.0159	0.173079	0.0032	0.0580517	0.343567	0.109188
APEX1	0.008	0.0104	0.653751	0.0051	0.567151	0.698627	0.595716
APEX2	0.0046	0.006	0.653751	0.003	0.567151	0.698627	0.595716
APH1A	0.0031	0.0045	0.573763	0.0014	0.446617	0.621198	0.48804
APH1B	0.0043	0.0072	0.360906	0.0009	0.193447	0.473634	0.251186
API5	0.0097	0.0168	0.076491	0.001	0.00829258	0.262124	0.0317747
APIP	0.0033	0.0045	0.562422	0.0018	0.44921	0.617098	0.48804
APLF	0.0066	0.0115	0.0978232	0.0007	0.0138644	0.285814	0.0440148
APLN	0.0007	0.0012	0.669683	0	0.504637	0.702046	0.53638
APLNR	0.0112	0.0181	0.169055	0.0026	0.0501371	0.342797	0.100803
APLP1	0.0517	0.0817	0.0139965	0.0149	0.000952967	0.144342	0.00794585
APLP2	0.0121	0.0194	0.0591197	0.0032	0.00880433	0.242173	0.0321318
APMAP	0.0193	0.0298	0.220898	0.0064	0.0918855	0.373464	0.149738
APOA1-AS	0.0278	0.0428	0.322063	0.0095	0.171646	0.444153	0.235041
APOA2	0.0319	0.0537	0.184284	0.0051	0.05123	0.355042	0.100803
APOA4	0.038	0.0664	0.0597466	0.0033	0.00493458	0.242173	0.0228965
APOA5	0.0128	0.0155	0.75993	0.0095	0.711425	0.784282	0.732394
APOB	0.028	0.0464	9.29285e-05	0.0055	2.07002e-07	0.0129301	2.85124e-05
APOBEC1	0.0577	0.0874	0.2492	0.0214	0.121066	0.392618	0.181512
APOBEC2	0.0187	0.0305	0.274128	0.0042	0.113538	0.416963	0.172212
APOBEC3A	0.0009	0.0017	0.669683	0	0.504637	0.702046	0.53638
APOBEC3A_B	0.0103	0.0164	0.418511	0.0029	0.255218	0.512309	0.309218
APOBEC3B-AS1	0.028	0.0396	0.48665	0.0138	0.354593	0.556406	0.397415
APOBEC3C	0.0122	0.0177	0.366107	0.0054	0.227402	0.474792	0.287849
APOBEC3D	0.0119	0.017	0.325145	0.0057	0.174385	0.446548	0.237865
APOBEC3F	0.0157	0.0262	0.0312386	0.0028	0.00192791	0.195312	0.0122984
APOBEC3G	0.0128	0.0211	0.0829144	0.0027	0.0138088	0.272047	0.0440148
APOBEC3H	0.0292	0.0468	0.192095	0.0076	0.0644015	0.35695	0.118668
APOBEC4	0.0062	0.0084	0.652541	0.0034	0.565698	0.698627	0.595716
APOBR	0.0136	0.0237	0.0763055	0.0013	0.00824407	0.262124	0.0317747
APOC1	0.021	0.0317	0.368221	0.0078	0.218755	0.474792	0.279976
APOC1P1	0.0138	0.0208	0.488022	0.0051	0.337221	0.556406	0.390953
APOC3	0.048	0.078	0.149438	0.0112	0.0392744	0.328141	0.0848499
APOD	0.0117	0.0174	0.422179	0.0047	0.27838	0.512309	0.333127
APOE	0.008	0.0127	0.418511	0.0022	0.255218	0.512309	0.309218
APOF	0.0184	0.0312	0.23871	0.0027	0.0863324	0.392618	0.142585
APOH	0.0387	0.0645	0.102692	0.0072	0.0184928	0.290504	0.0526074
APOL1	0.0149	0.026	0.0763055	0.0014	0.00824407	0.262124	0.0317747
APOL2	0.0082	0.0149	0.116103	0	0.0147615	0.302213	0.0448915
APOL3	0.0098	0.0159	0.151182	0.0024	0.0448701	0.330746	0.0928479
APOL4	0.0142	0.0205	0.268178	0.0066	0.147449	0.415147	0.20684
APOL5	0.0329	0.057	0.067618	0.0033	0.00640271	0.253319	0.0269389
APOL6	0.0019	0.0031	0.314452	0.0005	0.148446	0.442161	0.20684
APOLD1	0.003	0.0027	0.990645	0.0033	0.989257	0.9907	0.989312
APOM	0.0139	0.0221	0.48693	0.0039	0.336002	0.556406	0.390953
APOO	0.0036	0.0066	0.457302	0	0.245612	0.539767	0.302034
APOOL	0.0033	0.0054	0.314124	0.0007	0.148164	0.442161	0.20684
APP	0.0187	0.0291	0.0408811	0.0061	0.00555931	0.214035	0.0243272
APPBP2	0.0052	0.0079	0.195912	0.0019	0.0784493	0.35695	0.1345
APPL1	0.0077	0.0114	0.244188	0.0032	0.121788	0.392618	0.182318
APPL2	0.0055	0.0077	0.474493	0.0028	0.350702	0.555823	0.397415
APRT	0.0072	0.0087	0.90492	0.0053	0.887656	0.915027	0.897949
APTX	0.0019	0.0028	0.416425	0.0009	0.282921	0.512309	0.335966
AQP1	0.0158	0.0238	0.279424	0.0058	0.148261	0.418779	0.20684
AQP10	0.0235	0.0341	0.246023	0.0104	0.123267	0.392618	0.184037
AQP11	0.003	0.0037	0.834239	0.0023	0.795789	0.847902	0.808869
AQP12A	0.0099	0.0135	0.562422	0.0055	0.44921	0.617098	0.48804
AQP2	0.002	0.0036	0.389878	0	0.179521	0.489833	0.239015
AQP3	0.014	0.0255	0.0905306	0	0.00871554	0.279181	0.0321007
AQP4	0.0087	0.0145	0.11597	0.0016	0.0236452	0.302213	0.0616687
AQP5	0.0137	0.0145	0.988656	0.0127	0.987059	0.988823	0.987225
AQP6	0.0071	0.0107	0.32153	0.0028	0.181456	0.444153	0.241066
AQP7	0.0061	0.0112	0.0904835	0	0.00871279	0.279181	0.0321007
AQP8	0.0403	0.0648	0.0728332	0.0103	0.00916296	0.262068	0.0331019
AQP9	0.0253	0.0386	0.133621	0.0089	0.0435761	0.318548	0.0905167
AQR	0.0104	0.0169	0.0195026	0.0025	0.00126216	0.16458	0.009517
AR	0.006	0.0088	0.154702	0.0026	0.0564939	0.331638	0.107547
ARAF	0.0097	0.0144	0.284871	0.0041	0.146192	0.418779	0.20684
ARAP1	0.0199	0.0311	0.0141039	0.0063	0.00103739	0.144946	0.0084779
ARAP1-AS2	0.0118	0.0193	0.361299	0.0026	0.193814	0.473634	0.251186
ARAP2	0.0194	0.0311	0.00420985	0.005	0.000103231	0.0907294	0.00191914
ARAP3	0.0229	0.0378	0.00756645	0.0046	0.000153776	0.116674	0.00246075
ARCN1	0.0046	0.0047	0.877378	0.0046	0.864336	0.889869	0.876641
AREG	0.0707	0.1094	0.0457196	0.0233	0.00684062	0.223117	0.0274025
AREL1	0.0097	0.015	0.0863088	0.0033	0.0166081	0.272047	0.0495287
ARF3	0.0044	0.0063	0.422964	0.0019	0.279203	0.512309	0.333127
ARF4	0.0008	0.0015	0.669683	0	0.504637	0.702046	0.53638
ARF5	0.0177	0.0214	0.525842	0.0131	0.419149	0.596398	0.466711
ARF6	0.0017	0.003	0.457299	0	0.245611	0.539767	0.302034
ARFGAP1	0.0052	0.0083	0.281288	0.0014	0.13366	0.418779	0.193672
ARFGAP2	0.0091	0.0139	0.122174	0.0032	0.0295731	0.30744	0.072022
ARFGAP3	0.0197	0.0334	0.0626549	0.0029	0.00673819	0.24805	0.0273172
ARFGEF1	0.0128	0.0208	0.00766654	0.003	0.000183302	0.117243	0.00280958
ARFGEF2	0.0205	0.0325	0.012387	0.0058	0.000761594	0.139628	0.00692747
ARFGEF3	0.0139	0.021	0.0125366	0.0052	0.000945289	0.140691	0.00790404
ARFIP1	0.0071	0.0119	0.162223	0.0011	0.039495	0.339346	0.0848499
ARFRP1	0.0051	0.0072	0.319408	0.0025	0.18655	0.444153	0.245344
ARG1	0.0107	0.0176	0.239685	0.0022	0.0870079	0.392618	0.142585
ARG2	0.0094	0.0171	0.193697	0	0.043153	0.35695	0.0897266
ARGFX	0.0111	0.0178	0.119974	0.0028	0.0286192	0.306846	0.0700749
ARGLU1	0.0015	0.0027	0.389878	0	0.179521	0.489833	0.239015
ARHGAP1	0.0077	0.0102	0.593246	0.0047	0.509969	0.640347	0.54195
ARHGAP10	0.0088	0.0149	0.0189084	0.0013	0.000562271	0.16458	0.00568334
ARHGAP11A	0.0037	0.0067	0.170049	0	0.0328977	0.342797	0.0748725
ARHGAP11B	0.0075	0.0102	0.562422	0.0042	0.44921	0.617098	0.48804
ARHGAP12	0.0105	0.0184	0.0365429	0.0008	0.00175075	0.205456	0.0117696
ARHGAP15	0.0126	0.0191	0.134219	0.0047	0.0439091	0.318548	0.0910912
ARHGAP17	0.0102	0.015	0.0846495	0.0043	0.0210075	0.272047	0.0571211
ARHGAP18	0.0117	0.0187	0.0943043	0.0031	0.0178276	0.28388	0.0519596
ARHGAP19-SLIT1	0.011	0.0182	0.103218	0.0023	0.0186888	0.290504	0.0526074
ARHGAP20	0.0139	0.0236	0.0116023	0.002	0.00025563	0.136847	0.00342316
ARHGAP21	0.0102	0.0158	0.0513961	0.0034	0.00849099	0.23298	0.0321007
ARHGAP22	0.0149	0.0242	0.0465384	0.0035	0.00553898	0.223117	0.024262
ARHGAP24	0.0052	0.0089	0.110897	0.0006	0.018006	0.297065	0.0519596
ARHGAP25	0.0161	0.0264	0.0653488	0.0035	0.00968653	0.253088	0.0348525
ARHGAP26	0.0095	0.0157	0.00411295	0.002	4.54873e-05	0.0898794	0.00112674
ARHGAP27	0.0072	0.0124	0.0552545	0.0009	0.00519965	0.238487	0.0233726
ARHGAP27P1-BPTFP1-KPNA2P3	0.0234	0.0334	0.193589	0.011	0.0840616	0.35695	0.141093
ARHGAP28	0.0114	0.018	0.0281292	0.0032	0.00276639	0.188019	0.0159036
ARHGAP29	0.0105	0.0166	0.00614267	0.0031	0.000208953	0.105967	0.00305287
ARHGAP30	0.0225	0.037	0.0223216	0.0047	0.00131166	0.171949	0.0098154
ARHGAP31	0.0106	0.0158	0.0855733	0.0041	0.0203382	0.272047	0.0554879
ARHGAP32	0.008	0.0125	0.046861	0.0026	0.00667616	0.223117	0.0272672
ARHGAP33	0.0209	0.0364	0.009817	0.0018	0.000144374	0.129807	0.00239462
ARHGAP35	0.0055	0.0084	0.193193	0.0021	0.0805722	0.35695	0.137675
ARHGAP36	0.056	0.0903	0.00704803	0.014	0.000223671	0.114222	0.0031997
ARHGAP39	0.0154	0.0256	0.0354639	0.0029	0.00249771	0.205456	0.0145993
ARHGAP4	0.0077	0.0133	0.0865569	0.0009	0.0107421	0.272047	0.0373732
ARHGAP40	0.0081	0.0147	0.149548	0	0.0251405	0.328141	0.0628326
ARHGAP44	0.0157	0.0239	0.0262697	0.0056	0.00260716	0.18362	0.0151496
ARHGAP45	0.0124	0.0207	0.0507654	0.0023	0.00516013	0.23298	0.0233219
ARHGAP5	0.0032	0.0057	0.079956	0	0.00670278	0.267421	0.0272672
ARHGAP6	0.0191	0.0334	0.000843048	0.0016	1.25883e-06	0.0419518	9.37845e-05
ARHGAP9	0.016	0.0267	0.0399806	0.0028	0.00318398	0.214035	0.0170133
ARHGDIA	0.0045	0.0068	0.573106	0.0017	0.445835	0.621198	0.48804
ARHGDIB	0.0169	0.0287	0.125918	0.0023	0.0234413	0.309836	0.0614316
ARHGEF1	0.0145	0.0222	0.0795927	0.005	0.0198019	0.267421	0.054324
ARHGEF10	0.0121	0.0177	0.0869412	0.0053	0.0249134	0.272994	0.0628326
ARHGEF10L	0.0132	0.0206	0.0300212	0.0042	0.00261268	0.191231	0.0151717
ARHGEF11	0.0251	0.0394	0.004285	0.0077	0.00013963	0.091069	0.00235271
ARHGEF12	0.0051	0.0083	0.0121861	0.0012	0.000454857	0.137887	0.00500062
ARHGEF15	0.0232	0.0354	0.0384453	0.0081	0.00456573	0.210516	0.0217888
ARHGEF16	0.0133	0.0213	0.0947146	0.0036	0.0179386	0.284488	0.0519596
ARHGEF17	0.0143	0.0232	0.0139743	0.0034	0.000668746	0.14428	0.00640687
ARHGEF18	0.0165	0.0263	0.058985	0.0046	0.00954605	0.242173	0.0343673
ARHGEF19	0.0131	0.0217	0.091113	0.0025	0.0145071	0.279181	0.0448915
ARHGEF2	0.0136	0.0222	0.0201063	0.0031	0.00106206	0.165457	0.00858614
ARHGEF25	0.0241	0.0392	0.0521926	0.0056	0.00622042	0.23298	0.0266632
ARHGEF26	0.0087	0.0136	0.172644	0.0026	0.0577878	0.343567	0.108991
ARHGEF28	0.0061	0.01	0.0456745	0.0012	0.0047747	0.223117	0.0226645
ARHGEF3	0.0072	0.0119	0.091263	0.0015	0.0145582	0.279181	0.0448915
ARHGEF37	0.0154	0.0243	0.0599056	0.0045	0.0071633	0.242316	0.0283823
ARHGEF38	0.0034	0.0057	0.210066	0.0006	0.0667845	0.372563	0.119637
ARHGEF39	0.0013	0.0024	0.389878	0	0.179521	0.489833	0.239015
ARHGEF4	0.0075	0.0114	0.0763327	0.0027	0.0155026	0.262124	0.0468764
ARHGEF40	0.0157	0.0267	0.00553177	0.0023	6.92171e-05	0.102172	0.0014673
ARHGEF5	0.0255	0.0416	0.0135612	0.0058	0.000628218	0.143587	0.00615771
ARHGEF6	0.0175	0.0274	0.0679478	0.0054	0.0114724	0.253913	0.0381629
ARHGEF7	0.0057	0.01	0.0323026	0.0004	0.00134888	0.19631	0.00997252
ARHGEF9	0.003	0.0043	0.282075	0.0013	0.150539	0.418779	0.208873
ARID1A	0.0053	0.0091	0.018379	0.0006	0.000531742	0.161691	0.00550443
ARID1B	0.0021	0.0031	0.0666995	0.0008	0.0136776	0.253319	0.0440148
ARID2	0.0096	0.0162	0.0104056	0.0016	0.000246184	0.13262	0.0033832
ARID3A	0.0054	0.0092	0.110993	0.0007	0.0180413	0.297065	0.0519596
ARID3B	0.0125	0.0201	0.0521924	0.0031	0.00622041	0.23298	0.0266632
ARID3C	0.0356	0.059	0.131723	0.0069	0.030537	0.315746	0.0722946
ARID4A	0.0087	0.0131	0.17248	0.0032	0.0656852	0.343567	0.119637
ARID4B	0.0085	0.0148	0.0207428	0.0009	0.000682472	0.166843	0.00646534
ARID5A	0.0133	0.023	0.0864144	0.0013	0.0107002	0.272047	0.0373732
ARID5B	0.0076	0.0125	0.0650427	0.0016	0.00850125	0.253088	0.0321007
ARIH1	0.0017	0.0022	0.498835	0.001	0.391998	0.567321	0.437821
ARIH2	0.0083	0.0146	0.0285855	0.0006	0.00104296	0.188019	0.0084779
ARL1	0.0017	0.0024	0.683988	0.001	0.594471	0.708864	0.617745
ARL10	0.0009	0.0014	0.573763	0.0004	0.446617	0.621198	0.48804
ARL11	0.0048	0.0065	0.562422	0.0026	0.44921	0.617098	0.48804
ARL13A	0.021	0.028	0.589662	0.0125	0.498304	0.636941	0.53638
ARL13B	0.0088	0.0131	0.284156	0.0034	0.14558	0.418779	0.20684
ARL14	0.01	0.0152	0.488022	0.0037	0.337221	0.556406	0.390953
ARL14EP	0.0028	0.0043	0.487478	0.0009	0.336611	0.556406	0.390953
ARL14EPL	0.0146	0.0245	0.209862	0.0025	0.0666548	0.372563	0.119637
ARL15	0.0017	0.0031	0.457299	0	0.245611	0.539767	0.302034
ARL16	0.0166	0.0226	0.352093	0.0092	0.225809	0.470356	0.287322
ARL17A	0.0007	0.0012	0.544799	0	0.343867	0.602252	0.390953
ARL2BP	0.0097	0.0118	0.713967	0.0072	0.650675	0.737958	0.673477
ARL2-SNX15	0.0198	0.0327	0.11638	0.004	0.023812	0.302213	0.0616687
ARL3	0.0079	0.0112	0.367024	0.0037	0.228305	0.474792	0.288091
ARL4A	0.003	0.0033	0.90655	0.0027	0.88958	0.915027	0.897949
ARL4C	0.0027	0.0048	0.335593	0	0.133061	0.449814	0.193411
ARL4D	0.0041	0.005	0.834239	0.003	0.795789	0.847902	0.808869
ARL5A	0.0026	0.0046	0.253107	0	0.0749952	0.392618	0.128966
ARL5B	0.0024	0.0044	0.253107	0	0.0749952	0.392618	0.128966
ARL6	0.0057	0.0103	0.149548	0	0.0251405	0.328141	0.0628326
ARL6IP1	0.0054	0.0099	0.193683	0	0.0431511	0.35695	0.0897266
ARL6IP4	0.0015	0.0014	0.938558	0.0017	0.932008	0.9412	0.934632
ARL6IP5	0.0059	0.0092	0.418967	0.0019	0.255691	0.512309	0.309218
ARL6IP6	0.0033	0.0061	0.290754	0	0.0995569	0.418779	0.156433
ARL8A	0.024	0.0356	0.281193	0.0097	0.149777	0.418779	0.208271
ARL8B	0.0049	0.0077	0.362073	0.0013	0.194546	0.473634	0.251186
ARL9	0.0057	0.0104	0.290754	0	0.0995569	0.418779	0.156433
ARMC1	0.0057	0.008	0.48665	0.0028	0.354593	0.556406	0.397415
ARMC10	0.0066	0.0102	0.322063	0.0021	0.171646	0.444153	0.235041
ARMC12	0.0637	0.1019	0.0465376	0.0169	0.00553894	0.223117	0.024262
ARMC2	0.0152	0.0239	0.120551	0.0045	0.0316778	0.306846	0.0742542
ARMC3	0.0126	0.019	0.0870263	0.0048	0.0197416	0.273057	0.0542271
ARMC4	0.0503	0.0827	0.000528108	0.0106	3.19755e-06	0.0332783	0.000181694
ARMC5	0.0085	0.0141	0.103045	0.0017	0.0186235	0.290504	0.0526074
ARMC6	0.0154	0.026	0.062865	0.0024	0.00678711	0.24805	0.0273172
ARMC8	0.005	0.0079	0.152742	0.0015	0.0457143	0.330945	0.0938634
ARMC9	0.0055	0.009	0.0936161	0.0012	0.0175707	0.283745	0.051836
ARMCX1	0.0071	0.011	0.418967	0.0023	0.255691	0.512309	0.309218
ARMCX2	0.0042	0.0033	0.889507	0.0054	0.877754	0.901914	0.889997
ARMCX3	0.0041	0.0037	0.874717	0.0045	0.861398	0.887221	0.873712
ARMCX5	0.0048	0.0072	0.422179	0.0019	0.27838	0.512309	0.333127
ARMT1	0.0069	0.0111	0.314452	0.0017	0.148446	0.442161	0.20684
ARNT	0.0137	0.0218	0.0526636	0.0037	0.00704096	0.23298	0.0279785
ARNT2	0.0136	0.0237	0.00980459	0.0012	0.000143847	0.129807	0.00239432
ARNTL	0.0093	0.0169	0.0266121	0	0.000643765	0.184284	0.00623355
ARNTL2	0.0071	0.0123	0.0763697	0.0007	0.00826036	0.262124	0.0317747
ARNTL2-AS1	0.0562	0.0875	0.19523	0.0179	0.0729328	0.35695	0.128966
ARPC1A	0.0125	0.0208	0.239447	0.0023	0.0868396	0.392618	0.142585
ARPC1B	0.007	0.0078	0.674705	0.006	0.604298	0.706416	0.626727
ARPC2	0.0046	0.0084	0.116121	0	0.0147629	0.302213	0.0448915
ARPC3	0.0092	0.0142	0.322063	0.0032	0.171646	0.444153	0.235041
ARPC5	0.0018	0.0026	0.561377	0.0009	0.447992	0.617098	0.48804
ARPC5L	0.003	0.0043	0.573763	0.0013	0.446617	0.621198	0.48804
ARPP19	0.0016	0.0029	0.335593	0	0.133061	0.449814	0.193411
ARPP21	0.0292	0.0468	0.000770062	0.0076	7.06996e-06	0.0394103	0.000303412
ARR3	0.0373	0.0587	0.135879	0.0111	0.0397494	0.318548	0.085263
ARRB1	0.0091	0.0134	0.0965778	0.0039	0.0253464	0.285814	0.0631095
ARRB2	0.0131	0.0211	0.105971	0.0034	0.0224394	0.294554	0.0603239
ARRDC1	0.0011	0.001	0.938558	0.0013	0.932008	0.9412	0.934632
ARRDC1-AS1	0.0006	0.0011	0.669683	0	0.504637	0.702046	0.53638
ARRDC2	0.0083	0.0135	0.169357	0.0021	0.0503079	0.342797	0.100803
ARRDC3	0.0047	0.0078	0.239685	0.001	0.0870079	0.392618	0.142585
ARRDC4	0.0058	0.0096	0.273849	0.0012	0.11332	0.416963	0.172212
ARRDC5	0.0129	0.0187	0.422964	0.0057	0.279203	0.512309	0.333127
ARSA	0.01	0.0182	0.0553355	0	0.00306331	0.238487	0.0168229
ARSB	0.0034	0.0053	0.248415	0.0011	0.105663	0.392618	0.163045
ARSD	0.0049	0.0089	0.0905017	0	0.00871385	0.279181	0.0321007
ARSE	0.0141	0.0244	0.0865569	0.0016	0.0107421	0.272047	0.0373732
ARSF	0.0614	0.0903	0.100697	0.026	0.0331735	0.290504	0.0754656
ARSG	0.0104	0.016	0.152803	0.0036	0.0527259	0.330945	0.103147
ARSH	0.0347	0.0598	0.0207716	0.0039	0.00068496	0.166843	0.00647172
ARSJ	0.0092	0.0159	0.0864144	0.0009	0.0107002	0.272047	0.0373732
ARSK	0.0045	0.0081	0.193683	0	0.0431511	0.35695	0.0897266
ART1	0.0264	0.0453	0.110993	0.0033	0.0180413	0.297065	0.0519596
ART3	0.0262	0.0465	0.01202	0.0015	0.000168016	0.137629	0.00262487
ART4	0.0037	0.0067	0.193683	0	0.0431511	0.35695	0.0897266
ART5	0.0144	0.0235	0.274128	0.0032	0.113538	0.416963	0.172212
ARV1	0.0061	0.0092	0.488022	0.0023	0.337221	0.556406	0.390953
ARVCF	0.0095	0.0146	0.173766	0.0034	0.0629179	0.343567	0.11762
ARX	0.0055	0.0075	0.652541	0.0031	0.565698	0.698627	0.595716
AS3MT	0.0026	0.0048	0.457299	0	0.245611	0.539767	0.302034
ASAH1	0.0028	0.0048	0.110798	0.0003	0.0179705	0.297065	0.0519596
ASAH2	0.0576	0.094	8.38706e-05	0.0132	1.71878e-07	0.0120463	2.48873e-05
ASAH2B	0.0007	0.0012	0.544799	0	0.343867	0.602252	0.390953
ASAP1	0.0145	0.025	0.00613043	0.0017	6.93272e-05	0.105967	0.0014673
ASAP2	0.0151	0.0253	0.0171311	0.0026	0.000671238	0.158331	0.00642383
ASAP3	0.0341	0.0556	0.00416676	0.0077	5.51542e-05	0.0903506	0.00127903
ASB1	0.0026	0.0032	0.565596	0.0019	0.452899	0.620007	0.491358
ASB10	0.0244	0.0428	0.0528396	0.002	0.00381054	0.23298	0.0193497
ASB11	0.0103	0.0175	0.209655	0.0015	0.0665248	0.372563	0.119637
ASB12	0.0102	0.0185	0.290754	0	0.0995569	0.418779	0.156433
ASB13	0.0086	0.013	0.368221	0.0032	0.218755	0.474792	0.279976
ASB14	0.0066	0.0109	0.314124	0.0015	0.148164	0.442161	0.20684
ASB15	0.0136	0.0239	0.0466002	0.001	0.00291975	0.223117	0.0165917
ASB16	0.0116	0.021	0.149548	0	0.0251405	0.328141	0.0628326
ASB16-AS1	0.0012	0.0021	0.544799	0	0.343867	0.602252	0.390953
ASB17	0.0159	0.0289	0.253107	0	0.0749952	0.392618	0.128966
ASB18	0.005	0.0084	0.184458	0.0009	0.05133	0.355042	0.100803
ASB2	0.0125	0.0173	0.179705	0.0067	0.0703231	0.353027	0.125321
ASB5	0.0158	0.025	0.107296	0.0045	0.0253501	0.295068	0.0631095
ASB6	0.0023	0.0042	0.389884	0	0.179523	0.489833	0.239015
ASB7	0.0073	0.0124	0.125696	0.0009	0.0233497	0.309836	0.0614316
ASB8	0.0037	0.0057	0.487478	0.0012	0.336611	0.556406	0.390953
ASB9	0.0102	0.0185	0.149532	0	0.0251389	0.328141	0.0628326
ASCC1	0.0098	0.0165	0.0557987	0.0016	0.00531385	0.238487	0.0234896
ASCC2	0.0175	0.0274	0.0595183	0.0053	0.00970782	0.242173	0.0348863
ASCC3	0.0119	0.0193	0.0220258	0.0029	0.00159352	0.171949	0.0110045
ASCL4	0.0019	0.0035	0.669683	0	0.504637	0.702046	0.53638
ASF1B	0.0088	0.014	0.362073	0.0024	0.194546	0.473634	0.251186
ASGR1	0.0075	0.0125	0.184458	0.0013	0.05133	0.355042	0.100803
ASGR2	0.0181	0.0267	0.222321	0.0077	0.0986256	0.373577	0.156433
ASH1L	0.0124	0.0207	0.00157766	0.0021	6.90039e-06	0.0566496	0.000299484
ASH2L	0.0095	0.0152	0.106232	0.0025	0.0225472	0.294554	0.0604495
ASIC1	0.0165	0.0286	0.0162351	0.0017	0.000411067	0.153749	0.00465719
ASIC2	0.0507	0.0824	0.00133553	0.012	1.71832e-05	0.052162	0.000574171
ASIC3	0.0203	0.0355	0.0467358	0.0017	0.00294247	0.223117	0.0165917
ASIC4	0.0107	0.0156	0.276573	0.0046	0.150805	0.418779	0.209095
ASIC5	0.0571	0.0852	0.0687219	0.0226	0.0135772	0.255519	0.0440148
ASIP	0.0221	0.0301	0.562422	0.0123	0.44921	0.617098	0.48804
ASL	0.0182	0.0259	0.125631	0.0087	0.045405	0.309836	0.0936603
ASMT	0.0577	0.0918	0.0523982	0.0161	0.00762453	0.23298	0.0300627
ASMTL	0.0153	0.0234	0.173766	0.0055	0.0629179	0.343567	0.11762
ASNA1	0.0252	0.0404	0.24751	0.0066	0.104977	0.392618	0.163045
ASNS	0.018	0.0303	0.0350536	0.0029	0.00243443	0.205157	0.0145454
ASNSD1	0.0043	0.0079	0.389884	0	0.179523	0.489833	0.239015
ASNSP1	0.069	0.1102	0.00410052	0.0186	0.000100124	0.0897178	0.00188102
ASPA	0.0018	0.0033	0.389884	0	0.179523	0.489833	0.239015
ASPDH	0.0166	0.0232	0.417462	0.0085	0.284005	0.512309	0.336647
ASPG	0.0109	0.0179	0.0577406	0.0023	0.00669347	0.242173	0.0272672
ASPH	0.0083	0.0138	0.00224898	0.0014	1.67049e-05	0.0687039	0.000560442
ASPHD1	0.013	0.0237	0.131718	0	0.0192512	0.315746	0.0530223
ASPHD2	0.0057	0.0081	0.48665	0.0028	0.354593	0.556406	0.397415
ASPM	0.0142	0.0226	0.0158118	0.004	0.000929785	0.151892	0.00782214
ASPN	0.0026	0.0047	0.457299	0	0.245611	0.539767	0.302034
ASPRV1	0.0099	0.0161	0.274128	0.0022	0.113538	0.416963	0.172212
ASPSCR1	0.0052	0.0084	0.105173	0.0012	0.0221168	0.294554	0.0598272
ASRGL1	0.0108	0.0162	0.220925	0.0042	0.0975816	0.373464	0.156433
ASS1	0.0363	0.0621	0.0115336	0.0048	0.000251668	0.136847	0.00339822
ASTE1	0.0069	0.0057	0.719739	0.0084	0.699622	0.743406	0.722544
ASTL	0.0429	0.0614	0.188483	0.0202	0.08317	0.35695	0.139741
ASTN1	0.0512	0.0828	7.11401e-05	0.0125	1.77529e-07	0.0109225	2.5137e-05
ASTN2	0.0472	0.0754	0.000322336	0.0127	2.61652e-06	0.0255488	0.000161247
ASXL1	0.0049	0.0077	0.107296	0.0014	0.0253501	0.295068	0.0631095
ASXL2	0.0073	0.0106	0.143428	0.0033	0.0553507	0.326198	0.107547
ASXL3	0.0117	0.0192	0.0168914	0.0025	0.000957209	0.157259	0.00797003
ASZ1	0.0458	0.0743	0.0137696	0.011	0.000648263	0.143662	0.00625437
ATAD1	0.0038	0.0054	0.65133	0.0019	0.564246	0.698627	0.595716
ATAD2	0.0191	0.0292	0.0413675	0.0067	0.00604203	0.214035	0.0261758
ATAD2B	0.0078	0.0134	0.0235643	0.0009	0.000891418	0.175021	0.00763427
ATAD3A	0.0199	0.0315	0.0950425	0.0057	0.0180569	0.284532	0.0519596
ATAD3B	0.0109	0.0173	0.0844421	0.0031	0.0174296	0.272047	0.0516595
ATAD3C	0.0232	0.0373	0.0588907	0.006	0.00873945	0.242173	0.0321007
ATAD5	0.0125	0.0199	0.0467158	0.0034	0.00558072	0.223117	0.0243789
ATAT1	0.0091	0.0155	0.142589	0.0012	0.0302972	0.324921	0.0722825
ATCAY	0.0126	0.0214	0.0556241	0.0018	0.00527591	0.238487	0.0234266
ATE1	0.0086	0.013	0.248412	0.0033	0.120436	0.392618	0.180765
ATF1	0.0053	0.0097	0.290763	0	0.0995587	0.418779	0.156433
ATF2	0.0056	0.0088	0.281812	0.0017	0.13409	0.418779	0.193672
ATF3	0.0048	0.0068	0.48665	0.0024	0.354593	0.556406	0.397415
ATF4	0.0037	0.0067	0.335593	0	0.133061	0.449814	0.193411
ATF5	0.0007	0.0014	0.669683	0	0.504637	0.702046	0.53638
ATF6	0.0066	0.0114	0.0528752	0.0006	0.00381779	0.23298	0.0193497
ATF6B	0.0207	0.0323	0.108306	0.0066	0.025756	0.295736	0.0639681
ATF7	0.0038	0.0068	0.131718	0	0.0192512	0.315746	0.0530223
ATF7IP	0.0051	0.0077	0.12172	0.0018	0.034643	0.307146	0.0784479
ATF7IP2	0.0141	0.0244	0.0207123	0.0015	0.000679963	0.166843	0.00646534
ATG10	0.0075	0.0129	0.0979897	0.0009	0.0139188	0.285814	0.0440148
ATG12	0.0007	0.0009	0.834239	0.0005	0.795789	0.847902	0.808869
ATG13	0.008	0.0117	0.245106	0.0034	0.122526	0.392618	0.183146
ATG14	0.003	0.0047	0.418967	0.001	0.255691	0.512309	0.309218
ATG16L1	0.0167	0.0291	0.0161936	0.0016	0.000408114	0.153749	0.00465037
ATG16L2	0.004	0.0069	0.14272	0.0006	0.0303568	0.324921	0.0722825
ATG2A	0.0189	0.0324	0.00251706	0.0024	1.42278e-05	0.0731302	0.000501608
ATG2B	0.0106	0.0175	0.00237601	0.002	1.55822e-05	0.0710655	0.000533598
ATG3	0.0056	0.0083	0.415386	0.0023	0.281839	0.512309	0.335509
ATG4A	0.0162	0.0267	0.13149	0.0033	0.0304308	0.315746	0.0722825
ATG4B	0.0049	0.0071	0.366107	0.0022	0.227402	0.474792	0.287849
ATG4C	0.0117	0.0188	0.218112	0.0031	0.0823882	0.373464	0.138965
ATG4D	0.0094	0.0171	0.170034	0	0.0328959	0.342797	0.0748725
ATG5	0.0046	0.0083	0.149548	0	0.0251405	0.328141	0.0628326
ATG7	0.008	0.0133	0.0651994	0.0016	0.00854361	0.253088	0.0321007
ATG9A	0.0068	0.0091	0.587945	0.0041	0.496315	0.635703	0.53638
ATG9B	0.0182	0.0263	0.164559	0.0082	0.0734688	0.342797	0.128966
ATIC	0.0131	0.0196	0.138209	0.0051	0.0375844	0.321095	0.0836096
ATL1	0.0097	0.0161	0.0353844	0.0018	0.00248504	0.205456	0.0145684
ATL2	0.0056	0.0074	0.520373	0.0033	0.412996	0.590759	0.460378
ATL3	0.0048	0.0082	0.142589	0.0006	0.0302972	0.324921	0.0722825
ATM	0.0059	0.0096	0.0137005	0.0014	0.000641531	0.143662	0.00623355
ATMIN	0.0041	0.0075	0.170061	0	0.0328991	0.342797	0.0748725
ATN1	0.0038	0.0061	0.418051	0.0009	0.254745	0.512309	0.309218
ATOH1	0.0068	0.0124	0.253096	0	0.0749933	0.392618	0.128966
ATOH8	0.0016	0.0025	0.418967	0.0005	0.255691	0.512309	0.309218
ATP10A	0.005	0.0079	0.0366338	0.0014	0.00384545	0.205474	0.0194346
ATP10B	0.0158	0.0245	0.020255	0.0051	0.00199132	0.16624	0.0125809
ATP10D	0.0264	0.0421	0.0020347	0.0072	3.06199e-05	0.0655634	0.000861481
ATP11A	0.0135	0.0216	0.00573169	0.0035	0.000151021	0.102905	0.00244073
ATP11AUN	0.0067	0.0105	0.572447	0.0021	0.445053	0.621198	0.48804
ATP11B	0.0087	0.0149	0.0208531	0.001	0.000692376	0.166843	0.00647988
ATP11C	0.0154	0.0243	0.0409924	0.0045	0.00519086	0.214035	0.0233694
ATP12A	0.0428	0.0698	0.00416727	0.0097	8.28747e-05	0.0903506	0.00166321
ATP13A1	0.0049	0.0065	0.497114	0.0029	0.39009	0.565761	0.43599
ATP13A2	0.016	0.026	0.0655643	0.0036	0.00974753	0.253319	0.0350078
ATP13A3	0.0089	0.0156	0.00590749	0.0007	5.03876e-05	0.104788	0.00120619
ATP13A4	0.0507	0.0861	5.09145e-06	0.0075	8.44146e-10	0.00220687	4.81628e-07
ATP13A5	0.0582	0.0932	0.00048332	0.0154	4.47744e-06	0.0318812	0.000227838
ATP1A1	0.008	0.0107	0.329951	0.0046	0.21125	0.449814	0.272299
ATP1A1-AS1	0.0013	0.0024	0.221101	0	0.0567759	0.373464	0.107547
ATP1A2	0.0355	0.0552	0.0183804	0.0114	0.00186844	0.161691	0.0122207
ATP1A3	0.0367	0.0601	0.00165191	0.008	1.42512e-05	0.0584901	0.000501608
ATP1A4	0.0274	0.0461	0.00223151	0.0046	1.63802e-05	0.0685148	0.000552523
ATP1B1	0.0068	0.0082	0.565596	0.005	0.452899	0.620007	0.491358
ATP1B2	0.0099	0.0158	0.192438	0.0028	0.0646177	0.35695	0.118668
ATP1B3	0.0066	0.0119	0.253107	0	0.0749952	0.392618	0.128966
ATP1B4	0.0149	0.0229	0.085744	0.005	0.0179319	0.272047	0.0519596
ATP23	0.0078	0.0141	0.149548	0	0.0251405	0.328141	0.0628326
ATP2A1	0.0241	0.0404	0.0172436	0.0042	0.000570483	0.158646	0.00574028
ATP2A1-AS1	0.0184	0.0268	0.573763	0.0082	0.446617	0.621198	0.48804
ATP2A2	0.0088	0.0131	0.100106	0.0035	0.0296875	0.290504	0.0722808
ATP2A3	0.0172	0.0261	0.0396062	0.0062	0.00441892	0.214035	0.0211961
ATP2B1	0.0088	0.0136	0.106454	0.003	0.0287668	0.294735	0.0703759
ATP2B2	0.0252	0.0392	0.00166916	0.0079	2.83248e-05	0.0587503	0.00081761
ATP2B3	0.018	0.0285	0.028294	0.0051	0.00279709	0.188019	0.0160457
ATP2B4	0.0154	0.0259	0.00331747	0.0025	2.99992e-05	0.0816956	0.000852863
ATP2C1	0.0109	0.0193	0.00727998	0.0006	5.88786e-05	0.114267	0.00134051
ATP2C2	0.0173	0.0287	0.00726336	0.0033	0.000142176	0.114267	0.00237765
ATP2C2-AS1	0.005	0.0091	0.290763	0	0.0995587	0.418779	0.156433
ATP4A	0.0342	0.0551	0.023226	0.0086	0.00158894	0.175021	0.0110027
ATP4B	0.0158	0.0286	0.149532	0	0.0251389	0.328141	0.0628326
ATP6AP1	0.0062	0.0088	0.367024	0.0029	0.228305	0.474792	0.288091
ATP6AP1L	0.0039	0.0059	0.368221	0.0013	0.218755	0.474792	0.279976
ATP6AP2	0.0029	0.0037	0.668961	0.002	0.597521	0.702046	0.620443
ATP6V0A1	0.0071	0.0114	0.0521924	0.0018	0.00622041	0.23298	0.0266632
ATP6V0A2	0.0042	0.007	0.0400717	0.0008	0.00320015	0.214035	0.0170133
ATP6V0A4	0.0636	0.1032	0.00337305	0.0151	7.57601e-05	0.0822931	0.00157045
ATP6V0B	0.0053	0.0072	0.562422	0.003	0.44921	0.617098	0.48804
ATP6V0C	0.0076	0.011	0.573763	0.0034	0.446617	0.621198	0.48804
ATP6V0D1	0.0045	0.0081	0.0799743	0	0.00670371	0.267421	0.0272672
ATP6V0D2	0.0234	0.0345	0.170498	0.0098	0.0673408	0.343426	0.120452
ATP6V0E1	0.0107	0.017	0.418511	0.003	0.255218	0.512309	0.309218
ATP6V0E2	0.0013	0.0017	0.683988	0.0007	0.594471	0.708864	0.617745
ATP6V1A	0.0143	0.0229	0.0748332	0.0037	0.0112242	0.262124	0.0377551
ATP6V1B1	0.0219	0.0294	0.344585	0.0126	0.222293	0.46126	0.283416
ATP6V1B2	0.0058	0.0095	0.099659	0.0012	0.0143931	0.289831	0.0448915
ATP6V1C1	0.0055	0.01	0.0904835	0	0.00871279	0.279181	0.0321007
ATP6V1C2	0.0203	0.0335	0.0730754	0.0041	0.0107334	0.262124	0.0373732
ATP6V1D	0.0025	0.0037	0.573763	0.0011	0.446617	0.621198	0.48804
ATP6V1E1	0.013	0.0211	0.191399	0.003	0.0639692	0.35695	0.118668
ATP6V1E2	0.0028	0.0044	0.418967	0.0009	0.255691	0.512309	0.309218
ATP6V1G1	0.0024	0.0044	0.544799	0	0.343867	0.602252	0.390953
ATP6V1G2-DDX39B	0.0199	0.0329	0.16875	0.004	0.0499663	0.342797	0.100803
ATP6V1G3	0.0761	0.1325	0.0597465	0.0071	0.00493457	0.242173	0.0228965
ATP6V1H	0.0072	0.013	0.0706866	0	0.00515988	0.25794	0.0233219
ATP7A	0.0096	0.0147	0.0342263	0.0035	0.0036815	0.201112	0.0190825
ATP7B	0.0104	0.0162	0.00447454	0.0033	0.000141081	0.0932066	0.00236819
ATP8A1	0.0323	0.0502	0.00030384	0.0103	2.69235e-06	0.0247096	0.000164954
ATP8A2	0.0196	0.0327	0.00216453	0.0036	2.09534e-05	0.0682305	0.000658448
ATP8B1	0.0113	0.0183	0.0836252	0.0027	0.0156761	0.272047	0.0473606
ATP8B2	0.0178	0.0272	0.038866	0.0063	0.00574287	0.211538	0.0250074
ATP8B3	0.023	0.0345	0.0422924	0.0089	0.0073633	0.216569	0.0291035
ATP8B4	0.0214	0.0343	0.00205275	0.0056	2.77686e-05	0.0656617	0.000809425
ATP8B5P	0.0017	0.0031	0.389884	0	0.179523	0.489833	0.239015
ATP9A	0.0216	0.0348	0.00889007	0.0053	0.000345602	0.126262	0.00418054
ATP9B	0.0107	0.0154	0.0409849	0.0048	0.00691219	0.214035	0.027637
ATPAF1	0.0053	0.0089	0.162223	0.0008	0.039495	0.339346	0.0848499
ATPAF2	0.0046	0.0077	0.239447	0.0009	0.0868396	0.392618	0.142585
ATR	0.0062	0.0105	0.00327164	0.0011	3.43892e-05	0.0816956	0.000933646
ATRAID	0.0096	0.0155	0.361688	0.0024	0.19418	0.473634	0.251186
ATRIP	0.0103	0.0151	0.195394	0.0044	0.0821145	0.35695	0.138965
ATRN	0.0211	0.033	0.00913725	0.0065	0.000434853	0.127185	0.00484955
ATRNL1	0.0168	0.029	0.00283415	0.0019	1.78697e-05	0.0778954	0.00058937
ATRX	0.0073	0.011	0.0222701	0.0027	0.0022047	0.171949	0.0137245
ATXN1	0.0018	0.0028	0.164312	0.0005	0.0404753	0.342797	0.0864243
ATXN10	0.0105	0.016	0.247624	0.0037	0.119808	0.392618	0.180035
ATXN2	0.0051	0.0078	0.054508	0.0017	0.00750136	0.23788	0.0296032
ATXN2L	0.0126	0.0216	0.0234992	0.0015	0.000884992	0.175021	0.00762915
ATXN3	0.0027	0.004	0.322657	0.001	0.172183	0.444153	0.235041
ATXN3L	0.002	0.0036	0.544799	0	0.343867	0.602252	0.390953
ATXN7	0.0044	0.0071	0.0577406	0.0009	0.00669347	0.242173	0.0272672
ATXN7L1	0.0039	0.0066	0.162074	0.0006	0.039418	0.339346	0.0848499
ATXN7L2	0.014	0.0209	0.0982588	0.0055	0.0231311	0.286273	0.0614316
ATXN7L3	0.0114	0.0169	0.173135	0.0045	0.0661104	0.343567	0.119637
AUH	0.0181	0.0311	0.0866244	0.0021	0.0107629	0.272047	0.0373732
AUNIP	0.0018	0.0016	0.938558	0.002	0.932008	0.9412	0.934632
AUP1	0.0088	0.0159	0.290769	0	0.0995599	0.418779	0.156433
AURKA	0.011	0.0187	0.184105	0.0016	0.0511297	0.355042	0.100803
AURKB	0.0173	0.0279	0.191749	0.0043	0.0641853	0.35695	0.118668
AURKC	0.0298	0.0461	0.195289	0.0098	0.0780226	0.35695	0.133949
AUTS2	0.0054	0.0083	0.0257044	0.0017	0.00232648	0.180949	0.0142288
AVEN	0.007	0.0107	0.368221	0.0024	0.218755	0.474792	0.279976
AVIL	0.0077	0.0093	0.630874	0.0057	0.557773	0.678535	0.590568
AVL9	0.0039	0.0061	0.153654	0.0013	0.0500659	0.330945	0.100803
AVPI1	0.0047	0.0085	0.457299	0	0.245611	0.539767	0.302034
AVPR1A	0.0021	0.0038	0.290754	0	0.0995569	0.418779	0.156433
AVPR1B	0.0068	0.0116	0.125918	0.0009	0.0234413	0.309836	0.0614316
AVPR2	0.0067	0.0121	0.253096	0	0.0749933	0.392618	0.128966
AWAT1	0.0205	0.0266	0.478074	0.0131	0.354616	0.556406	0.397415
AWAT2	0.007	0.0127	0.253107	0	0.0749952	0.392618	0.128966
AXDND1	0.0494	0.0776	0.00091881	0.0149	1.28549e-05	0.0428994	0.000462061
AXIN1	0.0074	0.0098	0.253883	0.0044	0.129588	0.393632	0.192974
AXIN2	0.0099	0.0149	0.195912	0.0037	0.0784493	0.35695	0.1345
AXL	0.0331	0.0502	0.0166446	0.0121	0.0012025	0.156487	0.00916804
AZGP1	0.0166	0.0272	0.149174	0.0037	0.0391396	0.328141	0.0848499
AZGP1P1	0.0223	0.0405	0.102504	0	0.011338	0.290504	0.0377551
AZI2	0.0034	0.0056	0.314124	0.0008	0.148164	0.442161	0.20684
AZIN1	0.0058	0.0099	0.161921	0.0008	0.0393407	0.339346	0.0848499
AZIN2	0.0061	0.009	0.274527	0.0025	0.149043	0.417499	0.207493
B2M	0.0032	0.0051	0.418511	0.0008	0.255218	0.512309	0.309218
B3GALNT1	0.0028	0.003	0.985032	0.0024	0.982811	0.985807	0.983584
B3GALNT2	0.0044	0.0061	0.313199	0.0023	0.185964	0.442161	0.244894
B3GALT2	0.003	0.0044	0.573763	0.0013	0.446617	0.621198	0.48804
B3GALT4	0.0045	0.0066	0.573763	0.002	0.446617	0.621198	0.48804
B3GALT5	0.0017	0.0027	0.273849	0.0003	0.11332	0.416963	0.172212
B3GALT6	0.0008	0.0014	0.669683	0	0.504637	0.702046	0.53638
B3GAT1	0.0015	0.002	0.562422	0.0008	0.44921	0.617098	0.48804
B3GAT2	0.0026	0.0042	0.418511	0.0007	0.255218	0.512309	0.309218
B3GAT3	0.0045	0.0065	0.683183	0.002	0.593477	0.708864	0.617745
B3GLCT	0.0124	0.0224	0.0433672	0	0.00182115	0.218618	0.0120042
B3GNT2	0.009	0.015	0.239447	0.0017	0.0868396	0.392618	0.142585
B3GNT3	0.0109	0.0169	0.282333	0.0035	0.13452	0.418779	0.193672
B3GNT4	0.0052	0.0094	0.170049	0	0.0328977	0.342797	0.0748725
B3GNT5	0.0013	0.0024	0.335593	0	0.133061	0.449814	0.193411
B3GNT6	0.0033	0.006	0.457302	0	0.245612	0.539767	0.302034
B3GNT8	0.008	0.0146	0.253096	0	0.0749933	0.392618	0.128966
B3GNTL1	0.0062	0.0108	0.0765481	0.0007	0.00830851	0.262124	0.0317747
B4GALNT1	0.0049	0.0069	0.359638	0.0024	0.228128	0.473634	0.288091
B4GALNT2	0.0173	0.0292	0.00255111	0.0027	1.7859e-05	0.0735199	0.00058937
B4GALNT3	0.0136	0.0225	0.0195581	0.0026	0.000877692	0.16458	0.00761046
B4GALNT4	0.0244	0.0423	0.010977	0.0024	0.000138661	0.134377	0.00235031
B4GALT1	0.0057	0.0088	0.322063	0.002	0.171646	0.444153	0.235041
B4GALT2	0.0137	0.0207	0.195912	0.0051	0.0784493	0.35695	0.1345
B4GALT3	0.0055	0.008	0.422964	0.0025	0.279203	0.512309	0.333127
B4GALT4	0.0058	0.0101	0.125696	0.0007	0.0233498	0.309836	0.0614316
B4GALT4-AS1	0.0039	0.0071	0.669683	0	0.504637	0.702046	0.53638
B4GALT5	0.0105	0.0165	0.152742	0.003	0.0457143	0.330945	0.0938634
B4GALT6	0.0057	0.0096	0.209654	0.0009	0.0665247	0.372563	0.119637
B4GALT7	0.0035	0.0064	0.221101	0	0.0567759	0.373464	0.107547
B4GAT1	0.0043	0.0019	0.468273	0.0072	0.496781	0.549947	0.53638
B9D2	0.0073	0.0106	0.573763	0.0032	0.446617	0.621198	0.48804
BAALC	0.0011	0.002	0.544799	0	0.343867	0.602252	0.390953
BAAT	0.01	0.0173	0.0865569	0.001	0.0107421	0.272047	0.0373732
BABAM1	0.0092	0.0136	0.368904	0.0037	0.219422	0.474792	0.279976
BABAM2	0.0216	0.0299	0.349464	0.0113	0.235026	0.46743	0.295984
BACE1	0.0024	0.0043	0.253107	0	0.0749952	0.392618	0.128966
BACE2	0.0025	0.0037	0.368904	0.001	0.219422	0.474792	0.279976
BACH1	0.0045	0.0056	0.52429	0.0031	0.417395	0.594676	0.464816
BACH2	0.0055	0.0096	0.0674604	0.0005	0.00636544	0.253319	0.0269389
BAG1	0.0036	0.0055	0.421391	0.0014	0.277558	0.512309	0.333127
BAG3	0.0079	0.0128	0.274128	0.0017	0.113538	0.416963	0.172212
BAG4	0.0049	0.0065	0.543133	0.003	0.43437	0.602252	0.481552
BAG5	0.0041	0.0074	0.170034	0	0.0328959	0.342797	0.0748725
BAG6	0.0178	0.0257	0.133167	0.0081	0.0469934	0.317709	0.096036
BAHCC1	0.0069	0.0113	0.0653515	0.0014	0.0096867	0.253088	0.0348525
BAHD1	0.0075	0.0129	0.0979897	0.0009	0.0139188	0.285814	0.0440148
BAIAP2	0.0065	0.0103	0.0750863	0.0019	0.0112993	0.262124	0.0377551
BAIAP2L1	0.0143	0.0211	0.156012	0.006	0.054604	0.333282	0.106319
BAIAP2L2	0.014	0.0218	0.321466	0.0045	0.171109	0.444153	0.235041
BAIAP3	0.0169	0.0262	0.0760384	0.0055	0.0153604	0.262124	0.0465016
BAK1	0.0136	0.023	0.162223	0.0022	0.039495	0.339346	0.0848499
BAMBI	0.004	0.0055	0.683988	0.0022	0.594471	0.708864	0.617745
BANF1	0.0101	0.0157	0.487478	0.0032	0.336611	0.556406	0.390953
BANF2	0.019	0.0345	0.131687	0	0.0192485	0.315746	0.0530223
BANK1	0.0186	0.0299	0.0224797	0.0047	0.00149668	0.172483	0.0105234
BANP	0.0034	0.0038	0.801964	0.0029	0.764611	0.822752	0.784431
BAP1	0.0109	0.0182	0.0713978	0.002	0.00882031	0.258087	0.0321477
BARD1	0.0043	0.0072	0.142849	0.0006	0.0304161	0.324921	0.0722825
BARHL1	0.009	0.0123	0.562422	0.005	0.44921	0.617098	0.48804
BARHL2	0.0095	0.0115	0.713967	0.007	0.650675	0.737958	0.673477
BARX2	0.0115	0.0177	0.195724	0.0038	0.0732604	0.35695	0.128966
BASP1	0.009	0.0146	0.361688	0.0022	0.19418	0.473634	0.251186
BATF2	0.0061	0.0056	0.955787	0.0068	0.948702	0.956915	0.949822
BATF3	0.0092	0.0152	0.273849	0.0019	0.11332	0.416963	0.172212
BAX	0.0116	0.0211	0.149562	0	0.0251419	0.328141	0.0628326
BAZ1A	0.0109	0.0188	0.0235325	0.0012	0.000888217	0.175021	0.00763427
BAZ1B	0.011	0.0172	0.0755824	0.0034	0.0141069	0.262124	0.044405
BAZ2A	0.0091	0.0147	0.0256008	0.0022	0.00172181	0.180717	0.0117223
BAZ2B	0.0064	0.0102	0.0252567	0.0017	0.0020709	0.180112	0.013019
BBC3	0.002	0.0037	0.5448	0	0.343868	0.602252	0.390953
BBOF1	0.006	0.0084	0.474493	0.0031	0.350702	0.555823	0.397415
BBOX1	0.0079	0.0143	0.221114	0	0.0567779	0.373464	0.107547
BBOX1-AS1	0.0272	0.0407	0.364266	0.0107	0.225602	0.474792	0.287183
BBS1	0.0063	0.0102	0.149699	0.0016	0.0394091	0.328141	0.0848499
BBS10	0.003	0.0044	0.573763	0.0013	0.446617	0.621198	0.48804
BBS12	0.005	0.0091	0.253107	0	0.0749952	0.392618	0.128966
BBS2	0.0087	0.013	0.151972	0.0035	0.0548631	0.330945	0.106706
BBS4	0.0104	0.0151	0.224409	0.0046	0.0943838	0.376588	0.152955
BBS5	0.0116	0.0193	0.10287	0.0022	0.0185582	0.290504	0.0526074
BBS7	0.0153	0.0254	0.0508883	0.0029	0.00518635	0.23298	0.023355
BBS9	0.0148	0.0231	0.0231934	0.0048	0.00191857	0.175021	0.0122912
BBX	0.0054	0.0092	0.049294	0.0008	0.00411382	0.228854	0.0200068
BCAM	0.0202	0.0344	0.0244388	0.0029	0.00116924	0.179043	0.00897595
BCAN	0.0298	0.0467	0.0388316	0.009	0.00540626	0.211466	0.0238567
BCAP29	0.0043	0.0055	0.521916	0.0027	0.414737	0.592097	0.461943
BCAP31	0.0072	0.013	0.170049	0	0.0328977	0.342797	0.0748725
BCAR1	0.003	0.0047	0.28285	0.001	0.134951	0.418779	0.193672
BCAR3	0.0065	0.0102	0.153506	0.0021	0.0461384	0.330945	0.0943969
BCAS1	0.0147	0.0229	0.0459847	0.0047	0.00691314	0.223117	0.027637
BCAS2	0.0117	0.0182	0.487478	0.0037	0.336611	0.556406	0.390953
BCAS3	0.0124	0.018	0.0349997	0.0054	0.00599649	0.205157	0.0260165
BCAS4	0.0043	0.0062	0.323152	0.0019	0.182946	0.444153	0.241855
BCAT1	0.004	0.0062	0.118833	0.0013	0.0247769	0.306638	0.0628326
BCAT2	0.0085	0.0103	0.798019	0.0063	0.759959	0.819035	0.779973
BCCIP	0.0033	0.0052	0.487478	0.0011	0.336611	0.556406	0.390953
BCDIN3D	0.0035	0.0053	0.573106	0.0013	0.445835	0.621198	0.48804
BCHE	0.0077	0.014	0.193697	0	0.043153	0.35695	0.0897266
BCKDHA	0.0182	0.026	0.282956	0.0085	0.151302	0.418779	0.209606
BCKDHB	0.0069	0.0115	0.184458	0.0012	0.05133	0.355042	0.100803
BCKDK	0.0133	0.0212	0.0929024	0.0037	0.0150564	0.283709	0.0456668
BCL11A	0.0022	0.0037	0.102512	0.0004	0.0184273	0.290504	0.0526074
BCL11B	0.0071	0.011	0.136316	0.0022	0.0399793	0.319134	0.0856632
BCL2	0.0013	0.0023	0.335604	0	0.133064	0.449814	0.193411
BCL2A1	0.0103	0.0187	0.457302	0	0.245612	0.539767	0.302034
BCL2L1	0.0032	0.0059	0.335593	0	0.133061	0.449814	0.193411
BCL2L10	0.0114	0.0178	0.418967	0.0036	0.255691	0.512309	0.309218
BCL2L11	0.0055	0.0094	0.161764	0.0007	0.039263	0.339346	0.0848499
BCL2L12	0.0097	0.0176	0.193697	0	0.043153	0.35695	0.0897266
BCL2L13	0.0034	0.0051	0.368221	0.0012	0.218755	0.474792	0.279976
BCL2L14	0.0067	0.0099	0.284871	0.0028	0.146192	0.418779	0.20684
BCL2L2	0.0021	0.0029	0.683988	0.0012	0.594471	0.708864	0.617745
BCL3	0.0146	0.0227	0.19523	0.0046	0.0729328	0.35695	0.128966
BCL6	0.0043	0.0079	0.149548	0	0.0251405	0.328141	0.0628326
BCL6B	0.0198	0.0324	0.0585109	0.0044	0.0077915	0.242173	0.0305317
BCL7A	0.0029	0.0042	0.48665	0.0015	0.354593	0.556406	0.397415
BCL7B	0.008	0.0109	0.475667	0.0044	0.351993	0.555844	0.397415
BCL7C	0.001	0.0018	0.544799	0	0.343867	0.602252	0.390953
BCL9	0.0078	0.0142	0.0489777	0	0.00236151	0.228854	0.0142449
BCL9L	0.0043	0.0063	0.316439	0.0018	0.183813	0.444153	0.242857
BCLAF1	0.0038	0.0061	0.247052	0.001	0.104634	0.392618	0.163045
BCO1	0.0336	0.0596	0.00825764	0.0018	7.68555e-05	0.121149	0.00158242
BCO2	0.0191	0.0318	0.00942169	0.0035	0.000238656	0.127496	0.00332588
BCOR	0.0082	0.0125	0.120089	0.0029	0.0358583	0.306846	0.0808503
BCORL1	0.0113	0.0171	0.105301	0.0042	0.0297527	0.294554	0.0722825
BCR	0.0125	0.0195	0.0223357	0.0039	0.00193664	0.171949	0.0123171
BCS1L	0.0083	0.0127	0.367536	0.0028	0.218089	0.474792	0.279976
BDH1	0.0033	0.0053	0.149699	0.0008	0.0394091	0.328141	0.0848499
BDH2	0.0054	0.009	0.184458	0.0009	0.05133	0.355042	0.100803
BDKRB1	0.01	0.0181	0.170049	0	0.0328977	0.342797	0.0748725
BDKRB2	0.0101	0.016	0.0668241	0.0028	0.0101173	0.253319	0.0360811
BDNF	0.0047	0.0086	0.0799743	0	0.00670371	0.267421	0.0272672
BDNF-AS	0.001	0.0013	0.765771	0.0008	0.712696	0.786391	0.732394
BDP1	0.0102	0.0164	0.035636	0.0027	0.00398578	0.205456	0.01979
BECN1	0.0067	0.0097	0.357419	0.003	0.225959	0.473634	0.28735
BEND2	0.0227	0.0345	0.0429222	0.0082	0.00564003	0.218618	0.0246017
BEND3	0.0061	0.0105	0.0865569	0.0007	0.0107421	0.272047	0.0373732
BEND4	0.008	0.0124	0.121257	0.0027	0.0344082	0.306846	0.0780053
BEND6	0.0092	0.016	0.0763055	0.0009	0.00824407	0.262124	0.0317747
BEND7	0.0058	0.0101	0.0528022	0.0005	0.00380323	0.23298	0.0193497
BEST1	0.0035	0.0049	0.370692	0.0017	0.22113	0.476921	0.282055
BEST2	0.0228	0.0369	0.0831176	0.0054	0.0138766	0.272047	0.0440148
BEST3	0.0138	0.0216	0.104051	0.0042	0.0276501	0.292618	0.0683482
BEST4	0.0068	0.0109	0.418511	0.0019	0.255218	0.512309	0.309218
BET1	0.0025	0.0045	0.290754	0	0.0995569	0.418779	0.156433
BET1L	0.0022	0.003	0.683988	0.0012	0.594471	0.708864	0.617745
BEX1	0.0054	0.0049	0.938558	0.006	0.932008	0.9412	0.934632
BEX2	0.0038	0.0069	0.544799	0	0.343867	0.602252	0.390953
BEX3	0.0097	0.0176	0.335593	0	0.133061	0.449814	0.193411
BEX4	0.0066	0.0119	0.389878	0	0.179521	0.489833	0.239015
BEX5	0.0088	0.0159	0.389878	0	0.179521	0.489833	0.239015
BFAR	0.012	0.021	0.0528752	0.0011	0.00381779	0.23298	0.0193497
BFSP1	0.0153	0.0255	0.11597	0.0028	0.0236452	0.302213	0.0616687
BFSP2	0.015	0.0233	0.282333	0.0048	0.13452	0.418779	0.193672
BFSP2-AS1	0.0505	0.0918	0.0800039	0	0.00670521	0.267421	0.0272672
BGN	0.0134	0.0179	0.520373	0.008	0.412996	0.590759	0.460378
BHLHE22	0.0013	0.0024	0.544799	0	0.343867	0.602252	0.390953
BHLHE40	0.0098	0.0178	0.0905017	0	0.00871385	0.279181	0.0321007
BHLHE41	0.0056	0.0081	0.422964	0.0025	0.279203	0.512309	0.333127
BHMT	0.0142	0.0202	0.310924	0.0069	0.183864	0.442161	0.242857
BHMT2	0.0121	0.0199	0.116581	0.0026	0.0238953	0.302213	0.0616687
BICC1	0.0145	0.0234	0.0461786	0.0035	0.00545595	0.223117	0.0240164
BICD1	0.0045	0.0079	0.0413389	0.0004	0.00227197	0.214035	0.0139791
BICD2	0.005	0.0091	0.149572	0	0.0251429	0.328141	0.0628326
BICDL1	0.0075	0.0114	0.17182	0.0026	0.051645	0.343567	0.10131
BICDL2	0.0046	0.0066	0.422964	0.002	0.279203	0.512309	0.333127
BICRA	0.0064	0.0097	0.175287	0.0025	0.0593394	0.345187	0.11134
BICRAL	0.0079	0.0131	0.116177	0.0014	0.0237287	0.302213	0.0616687
BID	0.0049	0.008	0.314124	0.0011	0.148164	0.442161	0.20684
BIK	0.0136	0.0205	0.573106	0.005	0.445835	0.621198	0.48804
BIN1	0.0116	0.0194	0.0313782	0.0021	0.00194772	0.195332	0.0123448
BIN2	0.0351	0.0568	0.0106815	0.0084	0.000397399	0.13262	0.00457218
BIN3	0.0038	0.0069	0.193683	0	0.0431511	0.35695	0.0897266
BIRC2	0.0028	0.0052	0.3356	0	0.133063	0.449814	0.193411
BIRC3	0.0054	0.0094	0.125808	0.0006	0.0233956	0.309836	0.0614316
BIRC5	0.0056	0.0072	0.621755	0.0038	0.533278	0.669131	0.56517
BIRC6	0.0148	0.023	0.00220406	0.0048	4.20482e-05	0.0684661	0.00106073
BIRC7	0.0139	0.0227	0.314124	0.0031	0.148164	0.442161	0.20684
BIRC8	0.0294	0.0492	0.0908057	0.0052	0.0144048	0.279181	0.0448915
BLCAP	0.0005	0.001	0.544799	0	0.343867	0.602252	0.390953
BLID	0.0049	0.0089	0.544799	0	0.343867	0.602252	0.390953
BLK	0.0202	0.0303	0.0767354	0.0078	0.0166437	0.262516	0.0496191
BLM	0.0142	0.0235	0.0318396	0.0029	0.00232805	0.19631	0.0142288
BLMH	0.008	0.0122	0.221457	0.0028	0.0922905	0.373464	0.150013
BLNK	0.024	0.0385	0.011912	0.0062	0.000545231	0.137629	0.00555583
BLOC1S2	0.0037	0.0054	0.573763	0.0016	0.446617	0.621198	0.48804
BLOC1S3	0.0013	0.0023	0.544799	0	0.343867	0.602252	0.390953
BLOC1S5-TXNDC5	0.0142	0.0219	0.220898	0.0047	0.0918855	0.373464	0.149738
BLOC1S6	0.001	0.0017	0.457299	0	0.245611	0.539767	0.302034
BLVRA	0.0201	0.0322	0.169657	0.0053	0.0504788	0.342797	0.100803
BLVRB	0.0067	0.0097	0.573763	0.003	0.446617	0.621198	0.48804
BLZF1	0.0062	0.0112	0.221128	0	0.0567801	0.373464	0.107547
BMF	0.0012	0.0022	0.457299	0	0.245611	0.539767	0.302034
BMP1	0.0243	0.0387	0.00892299	0.0068	0.000383233	0.126273	0.00445521
BMP10	0.0068	0.0123	0.0553019	0	0.00306217	0.238487	0.0168229
BMP15	0.0119	0.0155	0.653751	0.0076	0.567151	0.698627	0.595716
BMP2	0.0079	0.0132	0.184458	0.0013	0.05133	0.355042	0.100803
BMP2K	0.0058	0.0094	0.105707	0.0014	0.0223317	0.294554	0.0602071
BMP3	0.0109	0.0173	0.120552	0.0031	0.0316779	0.306846	0.0742542
BMP5	0.0271	0.0462	0.0188831	0.0036	0.000688455	0.16458	0.00647386
BMP6	0.0188	0.0289	0.10778	0.0063	0.027614	0.295312	0.0682685
BMP7	0.0095	0.0115	0.658345	0.0071	0.592927	0.702046	0.617745
BMP8B	0.0022	0.004	0.389884	0	0.179523	0.489833	0.239015
BMPER	0.0304	0.0484	0.00103043	0.0084	9.8213e-06	0.0456184	0.000380255
BMPR1A	0.0056	0.0086	0.154635	0.002	0.0506351	0.331534	0.100803
BMPR1B	0.0059	0.0083	0.324877	0.0029	0.184489	0.446352	0.243623
BMPR2	0.0053	0.0091	0.043547	0.0008	0.00318303	0.218618	0.0170133
BMS1	0.0119	0.0196	0.0282688	0.0025	0.00183617	0.188019	0.0120539
BMS1P4	0.0326	0.0551	0.062865	0.005	0.00678711	0.24805	0.0273172
BMT2	0.0058	0.0076	0.543133	0.0035	0.43437	0.602252	0.481552
BMX	0.0342	0.0553	0.0365803	0.0085	0.00346389	0.205456	0.0181021
BNC1	0.0188	0.0334	0.01061	0.001	0.000129312	0.13262	0.00223109
BNC2	0.0028	0.0043	0.249479	0.0009	0.115042	0.392618	0.174314
BNIP1	0.0097	0.0176	0.170049	0	0.0328977	0.342797	0.0748725
BNIP2	0.0022	0.0039	0.221101	0	0.0567759	0.373464	0.107547
BNIP3	0.0028	0.0044	0.418967	0.0009	0.255691	0.512309	0.309218
BNIP3L	0.0016	0.0028	0.457299	0	0.245611	0.539767	0.302034
BNIPL	0.0169	0.0256	0.174727	0.0063	0.0634822	0.344512	0.118526
BOC	0.0087	0.0129	0.180297	0.0037	0.0795977	0.354152	0.136089
BOD1	0.0054	0.0098	0.290754	0	0.0995569	0.418779	0.156433
BOD1L1	0.0049	0.0081	0.0353844	0.0009	0.00248504	0.205456	0.0145684
BOD1L2	0.0013	0.0024	0.544799	0	0.343867	0.602252	0.390953
BOK	0.0048	0.0073	0.488022	0.0018	0.337221	0.556406	0.390953
BOLA1	0.0103	0.008	0.889507	0.0131	0.877754	0.901914	0.889997
BOLA3	0.0049	0.0089	0.290763	0	0.0995587	0.418779	0.156433
BOLL	0.013	0.0226	0.0763055	0.0012	0.00824407	0.262124	0.0317747
BOP1	0.0213	0.0366	0.0266173	0.0025	0.00114697	0.184284	0.00893338
BORA	0.0081	0.011	0.475667	0.0045	0.351993	0.555844	0.397415
BORCS5	0.0043	0.0072	0.209862	0.0007	0.0666548	0.372563	0.119637
BORCS6	0.0012	0.0021	0.669683	0	0.504637	0.702046	0.53638
BPHL	0.0056	0.0095	0.184105	0.0008	0.0511297	0.355042	0.100803
BPI	0.0675	0.1101	0.004509	0.0154	7.46965e-05	0.0935572	0.00155233
BPIFA1	0.1253	0.2096	0.00818901	0.0221	0.00017986	0.120902	0.00277583
BPIFA2	0.0752	0.1232	0.0458204	0.0163	0.00480538	0.223117	0.0227376
BPIFA3	0.0391	0.0649	0.0174299	0.0076	0.000698446	0.158646	0.00652983
BPIFB1	0.0599	0.0959	0.00728207	0.0159	0.000236611	0.114267	0.00331032
BPIFB2	0.1058	0.1682	0.00516323	0.0294	0.000123079	0.0995207	0.00215752
BPIFB3	0.1183	0.18	0.0193176	0.0428	0.00182455	0.16458	0.0120042
BPIFB4	0.065	0.1124	0.00112177	0.0068	2.83045e-06	0.047722	0.000168876
BPIFB6	0.1257	0.1934	0.0132533	0.0428	0.00104672	0.143587	0.0084779
BPIFC	0.0656	0.1087	0.00585948	0.0129	9.25502e-05	0.104788	0.00177812
BPNT1	0.0166	0.0238	0.277594	0.0077	0.15169	0.418779	0.20985
BPTF	0.0078	0.0134	0.00790522	0.0009	0.000116391	0.119113	0.00206636
BRAF	0.0037	0.0058	0.0747108	0.001	0.0138047	0.262124	0.0440148
BRAP	0.0106	0.0185	0.0597889	0.001	0.00494403	0.242173	0.0228965
BRAT1	0.0093	0.0123	0.299642	0.0057	0.180539	0.431104	0.240332
BRCA1	0.0097	0.013	0.309645	0.0057	0.201536	0.442161	0.260023
BRCA2	0.0072	0.0125	0.0126819	0.0007	0.000246945	0.141049	0.00338942
BRCC3	0.0095	0.0135	0.416425	0.0045	0.282921	0.512309	0.335966
BRD1	0.0129	0.0194	0.09876	0.0049	0.0214947	0.287451	0.0584191
BRD2	0.009	0.0127	0.195274	0.0045	0.0852656	0.35695	0.142585
BRD3	0.005	0.0074	0.365188	0.0021	0.226501	0.474792	0.287711
BRD4	0.0078	0.0132	0.0273786	0.0012	0.00147112	0.188019	0.0105234
BRD7	0.0075	0.0128	0.0436131	0.0011	0.0031945	0.218618	0.0170133
BRD8	0.0209	0.0334	0.0136392	0.0055	0.000705925	0.143587	0.00655896
BRD9	0.0072	0.0127	0.0412247	0.0005	0.00225456	0.214035	0.0139791
BRDT	0.0323	0.0523	0.0220258	0.0077	0.00159352	0.171949	0.0110045
BRDTP1	0.0381	0.0404	0.902456	0.0353	0.886046	0.913847	0.89723
BRF1	0.0062	0.0089	0.136398	0.0029	0.0471214	0.319134	0.0962422
BRF2	0.0079	0.0115	0.422964	0.0035	0.279203	0.512309	0.333127
BRI3	0.0029	0.0046	0.418967	0.0009	0.255691	0.512309	0.309218
BRI3BP	0.0019	0.0029	0.488022	0.0007	0.337221	0.556406	0.390953
BRICD5	0.0062	0.0075	0.765771	0.0046	0.712696	0.786391	0.732394
BRINP1	0.0405	0.0676	0.0048908	0.0074	7.58331e-05	0.0967835	0.00157045
BRINP2	0.046	0.0757	0.00164102	0.0096	1.42882e-05	0.0584531	0.000501919
BRINP3	0.0322	0.0512	0.0223699	0.009	0.0017992	0.171949	0.0119777
BRIP1	0.0079	0.0127	0.05203	0.0019	0.00618135	0.23298	0.0265859
BRIX1	0.0046	0.0041	0.859632	0.0051	0.844723	0.872914	0.85714
BRMS1	0.0154	0.028	0.07999	0	0.00670451	0.267421	0.0272672
BRMS1L	0.0072	0.0091	0.591379	0.0049	0.500297	0.63837	0.53638
BROX	0.0056	0.0086	0.28285	0.0019	0.134951	0.418779	0.193672
BRPF1	0.0159	0.0237	0.116036	0.0063	0.0370043	0.302213	0.0824943
BRPF3	0.0163	0.026	0.0140932	0.0043	0.000453556	0.144919	0.00499557
BRS3	0.0039	0.007	0.335593	0	0.133061	0.449814	0.193411
BRSK1	0.0277	0.0445	0.0324844	0.0073	0.00305113	0.196384	0.0168229
BRSK2	0.0084	0.0113	0.425938	0.0049	0.311409	0.515666	0.368664
BRWD1	0.0078	0.012	0.0140691	0.0027	0.000891594	0.144814	0.00763427
BRWD3	0.0091	0.0148	0.0197167	0.002	0.00115907	0.16458	0.00895596
BSDC1	0.0061	0.0093	0.221457	0.0021	0.0922905	0.373464	0.150013
BSG	0.0136	0.0237	0.0763701	0.0013	0.00826038	0.262124	0.0317747
BSN	0.012	0.0202	0.00296973	0.0021	2.82722e-05	0.0790597	0.000817415
BSND	0.0044	0.0068	0.220898	0.0015	0.0918855	0.373464	0.149738
BSPRY	0.0147	0.0234	0.24751	0.0041	0.104977	0.392618	0.163045
BST1	0.0098	0.0164	0.209862	0.0017	0.0666548	0.372563	0.119637
BSX	0.0228	0.0372	0.274128	0.0051	0.113538	0.416963	0.172212
BTAF1	0.0136	0.0216	0.0523987	0.0038	0.00762456	0.23298	0.0300627
BTBD1	0.0037	0.0058	0.418967	0.0012	0.255691	0.512309	0.309218
BTBD10	0.0099	0.0146	0.284871	0.0041	0.146192	0.418779	0.20684
BTBD11	0.0201	0.035	0.0024434	0.0018	1.0571e-05	0.0722873	0.000400572
BTBD16	0.0633	0.1085	0.00627119	0.0079	8.89004e-05	0.107497	0.0017271
BTBD17	0.0187	0.0249	0.587945	0.0111	0.496315	0.635703	0.53638
BTBD2	0.0043	0.0066	0.368221	0.0016	0.218755	0.474792	0.279976
BTBD3	0.0035	0.0063	0.193697	0	0.043153	0.35695	0.0897266
BTBD6	0.0045	0.0065	0.573763	0.002	0.446617	0.621198	0.48804
BTBD7	0.0053	0.0086	0.0831176	0.0013	0.0138766	0.272047	0.0440148
BTBD8	0.0131	0.022	0.0151794	0.0023	0.000526677	0.150462	0.00549187
BTBD9	0.0081	0.0135	0.0398876	0.0015	0.0031678	0.214035	0.0170133
BTC	0.0178	0.0309	0.0764315	0.0018	0.00827653	0.262124	0.0317747
BTD	0.001	0.0016	0.418511	0.0003	0.255218	0.512309	0.309218
BTF3	0.0078	0.0111	0.48665	0.0039	0.354593	0.556406	0.397415
BTF3L4	0.0014	0.0026	0.389878	0	0.179521	0.489833	0.239015
BTG1	0.0031	0.0048	0.487478	0.001	0.336611	0.556406	0.390953
BTG3	0.0056	0.0085	0.488022	0.0021	0.337221	0.556406	0.390953
BTG4	0.0227	0.0369	0.169055	0.0053	0.0501371	0.342797	0.100803
BTK	0.0263	0.0418	0.0286418	0.0073	0.00263205	0.188019	0.0152495
BTLA	0.0119	0.0206	0.0765481	0.0013	0.00830851	0.262124	0.0317747
BTN1A1	0.0253	0.0378	0.137905	0.0099	0.0435729	0.320679	0.0905167
BTN2A1	0.0125	0.0196	0.173079	0.0038	0.0580517	0.343567	0.109188
BTN2A2	0.0054	0.0092	0.14272	0.0007	0.0303568	0.324921	0.0722825
BTN2A3P	0.0088	0.0131	0.322342	0.0034	0.1822	0.444153	0.241388
BTN3A1	0.014	0.0226	0.0847021	0.0035	0.0160621	0.272047	0.0481431
BTN3A2	0.0049	0.0089	0.0905017	0	0.00871385	0.279181	0.0321007
BTN3A3	0.0137	0.0228	0.0309771	0.0025	0.00156815	0.194948	0.0108841
BTNL3	0.0432	0.0753	0.00762957	0.0039	8.57029e-05	0.117189	0.00168913
BTNL8	0.0471	0.0776	0.00549307	0.0098	0.000124435	0.102172	0.00217272
BTNL9	0.0166	0.0267	0.0524623	0.0043	0.00698874	0.23298	0.0278331
BTRC	0.0065	0.0112	0.110897	0.0007	0.018006	0.297065	0.0519596
BUB1	0.0133	0.0223	0.0311669	0.0023	0.001918	0.19525	0.0122912
BUB1B	0.0159	0.028	0.0223481	0.0011	0.000620699	0.171949	0.00611432
BUB3	0.0042	0.0076	0.079956	0	0.00670278	0.267421	0.0272672
BUD13	0.0157	0.0285	0.102491	0	0.0113372	0.290504	0.0377551
BUD23	0.0041	0.0074	0.131704	0	0.01925	0.315746	0.0530223
BUD31	0.0036	0.0066	0.389878	0	0.179521	0.489833	0.239015
BVES	0.0063	0.0088	0.288111	0.0033	0.148919	0.418779	0.207385
BVES-AS1	0.0013	0.0023	0.389878	0	0.179521	0.489833	0.239015
BYSL	0.0133	0.0181	0.541808	0.0074	0.432852	0.602252	0.480857
BZW1	0.0024	0.0039	0.314452	0.0006	0.148446	0.442161	0.20684
BZW2	0.0112	0.0192	0.12558	0.0013	0.0233036	0.309836	0.0614316
C10orf105	0.0013	0.0024	0.457299	0	0.245611	0.539767	0.302034
C10orf120	0.0712	0.1041	0.171881	0.0308	0.0682104	0.343567	0.121773
C10orf53	0.0107	0.0188	0.0323399	0.0008	0.00135393	0.19631	0.00997252
C10orf62	0.0071	0.0129	0.457302	0	0.245612	0.539767	0.302034
C10orf67	0.0027	0.0042	0.48693	0.0007	0.336002	0.556406	0.390953
C10orf71	0.0142	0.0237	0.0647253	0.0026	0.00841674	0.253088	0.032099
C10orf82	0.0062	0.0113	0.290763	0	0.0995587	0.418779	0.156433
C10orf88	0.0014	0.0025	0.544799	0	0.343867	0.602252	0.390953
C10orf90	0.0087	0.0159	0.0489639	0	0.00236111	0.228854	0.0142449
C10orf99	0.0104	0.0142	0.683988	0.0058	0.594471	0.708864	0.617745
C11orf1	0.0018	0.0033	0.457299	0	0.245611	0.539767	0.302034
C11orf16	0.0107	0.0165	0.322063	0.0037	0.171646	0.444153	0.235041
C11orf24	0.0025	0.0046	0.389878	0	0.179521	0.489833	0.239015
C11orf40	0.046	0.0776	0.239447	0.0073	0.0868396	0.392618	0.142585
C11orf42	0.0242	0.0338	0.474493	0.0124	0.350702	0.555823	0.397415
C11orf49	0.0067	0.0105	0.173079	0.0021	0.0580517	0.343567	0.109188
C11orf53	0.024	0.0378	0.218506	0.0071	0.082661	0.373464	0.138965
C11orf54	0.0007	0.0012	0.544799	0	0.343867	0.602252	0.390953
C11orf65	0.0114	0.0187	0.149174	0.0025	0.0391396	0.328141	0.0848499
C11orf68	0.005	0.0046	0.912071	0.0056	0.902706	0.918934	0.909499
C11orf71	0.0039	0.0071	0.457302	0	0.245612	0.539767	0.302034
C11orf74	0.0102	0.0186	0.253096	0	0.0749933	0.392618	0.128966
C11orf80	0.0141	0.0217	0.173766	0.0048	0.0629179	0.343567	0.11762
C11orf87	0.0015	0.0027	0.457302	0	0.245612	0.539767	0.302034
C11orf88	0.0079	0.0143	0.170061	0	0.0328991	0.342797	0.0748725
C11orf94	0.0085	0.0154	0.457299	0	0.245611	0.539767	0.302034
C12orf10	0.0103	0.0172	0.313794	0.0019	0.147881	0.442161	0.20684
C12orf29	0.003	0.0049	0.314452	0.0007	0.148446	0.442161	0.20684
C12orf4	0.0078	0.0143	0.07999	0	0.00670451	0.267421	0.0272672
C12orf40	0.0198	0.0298	0.0844902	0.0075	0.0199198	0.272047	0.0546138
C12orf42	0.0075	0.0128	0.125808	0.001	0.0233956	0.309836	0.0614316
C12orf43	0.0105	0.0165	0.135438	0.0031	0.0395201	0.318548	0.0848736
C12orf45	0.0007	0.0012	0.221101	0	0.0567759	0.373464	0.107547
C12orf50	0.0153	0.0251	0.0588807	0.0034	0.00788963	0.242173	0.0307808
C12orf54	0.093	0.1584	0.00171166	0.0128	8.14107e-06	0.0594244	0.000329528
C12orf56	0.0165	0.0277	0.0397939	0.0028	0.00315165	0.214035	0.0170133
C12orf57	0.0048	0.0065	0.683988	0.0026	0.594471	0.708864	0.617745
C12orf60	0.0067	0.0095	0.285837	0.0032	0.137382	0.418779	0.196923
C12orf65	0.002	0.003	0.488022	0.0007	0.337221	0.556406	0.390953
C12orf66	0.0032	0.0052	0.361688	0.0008	0.19418	0.473634	0.251186
C12orf71	0.0067	0.0122	0.457299	0	0.245611	0.539767	0.302034
C12orf74	0.002	0.0024	0.576415	0.0015	0.449768	0.623578	0.488318
C12orf76	0.0017	0.0023	0.683988	0.0009	0.594471	0.708864	0.617745
C12orf77	0.0072	0.0102	0.561377	0.0036	0.447992	0.617098	0.48804
C14orf119	0.0059	0.0093	0.418511	0.0016	0.255218	0.512309	0.309218
C14orf177	0.0197	0.0359	0.116103	0	0.0147615	0.302213	0.0448915
C14orf178	0.0154	0.0223	0.573763	0.0068	0.446617	0.621198	0.48804
C14orf39	0.0251	0.0433	0.0183791	0.0028	0.000531744	0.161691	0.00550443
C14orf93	0.0061	0.0101	0.210066	0.0011	0.0667845	0.372563	0.119637
C15orf32	0.0277	0.0459	0.116176	0.0054	0.0237286	0.302213	0.0616687
C15orf39	0.0044	0.0081	0.170061	0	0.0328991	0.342797	0.0748725
C15orf40	0.0014	0.0022	0.314452	0.0003	0.148446	0.442161	0.20684
C15orf41	0.0067	0.0105	0.120939	0.0021	0.0318638	0.306846	0.0744647
C15orf48	0.0031	0.0056	0.544799	0	0.343867	0.602252	0.390953
C15orf54	0.0021	0.0013	0.660974	0.0031	0.663906	0.702046	0.686214
C16orf46	0.01	0.0181	0.170049	0	0.0328977	0.342797	0.0748725
C16orf58	0.0149	0.0217	0.196124	0.0066	0.0826325	0.35695	0.138965
C16orf70	0.0101	0.0137	0.274215	0.0056	0.152621	0.417059	0.211007
C16orf71	0.0115	0.0166	0.246939	0.0053	0.124011	0.392618	0.185008
C16orf78	0.0752	0.115	0.0951804	0.0264	0.0233908	0.284532	0.0614316
C16orf82	0.0105	0.0175	0.210066	0.0019	0.0667845	0.372563	0.119637
C16orf86	0.0072	0.0109	0.488022	0.0027	0.337221	0.556406	0.390953
C16orf87	0.0006	0.0011	0.544799	0	0.343867	0.602252	0.390953
C16orf89	0.0135	0.0189	0.474493	0.0069	0.350702	0.555823	0.397415
C16orf90	0.0487	0.0844	0.086487	0.0049	0.0107212	0.272047	0.0373732
C16orf91	0.0086	0.0117	0.683988	0.0048	0.594471	0.708864	0.617745
C16orf92	0.0405	0.0701	0.0978228	0.0043	0.0138643	0.285814	0.0440148
C16orf96	0.0028	0.0041	0.573763	0.0013	0.446617	0.621198	0.48804
C17orf100	0.0018	0.0016	0.938558	0.002	0.932008	0.9412	0.934632
C17orf102	0.0022	0.0039	0.389878	0	0.179521	0.489833	0.239015
C17orf107	0.0088	0.0149	0.162223	0.0014	0.039495	0.339346	0.0848499
C17orf49	0.0008	0.0015	0.669683	0	0.504637	0.702046	0.53638
C17orf50	0.002	0.0036	0.669683	0	0.504637	0.702046	0.53638
C17orf53	0.0143	0.0182	0.534504	0.0096	0.438459	0.602252	0.485759
C17orf58	0.0054	0.0065	0.765771	0.004	0.712696	0.786391	0.732394
C17orf64	0.0071	0.0097	0.683988	0.004	0.594471	0.708864	0.617745
C17orf67	0.0097	0.0128	0.564018	0.0059	0.451059	0.618697	0.48966
C17orf75	0.0056	0.0095	0.142849	0.0008	0.0304161	0.324921	0.0722825
C17orf77	0.0046	0.007	0.488022	0.0017	0.337221	0.556406	0.390953
C17orf78	0.0101	0.0163	0.314452	0.0025	0.148446	0.442161	0.20684
C17orf80	0.006	0.0084	0.417462	0.0031	0.284005	0.512309	0.336647
C17orf82	0.0042	0.0051	0.834239	0.0031	0.795789	0.847902	0.808869
C17orf97	0.0063	0.0086	0.421778	0.0035	0.258569	0.512309	0.312402
C17orf98	0.0767	0.1076	0.349562	0.0388	0.22334	0.46743	0.284486
C17orf99	0.0086	0.0127	0.368904	0.0035	0.219422	0.474792	0.279976
C18orf21	0.008	0.0145	0.290754	0	0.0995569	0.418779	0.156433
C18orf25	0.0027	0.0041	0.422179	0.001	0.27838	0.512309	0.333127
C18orf54	0.0045	0.0076	0.209862	0.0008	0.0666548	0.372563	0.119637
C19orf12	0.0024	0.0029	0.765771	0.0018	0.712696	0.786391	0.732394
C19orf18	0.0564	0.0897	0.0929024	0.0157	0.0150564	0.283709	0.0456668
C19orf24	0.0082	0.013	0.418511	0.0023	0.255218	0.512309	0.309218
C19orf44	0.0079	0.0108	0.326515	0.0044	0.186001	0.448049	0.244894
C19orf47	0.0057	0.0088	0.28285	0.002	0.134951	0.418779	0.193672
C19orf48	0.0013	0.0024	0.544799	0	0.343867	0.602252	0.390953
C19orf54	0.0012	0.0021	0.544799	0	0.343867	0.602252	0.390953
C19orf57	0.0168	0.0285	0.0626549	0.0025	0.00673819	0.24805	0.0273172
C19orf71	0.0128	0.0174	0.683988	0.0071	0.594471	0.708864	0.617745
C1D	0.0018	0.0022	0.834239	0.0013	0.795789	0.847902	0.808869
C1GALT1	0.0028	0.0045	0.361299	0.0006	0.193814	0.473634	0.251186
C1GALT1C1	0.0024	0.0043	0.544799	0	0.343867	0.602252	0.390953
C1GALT1C1L	0.0101	0.0183	0.290754	0	0.0995569	0.418779	0.156433
C1orf100	0.0299	0.0475	0.218112	0.0083	0.0823882	0.373464	0.138965
C1orf105	0.0423	0.0746	0.0252892	0.0028	0.000806164	0.180112	0.00721281
C1orf109	0.0053	0.0097	0.170049	0	0.0328977	0.342797	0.0748725
C1orf112	0.0133	0.0216	0.093649	0.0032	0.0195346	0.283745	0.0537564
C1orf115	0.0022	0.0041	0.457299	0	0.245611	0.539767	0.302034
C1orf122	0.001	0.0018	0.669683	0	0.504637	0.702046	0.53638
C1orf127	0.0187	0.0317	0.0385836	0.0027	0.0024793	0.210516	0.0145684
C1orf131	0.0115	0.0166	0.176065	0.0053	0.067972	0.346527	0.121435
C1orf141	0.0094	0.0163	0.0978232	0.001	0.0138644	0.285814	0.0440148
C1orf146	0.0416	0.0647	0.220336	0.0132	0.0914812	0.373464	0.149366
C1orf158	0.0229	0.034	0.0935579	0.0093	0.025209	0.283745	0.0629253
C1orf159	0.002	0.0037	0.290754	0	0.0995569	0.418779	0.156433
C1orf162	0.0148	0.0268	0.0625324	0	0.00397489	0.24805	0.0197626
C1orf167	0.0003	0.0006	0.669683	0	0.504637	0.702046	0.53638
C1orf174	0.0034	0.0045	0.653751	0.0022	0.567151	0.698627	0.595716
C1orf189	0.0383	0.0638	0.210066	0.0071	0.0667845	0.372563	0.119637
C1orf194	0.0158	0.0255	0.314452	0.0039	0.148446	0.442161	0.20684
C1orf198	0.0029	0.0045	0.418967	0.0009	0.255691	0.512309	0.309218
C1orf21	0.0017	0.003	0.221114	0	0.0567779	0.373464	0.107547
C1orf210	0.0113	0.0205	0.221101	0	0.0567759	0.373464	0.107547
C1orf220	0.0023	0.0042	0.5448	0	0.343868	0.602252	0.390953
C1orf226	0.0025	0.0045	0.389884	0	0.179523	0.489833	0.239015
C1orf35	0.002	0.0027	0.683988	0.0011	0.594471	0.708864	0.617745
C1orf43	0.0145	0.0249	0.110993	0.0018	0.0180413	0.297065	0.0519596
C1orf50	0.0045	0.0081	0.149532	0	0.0251389	0.328141	0.0628326
C1orf52	0.0038	0.0057	0.573106	0.0014	0.445835	0.621198	0.48804
C1orf53	0.0171	0.0311	0.335593	0	0.133061	0.449814	0.193411
C1orf54	0.0186	0.0277	0.422179	0.0075	0.27838	0.512309	0.333127
C1orf56	0.0093	0.0152	0.361299	0.0021	0.193814	0.473634	0.251186
C1orf61	0.0019	0.0031	0.239447	0.0003	0.0868396	0.392618	0.142585
C1orf74	0.0055	0.0083	0.322657	0.002	0.172183	0.444153	0.235041
C1orf87	0.0287	0.0442	0.0403645	0.0097	0.00579726	0.214035	0.0252196
C1orf94	0.0374	0.0597	0.0291689	0.01	0.00246858	0.189543	0.0145684
C1QA	0.0071	0.0064	0.836269	0.0078	0.798271	0.849384	0.810975
C1QB	0.0115	0.0183	0.362073	0.0032	0.194546	0.473634	0.251186
C1QBP	0.0074	0.0134	0.221101	0	0.0567759	0.373464	0.107547
C1QL1	0.0141	0.0179	0.621755	0.0094	0.533278	0.669131	0.56517
C1QL2	0.0079	0.0123	0.487478	0.0025	0.336611	0.556406	0.390953
C1QL3	0.0036	0.0066	0.389878	0	0.179521	0.489833	0.239015
C1QL4	0.0021	0.0038	0.544799	0	0.343867	0.602252	0.390953
C1QTNF1	0.0041	0.0066	0.314452	0.001	0.148446	0.442161	0.20684
C1QTNF12	0.0108	0.0152	0.48665	0.0053	0.354593	0.556406	0.397415
C1QTNF2	0.0071	0.013	0.221101	0	0.0567759	0.373464	0.107547
C1QTNF3-AMACR	0.0075	0.0137	0.149548	0	0.0251405	0.328141	0.0628326
C1QTNF4	0.0015	0.0028	0.669683	0	0.504637	0.702046	0.53638
C1QTNF6	0.0021	0.0038	0.253096	0	0.0749933	0.392618	0.128966
C1QTNF7	0.0048	0.0088	0.131687	0	0.0192485	0.315746	0.0530223
C1QTNF8	0.0036	0.0066	0.290754	0	0.0995569	0.418779	0.156433
C1QTNF9	0.0284	0.0454	0.118104	0.0076	0.0244737	0.305377	0.0628326
C1R	0.0089	0.0141	0.172207	0.0025	0.0575244	0.343567	0.108724
C1RL	0.0069	0.0126	0.102491	0	0.0113372	0.290504	0.0377551
C1S	0.0223	0.0357	0.0134016	0.0059	0.000681736	0.143587	0.00646534
C2	0.0363	0.0616	0.000982139	0.0052	3.30153e-06	0.0445053	0.000184589
C20orf194	0.0184	0.0293	0.0134227	0.005	0.000751834	0.143587	0.00686675
C20orf197	0.0044	0.0069	0.418967	0.0014	0.255691	0.512309	0.309218
C20orf27	0.0178	0.0302	0.162074	0.0026	0.039418	0.339346	0.0848499
C20orf78	0.0029	0.0053	0.669683	0	0.504637	0.702046	0.53638
C20orf96	0.0298	0.0474	0.152356	0.0083	0.0455027	0.330945	0.0937209
C21orf58	0.002	0.0037	0.389884	0	0.179523	0.489833	0.239015
C21orf62	0.0005	0.0009	0.669683	0	0.504637	0.702046	0.53638
C21orf91	0.0017	0.0031	0.389884	0	0.179523	0.489833	0.239015
C22orf15	0.003	0.0037	0.834239	0.0023	0.795789	0.847902	0.808869
C22orf23	0.0019	0.0034	0.544799	0	0.343867	0.602252	0.390953
C22orf24	0.0012	0.0011	0.836269	0.0013	0.798271	0.849384	0.810975
C22orf31	0.0367	0.0667	0.0706866	0	0.00515988	0.25794	0.0233219
C22orf39	0.0009	0.0017	0.457299	0	0.245611	0.539767	0.302034
C22orf42	0.045	0.076	0.0168682	0.007	0.000548746	0.157125	0.00557829
C2-AS1	0.0423	0.0718	0.184105	0.0063	0.0511297	0.355042	0.100803
C2CD2	0.0089	0.0148	0.0571827	0.0016	0.00656016	0.242173	0.0272672
C2CD2L	0.0063	0.0093	0.173789	0.0026	0.0665372	0.343567	0.119637
C2CD3	0.0115	0.0174	0.0398141	0.0042	0.00597842	0.214035	0.025957
C2CD4A	0.0019	0.0023	0.834239	0.0014	0.795789	0.847902	0.808869
C2CD5	0.0095	0.0156	0.0651993	0.0021	0.00854361	0.253088	0.0321007
C2CD6	0.0073	0.012	0.10287	0.0014	0.0185582	0.290504	0.0526074
C2orf15	0.001	0.0019	0.669683	0	0.504637	0.702046	0.53638
C2orf16	0.0056	0.0093	0.019751	0.0012	0.000755399	0.16458	0.00688871
C2orf27A	0.0294	0.0519	0.0252502	0.0019	0.000801722	0.180112	0.00721281
C2orf27B	0.0066	0.0072	0.90655	0.0059	0.88958	0.915027	0.897949
C2orf42	0.0089	0.0151	0.162074	0.0013	0.039418	0.339346	0.0848499
C2orf48	0.0023	0.0043	0.193697	0	0.043153	0.35695	0.0897266
C2orf49	0.0042	0.0077	0.193683	0	0.0431511	0.35695	0.0897266
C2orf50	0.0016	0.003	0.290754	0	0.0995569	0.418779	0.156433
C2orf66	0.0057	0.0087	0.488022	0.0021	0.337221	0.556406	0.390953
C2orf68	0.003	0.0047	0.362073	0.0008	0.194546	0.473634	0.251186
C2orf69	0.002	0.0018	0.836269	0.0022	0.798271	0.849384	0.810975
C2orf70	0.0086	0.014	0.274128	0.0019	0.113538	0.416963	0.172212
C2orf73	0.0031	0.0057	0.389878	0	0.179521	0.489833	0.239015
C2orf76	0.018	0.0277	0.276235	0.0062	0.115114	0.418779	0.174379
C2orf78	0.0205	0.0359	0.0467045	0.0016	0.00293687	0.223117	0.0165917
C2orf80	0.0294	0.0449	0.250749	0.0103	0.116038	0.392618	0.174872
C2orf81	0.0007	0.0013	0.669683	0	0.504637	0.702046	0.53638
C2orf83	0.0025	0.0045	0.389878	0	0.179521	0.489833	0.239015
C2orf88	0.0004	0.0007	0.669683	0	0.504637	0.702046	0.53638
C3	0.0594	0.0942	5.2043e-06	0.0167	4.94535e-09	0.00220687	2.00174e-06
C3AR1	0.0055	0.0078	0.48665	0.0027	0.354593	0.556406	0.397415
C3orf14	0.0025	0.0036	0.683183	0.0011	0.593477	0.708864	0.617745
C3orf18	0.004	0.006	0.488022	0.0015	0.337221	0.556406	0.390953
C3orf20	0.0511	0.0849	0.00233693	0.0097	1.78217e-05	0.0703054	0.00058937
C3orf22	0.0129	0.0216	0.209862	0.0022	0.0666548	0.372563	0.119637
C3orf33	0.0125	0.0208	0.210066	0.0023	0.0667845	0.372563	0.119637
C3orf35	0.001	0.0017	0.457302	0	0.245612	0.539767	0.302034
C3orf36	0.0013	0.0023	0.457299	0	0.245611	0.539767	0.302034
C3orf38	0.0086	0.0132	0.28285	0.0029	0.134951	0.418779	0.193672
C3orf49	0.0144	0.019	0.620259	0.0087	0.531515	0.668572	0.564175
C3orf52	0.0021	0.0019	0.908999	0.0024	0.892469	0.917239	0.90056
C3orf62	0.0047	0.0066	0.48665	0.0023	0.354593	0.556406	0.397415
C3orf67	0.0061	0.0103	0.0710524	0.001	0.00872665	0.25794	0.0321007
C3orf67-AS1	0.0108	0.0157	0.282075	0.0048	0.150539	0.418779	0.208873
C3orf70	0.0009	0.0016	0.457299	0	0.245611	0.539767	0.302034
C3orf84	0.0244	0.0355	0.485745	0.0109	0.353586	0.556406	0.397415
C3P1	0.0173	0.0276	0.0747108	0.0048	0.0138047	0.262124	0.0440148
C4BPA	0.0261	0.0459	0.0365195	0.0019	0.00174743	0.205456	0.0117696
C4BPB	0.0107	0.0171	0.192438	0.003	0.0646177	0.35695	0.118668
C4orf17	0.0297	0.0468	0.0469465	0.0088	0.00618446	0.223117	0.0265859
C4orf19	0.0014	0.0026	0.457299	0	0.245611	0.539767	0.302034
C4orf3	0.0022	0.004	0.457299	0	0.245611	0.539767	0.302034
C4orf33	0.0028	0.005	0.193683	0	0.0431511	0.35695	0.0897266
C4orf36	0.0092	0.0167	0.193683	0	0.0431511	0.35695	0.0897266
C4orf45	0.0188	0.0315	0.184458	0.0032	0.05133	0.355042	0.100803
C4orf46	0.0018	0.0032	0.457299	0	0.245611	0.539767	0.302034
C4orf51	0.0334	0.0536	0.192095	0.0087	0.0644015	0.35695	0.118668
C5	0.0237	0.0389	0.00513078	0.0051	8.30654e-05	0.0991098	0.00166411
C5AR1	0.0145	0.0224	0.249479	0.0048	0.115042	0.392618	0.174314
C5orf15	0.0093	0.017	0.170034	0	0.0328959	0.342797	0.0748725
C5orf17	0.0553	0.0945	0.0130121	0.0072	0.000321484	0.143587	0.00399834
C5orf22	0.0093	0.0141	0.222014	0.0035	0.0926962	0.373519	0.150371
C5orf24	0.0019	0.0027	0.573763	0.0008	0.446617	0.621198	0.48804
C5orf30	0.0055	0.0078	0.561377	0.0027	0.447992	0.617098	0.48804
C5orf34	0.0165	0.026	0.172206	0.0048	0.0575244	0.343567	0.108724
C5orf46	0.0177	0.0289	0.274128	0.0039	0.113538	0.416963	0.172212
C5orf49	0.0063	0.0076	0.765771	0.0047	0.712696	0.786391	0.732394
C5orf51	0.0015	0.0021	0.683988	0.0009	0.594471	0.708864	0.617745
C5orf56	0.0013	0.0024	0.290754	0	0.0995569	0.418779	0.156433
C5orf58	0.0027	0.0049	0.389878	0	0.179521	0.489833	0.239015
C6	0.0996	0.1617	4.80853e-05	0.0236	1.14173e-07	0.00867392	1.93814e-05
C6orf118	0.0259	0.0384	0.173789	0.0107	0.0665372	0.343567	0.119637
C6orf120	0.0008	0	0.459856	0.0018	0.562706	0.540954	0.594554
C6orf136	0.0091	0.0166	0.221114	0	0.0567779	0.373464	0.107547
C6orf15	0.0353	0.0608	0.0979897	0.0041	0.0139188	0.285814	0.0440148
C6orf201	0.0078	0.0141	0.131687	0	0.0192485	0.315746	0.0530223
C6orf203	0.0075	0.0102	0.652541	0.0042	0.565698	0.698627	0.595716
C6orf222	0.0415	0.068	0.00564193	0.009	0.000115957	0.102481	0.00206117
C6orf223	0.0023	0.0035	0.488022	0.0009	0.337221	0.556406	0.390953
C6orf47	0.0009	0.0016	0.669683	0	0.504637	0.702046	0.53638
C6orf58	0.0547	0.0892	0.0583231	0.0125	0.00774261	0.242173	0.0304273
C6orf62	0.0058	0.009	0.418967	0.0018	0.255691	0.512309	0.309218
C6orf89	0.0053	0.0091	0.110993	0.0007	0.0180413	0.297065	0.0519596
C7	0.0344	0.0561	0.002451	0.0079	3.4028e-05	0.0723919	0.00092825
C7orf25	0.0046	0.0072	0.418967	0.0015	0.255691	0.512309	0.309218
C7orf26	0.0174	0.0215	0.599607	0.0123	0.517277	0.646859	0.54952
C7orf31	0.014	0.0214	0.173766	0.005	0.0629179	0.343567	0.11762
C7orf33	0.0317	0.0576	0.0905172	0	0.00871476	0.279181	0.0321007
C7orf50	0.0009	0.0016	0.544799	0	0.343867	0.602252	0.390953
C7orf57	0.0085	0.0103	0.713967	0.0063	0.650675	0.737958	0.673477
C7orf61	0.0128	0.0233	0.290763	0	0.0995587	0.418779	0.156433
C7orf65	0.0126	0.0201	0.169657	0.0033	0.0504788	0.342797	0.100803
C7orf66	0.0396	0.0718	0.221101	0	0.0567759	0.373464	0.107547
C8A	0.0854	0.1386	0.00549937	0.0202	0.000138898	0.102172	0.00235031
C8B	0.0803	0.1287	0.00293232	0.021	5.91689e-05	0.0786516	0.00134242
C8G	0.0037	0.0068	0.544799	0	0.343867	0.602252	0.390953
C8orf31	0.0105	0.0143	0.495393	0.0059	0.388186	0.563911	0.433944
C8orf34	0.0239	0.038	0.00306959	0.0065	7.68555e-05	0.0802781	0.00158242
C8orf37	0.0097	0.0164	0.184105	0.0014	0.0511297	0.355042	0.100803
C8orf37-AS1	0.0031	0.004	0.653751	0.002	0.567151	0.698627	0.595716
C8orf58	0.0019	0.0035	0.457299	0	0.245611	0.539767	0.302034
C8orf74	0.0056	0.0095	0.184284	0.0009	0.05123	0.355042	0.100803
C9	0.035	0.0584	0.036071	0.0064	0.00298695	0.205456	0.016713
C9orf116	0.0023	0.0042	0.544799	0	0.343867	0.602252	0.390953
C9orf131	0.0101	0.0153	0.222014	0.0038	0.0926962	0.373519	0.150371
C9orf135	0.0292	0.05	0.238712	0.0038	0.0863327	0.392618	0.142585
C9orf139	0.003	0.0055	0.3356	0	0.133063	0.449814	0.193411
C9orf152	0.0102	0.0172	0.209654	0.0016	0.0665247	0.372563	0.119637
C9orf153	0.0051	0.008	0.418967	0.0016	0.255691	0.512309	0.309218
C9orf163	0.0025	0.0046	0.457299	0	0.245611	0.539767	0.302034
C9orf24	0.0212	0.0331	0.322063	0.0068	0.171646	0.444153	0.235041
C9orf43	0.0221	0.0349	0.194235	0.0064	0.0722794	0.35695	0.128679
C9orf47	0.0011	0.002	0.253096	0	0.0749933	0.392618	0.128966
C9orf64	0.0039	0.0057	0.683183	0.0017	0.593477	0.708864	0.617745
C9orf72	0.0046	0.0078	0.162074	0.0007	0.039418	0.339346	0.0848499
C9orf78	0.0051	0.0077	0.242268	0.0019	0.0887512	0.392618	0.145214
C9orf85	0.0048	0.0071	0.368904	0.0019	0.219422	0.474792	0.279976
CA1	0.0275	0.0442	0.0463171	0.0071	0.00602712	0.223117	0.0261175
CA10	0.0339	0.0537	0.0173718	0.0097	0.00121871	0.158646	0.00926784
CA11	0.0044	0.006	0.833225	0.0025	0.794549	0.847902	0.808869
CA12	0.0055	0.01	0.0625143	0	0.00397419	0.24805	0.0197626
CA13	0.0138	0.023	0.0573251	0.0026	0.00659346	0.242173	0.0272672
CA14	0.0085	0.0119	0.474493	0.0044	0.350702	0.555823	0.397415
CA2	0.0396	0.0681	0.0184243	0.0048	0.000535546	0.161691	0.00551332
CA3	0.0066	0.0103	0.418967	0.0021	0.255691	0.512309	0.309218
CA3-AS1	0.0231	0.0398	0.0234996	0.0026	0.000884999	0.175021	0.00762915
CA4	0.0338	0.0533	0.0668565	0.0099	0.0111549	0.253319	0.0377551
CA5A	0.0198	0.0302	0.196215	0.0069	0.0735885	0.35695	0.128966
CA5B	0.0015	0.0028	0.290754	0	0.0995569	0.418779	0.156433
CA5BP1	0.0036	0.0032	0.836269	0.004	0.798271	0.849384	0.810975
CA6	0.0291	0.044	0.107407	0.0108	0.0292217	0.295068	0.0713224
CA7	0.02	0.0363	0.102491	0	0.0113372	0.290504	0.0377551
CA8	0.0067	0.0096	0.309784	0.0031	0.182819	0.442161	0.241855
CA9	0.0281	0.0462	0.131723	0.006	0.0305369	0.315746	0.0722946
CAAP1	0.0082	0.0148	0.149548	0	0.0251405	0.328141	0.0628326
CAB39	0.0068	0.0109	0.217715	0.0018	0.0821154	0.373464	0.138965
CAB39L	0.0083	0.0142	0.0979897	0.001	0.0139188	0.285814	0.0440148
CABIN1	0.0197	0.03	0.032073	0.0071	0.00498438	0.19631	0.0230038
CABLES1	0.0052	0.0088	0.14272	0.0007	0.0303568	0.324921	0.0722825
CABLES2	0.0068	0.0103	0.421391	0.0025	0.277558	0.512309	0.333127
CABP1	0.0191	0.0293	0.0459833	0.0065	0.00691306	0.223117	0.027637
CABP2	0.0231	0.0368	0.192438	0.0064	0.0646177	0.35695	0.118668
CABP4	0.0125	0.0206	0.168442	0.0025	0.0497954	0.342797	0.100803
CABP5	0.0287	0.0466	0.0936158	0.0068	0.0175706	0.283745	0.051836
CABP7	0.0135	0.0234	0.110897	0.0014	0.018006	0.297065	0.0519596
CABS1	0.0113	0.018	0.418511	0.0032	0.255218	0.512309	0.309218
CABYR	0.0079	0.0144	0.131704	0	0.01925	0.315746	0.0530223
CACFD1	0.0006	0.0011	0.669683	0	0.504637	0.702046	0.53638
CACHD1	0.0199	0.0317	0.00984634	0.0055	0.00033855	0.129807	0.00412486
CACNA1A	0.0085	0.0136	0.000705411	0.0023	1.01128e-05	0.0380015	0.000388807
CACNA1B	0.0269	0.0469	0.000237289	0.0024	1.67329e-07	0.0217701	2.44273e-05
CACNA1C	0.0181	0.0276	0.00605956	0.0066	0.000423436	0.105802	0.00476213
CACNA1C-AS1	0.0147	0.0178	0.504766	0.0109	0.398575	0.573847	0.444943
CACNA1D	0.0178	0.0291	0.000259908	0.004	1.01014e-06	0.0222546	8.17751e-05
CACNA1E	0.0426	0.068	5.63551e-06	0.0115	1.31523e-08	0.00233415	3.90803e-06
CACNA1F	0.0258	0.0383	0.042339	0.0104	0.00767669	0.21674	0.0302549
CACNA1G	0.034	0.0559	0.000246198	0.0071	8.21419e-07	0.0219352	7.0334e-05
CACNA1G-AS1	0.0041	0.0074	0.457299	0	0.245611	0.539767	0.302034
CACNA1H	0.0197	0.0331	0.00205354	0.0033	1.15827e-05	0.0656617	0.000426769
CACNA1I	0.0247	0.0398	0.00110667	0.0062	1.09907e-05	0.047722	0.0004078
CACNA1S	0.0835	0.1329	3.24704e-05	0.0229	1.05079e-07	0.00705241	1.8725e-05
CACNA2D1	0.0289	0.0474	0.000614134	0.0064	2.97663e-06	0.0351215	0.000173349
CACNA2D2	0.0374	0.055	0.0309364	0.0159	0.00520785	0.194948	0.0233726
CACNA2D3	0.0948	0.154	6.77895e-05	0.0223	1.48099e-07	0.0105906	2.27383e-05
CACNA2D3-AS1	0.0849	0.1353	0.00770184	0.023	0.000235321	0.117541	0.00330006
CACNA2D4	0.0357	0.0607	0.000536084	0.0051	1.46209e-06	0.0332783	0.000104999
CACNB1	0.0136	0.0226	0.0281828	0.0027	0.00182421	0.188019	0.0120042
CACNB2	0.0138	0.0237	0.00325521	0.0017	2.37035e-05	0.0816956	0.000721049
CACNB3	0.0069	0.0087	0.387278	0.0047	0.267815	0.489833	0.323244
CACNB4	0.0021	0.0032	0.0954126	0.0007	0.0219619	0.284532	0.0595165
CACNG1	0.0347	0.057	0.16875	0.0073	0.0499663	0.342797	0.100803
CACNG2	0.0153	0.0242	0.135521	0.0045	0.0362793	0.318548	0.0811829
CACNG3	0.0438	0.0632	0.183245	0.02	0.0816883	0.355042	0.138965
CACNG4	0.0096	0.0109	0.749015	0.008	0.700804	0.773421	0.72368
CACNG5	0.0061	0.01	0.134502	0.0014	0.0357714	0.318548	0.0807462
CACNG6	0.0441	0.0801	0.00876195	0	6.13119e-05	0.125644	0.00137499
CACNG7	0.0284	0.0474	0.031309	0.0051	0.00193781	0.195312	0.0123171
CACNG8	0.0017	0.0027	0.418967	0.0005	0.255691	0.512309	0.309218
CACTIN	0.0029	0.0046	0.362073	0.0008	0.194546	0.473634	0.251186
CACUL1	0.0024	0.0038	0.248415	0.0008	0.105663	0.392618	0.163045
CACYBP	0.0028	0.0042	0.488022	0.001	0.337221	0.556406	0.390953
CAD	0.0247	0.0412	0.00095007	0.0045	4.35923e-06	0.0436102	0.00022374
CADM1	0.0078	0.0121	0.0600477	0.0026	0.00987141	0.242615	0.0353813
CADM2	0.0364	0.0575	0.00125193	0.0105	2.66152e-05	0.0504452	0.000780917
CADM2-AS2	0.0084	0.0153	0.457299	0	0.245611	0.539767	0.302034
CADM3	0.0173	0.0274	0.092606	0.005	0.0149515	0.282901	0.0453794
CADM4	0.021	0.0312	0.31644	0.0085	0.183813	0.444153	0.242857
CADPS	0.0164	0.0272	0.000393713	0.0033	1.15213e-06	0.0292168	9.01117e-05
CADPS2	0.0297	0.0516	0.00112414	0.003	2.84994e-06	0.047722	0.000168876
CAGE1	0.0441	0.0745	0.00925744	0.0068	0.000229148	0.127295	0.0032493
CALB1	0.0117	0.0164	0.17949	0.006	0.0809372	0.352643	0.138233
CALB2	0.0898	0.147	0.0170762	0.0197	0.000977569	0.157927	0.00810168
CALCOCO1	0.0118	0.0171	0.0699327	0.0054	0.0148096	0.25794	0.0450176
CALCOCO2	0.0075	0.0127	0.0556239	0.0012	0.0052759	0.238487	0.0234266
CALCR	0.0581	0.0934	0.00355695	0.0147	9.17913e-05	0.0849187	0.00176545
CALCRL	0.0218	0.0363	0.008219	0.0039	0.000209864	0.121025	0.00306117
CALD1	0.007	0.0111	0.12094	0.0019	0.0318639	0.306846	0.0744647
CALHM1	0.0033	0.0061	0.335593	0	0.133061	0.449814	0.193411
CALM1	0.0005	0.001	0.544799	0	0.343867	0.602252	0.390953
CALM2	0.0024	0.0044	0.253107	0	0.0749952	0.392618	0.128966
CALM3	0.0041	0.0075	0.253119	0	0.0749971	0.392618	0.128966
CALML3	0.0047	0.0065	0.683988	0.0026	0.594471	0.708864	0.617745
CALML4	0.0017	0.0031	0.457302	0	0.245612	0.539767	0.302034
CALML5	0.0049	0.0089	0.544799	0	0.343867	0.602252	0.390953
CALML6	0.0116	0.0211	0.170049	0	0.0328977	0.342797	0.0748725
CALN1	0.0067	0.0109	0.0829144	0.0014	0.0138088	0.272047	0.0440148
CALR	0.0135	0.023	0.125808	0.0018	0.0233956	0.309836	0.0614316
CALR3	0.0421	0.0655	0.121325	0.0134	0.0320503	0.306846	0.0747534
CALU	0.0075	0.0117	0.194734	0.0023	0.0726059	0.35695	0.128966
CALY	0.0029	0.0052	0.457302	0	0.245612	0.539767	0.302034
CAMK1	0.0087	0.0115	0.543133	0.0053	0.43437	0.602252	0.481552
CAMK1D	0.0213	0.0364	0.000987476	0.0028	2.74665e-06	0.0445239	0.000166387
CAMK1G	0.0407	0.0669	0.0106159	0.0086	0.000346501	0.13262	0.00418112
CAMK2A	0.0171	0.0278	0.0324124	0.0039	0.00273344	0.196384	0.0157294
CAMK2B	0.0153	0.0254	0.0138958	0.0029	0.000439747	0.144197	0.004898
CAMK2D	0.0102	0.0175	0.0301427	0.0013	0.00148562	0.191231	0.0105234
CAMK2G	0.0155	0.0248	0.0587169	0.0042	0.00946583	0.242173	0.0340992
CAMK4	0.0079	0.0121	0.0587418	0.0028	0.0108475	0.242173	0.0375062
CAMKK1	0.0093	0.0158	0.0491396	0.0013	0.00408426	0.228854	0.0199902
CAMKK2	0.0117	0.0158	0.264191	0.0067	0.155283	0.409186	0.214503
CAMKMT	0.0118	0.0205	0.0598293	0.0012	0.0049534	0.242173	0.0228965
CAMKV	0.0292	0.0497	0.0116024	0.004	0.000255632	0.136847	0.00342316
CAMLG	0.002	0.0036	0.544799	0	0.343867	0.602252	0.390953
CAMP	0.0548	0.0944	0.12558	0.0064	0.0233036	0.309836	0.0614316
CAMSAP1	0.006	0.0096	0.104602	0.0016	0.0191499	0.29398	0.0530223
CAMSAP2	0.0094	0.0161	0.03403	0.0012	0.00190934	0.20089	0.0122912
CAMSAP3	0.0286	0.0488	0.00254415	0.0039	1.47142e-05	0.073438	0.000512836
CAMTA1	0.0176	0.0276	0.0158057	0.0053	0.00119044	0.151892	0.00909404
CAMTA2	0.0121	0.0175	0.2088	0.0056	0.0992183	0.372563	0.156433
CAND1	0.0024	0.0032	0.419962	0.0014	0.286586	0.512309	0.339616
CAND2	0.0123	0.0203	0.0577406	0.0026	0.00669347	0.242173	0.0272672
CANX	0.0065	0.0107	0.103218	0.0014	0.0186888	0.290504	0.0526074
[truncated: 15,811 more rows]

## Sheet: KIRC
Gene	Expected.mutation	Observed.mutation.in.high.patients	Wilcoxon.test.p.value.for.high.patients	Observed.mutation.in.low.patients	Wilcoxon.test.p.value.for.low.patients	FDR.for.high.patients	FDR.for.low.patients
A1BG	0.0007	0	0.94992	0.0007	0.996644	0.94992	0.996644
A1CF	0.0009	0.0347	2.30264e-07	0.0006	0.661949	9.35871e-07	0.996644
A2M	0.0066	0.211	2.79724e-08	0.0047	0.676116	1.53412e-07	0.996644
A2M-AS1	0.001	0	0.94992	0.001	0.996644	0.94992	0.996644
A2ML1	0.0045	0.1397	0.000700028	0.0033	0.804035	0.00188209	0.996644
A3GALT2	0.0058	0	0.911464	0.0058	0.994059	0.94992	0.996644
A4GNT	0.0017	0	0.94992	0.0017	0.996644	0.94992	0.996644
AAAS	0.0013	0	0.911464	0.0013	0.994059	0.94992	0.996644
AACS	0.0006	0	0.884335	0.0006	0.992227	0.94992	0.996644
AACSP1	0.0018	0.0986	1.7542e-09	0.0009	0.569515	9.91745e-09	0.996644
AADACL2	0.0012	0	0.911464	0.0012	0.994059	0.94992	0.996644
AADACL3	0.0015	0	0.911464	0.0015	0.994059	0.94992	0.996644
AADACL4	0.0019	0.2116	1.10534e-13	0	0.320914	1.29015e-12	0.996644
AADAT	0.007	0.2245	0.000104485	0.005	0.769908	0.000308771	0.996644
AAGAB	0.0029	0	0.862268	0.0029	0.99073	0.94992	0.996644
AAK1	0.001	0.0537	2.54903e-05	0.0005	0.745278	8.26503e-05	0.996644
AAMP	0.001	0	0.94992	0.001	0.996644	0.94992	0.996644
AAR2	0.0019	0	0.911464	0.0019	0.994059	0.94992	0.996644
AARS	0.0017	0.0651	1.69518e-13	0.0012	0.534204	1.8571e-12	0.996644
AARS2	0.0017	0.0636	2.30264e-07	0.0011	0.661949	9.35871e-07	0.996644
AASDH	0.0025	0.0716	4.40192e-06	0.0019	0.713849	1.49652e-05	0.996644
AASS	0.0004	0	0.94992	0.0004	0.996644	0.94992	0.996644
AATF	0.0006	0	0.94992	0.0006	0.996644	0.94992	0.996644
AATK	0.0004	0	0.911464	0.0005	0.994059	0.94992	0.996644
ABAT	0.0009	0	0.884335	0.0009	0.992227	0.94992	0.996644
ABCA1	0.0034	0.0296	0.0107617	0.0032	0.856863	0.0272514	0.996644
ABCA10	0.0042	0.0793	4.53369e-08	0.0036	0.680822	2.48234e-07	0.996644
ABCA11P	0.0011	0	0.94992	0.0011	0.996644	0.94992	0.996644
ABCA12	0.0043	0.1734	0.00239086	0.0028	0.827132	0.00619586	0.996644
ABCA13	0.0017	0.0524	3.48975e-10	0.0013	0.623687	3.39736e-09	0.996644
ABCA17P	0.0005	0.0507	1.10534e-13	0	0.320914	1.29015e-12	0.996644
ABCA2	0.0013	0.029	3.19786e-05	0.001	0.748295	9.74716e-05	0.996644
ABCA3	0.0011	0	0.884335	0.0011	0.992227	0.94992	0.996644
ABCA4	0.0031	0.039	0.00180791	0.0028	0.821088	0.00472131	0.996644
ABCA5	0.0029	0.1013	0.00239086	0.002	0.827132	0.00619586	0.996644
ABCA6	0.0021	0.0235	0.000986656	0.0019	0.80944	0.00261806	0.996644
ABCA7	0.0034	0	0.770387	0.0034	0.984404	0.94992	0.996644
ABCA8	0.0021	0.0296	0.000914157	0.0019	0.808229	0.00243155	0.996644
ABCA9	0.0033	0.2216	2.54903e-05	0.0013	0.745278	8.26503e-05	0.996644
ABCA9-AS1	0.003	0.1115	2.30264e-07	0.002	0.661949	9.35871e-07	0.996644
ABCB1	0.0028	0.1038	2.54903e-05	0.0019	0.745278	8.26503e-05	0.996644
ABCB10	0.0021	0	0.884335	0.0021	0.992227	0.94992	0.996644
ABCB11	0.0054	0.1296	0.00381097	0.0043	0.836232	0.00977435	0.996644
ABCB4	0.0031	0.1294	0.000104485	0.0019	0.769908	0.000308771	0.996644
ABCB5	0.0029	0.072	0.00069985	0.0023	0.80403	0.00188209	0.996644
ABCB6	0.0023	0.064	4.40192e-06	0.0017	0.713849	1.49652e-05	0.996644
ABCB7	0.0006	0.0621	1.10534e-13	0	0.320914	1.29015e-12	0.996644
ABCB8	0.0003	0.0357	1.10534e-13	0	0.320914	1.29015e-12	0.996644
ABCB9	0.0002	0.0251	1.10534e-13	0	0.320914	1.29015e-12	0.996644
ABCC1	0.002	0	0.843213	0.002	0.989432	0.94992	0.996644
ABCC10	0.0015	0	0.862268	0.0015	0.99073	0.94992	0.996644
ABCC11	0.0037	0.046	0.000949816	0.0033	0.808836	0.00252132	0.996644
ABCC12	0.0031	0.0766	0.000316929	0.0024	0.789498	0.00087913	0.996644
ABCC2	0.0042	0	0.758424	0.0042	0.983565	0.94992	0.996644
ABCC3	0.0018	0.104	2.03012e-15	0.0009	0.483766	8.45412e-14	0.996644
ABCC4	0.001	0	0.884335	0.001	0.992227	0.94992	0.996644
ABCC5	0.0029	0.0587	0.00239086	0.0024	0.827132	0.00619586	0.996644
ABCC6	0.0027	0	0.810708	0.0028	0.987202	0.94992	0.996644
ABCC6P1	0.0017	0	0.911464	0.0017	0.994059	0.94992	0.996644
ABCC8	0.0016	0.053	4.26829e-12	0.0012	0.571594	4.43667e-11	0.996644
ABCC9	0.0033	0.1148	7.81889e-09	0.0023	0.660779	4.3314e-08	0.996644
ABCD3	0.0023	0.0435	3.38493e-05	0.0019	0.749054	0.000102393	0.996644
ABCD4	0.0017	0	0.843213	0.0017	0.989432	0.94992	0.996644
ABCE1	0.0014	0.1066	1.56808e-09	0.0005	0.56835	9.91745e-09	0.996644
ABCF1	0.002	0.0741	2.30264e-07	0.0013	0.661949	9.35871e-07	0.996644
ABCF2	0.0006	0	0.94992	0.0006	0.996644	0.94992	0.996644
ABCF3	0.0011	0	0.911464	0.0011	0.994059	0.94992	0.996644
ABCG1	0.0015	0.0545	2.30264e-07	0.001	0.661949	9.35871e-07	0.996644
ABCG2	0.0042	0.0595	0.000409523	0.0037	0.793341	0.00111489	0.996644
ABCG4	0.0014	0.107	5.0123e-21	0.0005	0.321283	4.26887e-19	0.996644
ABCG5	0.0008	0	0.94992	0.0008	0.996644	0.94992	0.996644
ABCG8	0.0006	0	0.911464	0.0006	0.994059	0.94992	0.996644
ABHD11	0.0013	0	0.94992	0.0013	0.996644	0.94992	0.996644
ABHD12	0.002	0.0744	2.30264e-07	0.0013	0.661949	9.35871e-07	0.996644
ABHD12B	0.0007	0.0732	1.10534e-13	0	0.320914	1.29015e-12	0.996644
ABHD14B	0.0009	0	0.94992	0.0009	0.996644	0.94992	0.996644
ABHD16A	0.0007	0	0.94992	0.0007	0.996644	0.94992	0.996644
ABHD18	0.0009	0	0.911464	0.0009	0.994059	0.94992	0.996644
ABHD2	0.0018	0.0331	0.00013333	0.0015	0.773359	0.000378596	0.996644
ABHD3	0.0027	0	0.862268	0.0028	0.99073	0.94992	0.996644
ABHD5	0.0016	0.0442	4.40192e-06	0.0012	0.713849	1.49652e-05	0.996644
ABHD6	0.0008	0	0.94992	0.0008	0.996644	0.94992	0.996644
ABI1	0.0028	0.079	4.40192e-06	0.0021	0.713849	1.49652e-05	0.996644
ABI2	0.0001	0	0.94992	0.0001	0.996644	0.94992	0.996644
ABI3BP	0.0032	0.2125	1.32129e-13	0.0014	0.532348	1.4908e-12	0.996644
ABL1	0.0013	0	0.884335	0.0013	0.992227	0.94992	0.996644
ABL2	0.0014	0.0399	5.66937e-11	0.0011	0.60158	5.6655e-10	0.996644
ABLIM1	0.0017	0.0326	0.00013333	0.0015	0.773359	0.000378596	0.996644
ABLIM2	0.0024	0.0551	3.19786e-05	0.002	0.748295	9.74716e-05	0.996644
ABLIM3	0.0016	0.0923	1.94483e-07	0.0008	0.660018	9.35871e-07	0.996644
ABO	0.0009	0	0.94992	0.0009	0.996644	0.94992	0.996644
ABR	0.001	0	0.862268	0.001	0.99073	0.94992	0.996644
ABRAXAS1	0.0004	0	0.94992	0.0004	0.996644	0.94992	0.996644
ABRAXAS2	0.004	0.1128	2.50612e-07	0.003	0.662918	1.01141e-06	0.996644
ABTB1	0.001	0	0.911464	0.001	0.994059	0.94992	0.996644
ABTB2	0.003	0	0.843213	0.003	0.989432	0.94992	0.996644
ACAA1	0.0004	0	0.94992	0.0004	0.996644	0.94992	0.996644
ACAA2	0.0012	0	0.911464	0.0012	0.994059	0.94992	0.996644
ACACA	0.0039	0.1792	2.79724e-08	0.0023	0.676116	1.53412e-07	0.996644
ACACB	0.0031	0.1379	4.86515e-09	0.0019	0.656395	2.70079e-08	0.996644
ACAD10	0.0026	0.0373	0.000914157	0.0023	0.808229	0.00243155	0.996644
ACAD9	0.0021	0	0.884335	0.0021	0.992227	0.94992	0.996644
ACADL	0.0017	0	0.884335	0.0017	0.992227	0.94992	0.996644
ACADSB	0.0019	0.1069	1.94483e-07	0.001	0.660018	9.35871e-07	0.996644
ACADVL	0.0018	0	0.884335	0.0019	0.992227	0.94992	0.996644
ACAN	0.0016	0.0305	0.00013333	0.0014	0.773359	0.000378596	0.996644
ACAP1	0.0016	0	0.862268	0.0016	0.99073	0.94992	0.996644
ACAP2	0.0011	0.0601	1.94483e-07	0.0005	0.660018	9.35871e-07	0.996644
ACAP3	0.0003	0	0.94992	0.0003	0.996644	0.94992	0.996644
ACAT1	0.002	0	0.862268	0.002	0.99073	0.94992	0.996644
ACAT2	0.0022	0.1263	1.7542e-09	0.0011	0.569515	9.91745e-09	0.996644
ACBD3	0.0008	0	0.94992	0.0008	0.996644	0.94992	0.996644
ACBD3-AS1	0.0055	0	0.94992	0.0056	0.996644	0.94992	0.996644
ACBD4	0.0024	0.0883	2.30264e-07	0.0016	0.661949	9.35871e-07	0.996644
ACBD5	0.002	0.0763	2.30264e-07	0.0014	0.661949	9.35871e-07	0.996644
ACBD6	0.0016	0.0887	1.09779e-17	0.0008	0.419447	5.4233e-16	0.996644
ACCS	0.003	0.1141	2.54903e-05	0.002	0.745278	8.26503e-05	0.996644
ACCSL	0.0016	0	0.94992	0.0016	0.996644	0.94992	0.996644
ACD	0.0018	0	0.911464	0.0019	0.994059	0.94992	0.996644
ACE	0.0011	0	0.884335	0.0011	0.992227	0.94992	0.996644
ACE2	0.0015	0.0849	1.7542e-09	0.0008	0.569515	9.91745e-09	0.996644
ACER2	0.0011	0	0.94992	0.0011	0.996644	0.94992	0.996644
ACER3	0.0021	0.079	2.54903e-05	0.0014	0.745278	8.26503e-05	0.996644
ACHE	0.0007	0	0.94992	0.0007	0.996644	0.94992	0.996644
ACIN1	0.001	0	0.884335	0.001	0.992227	0.94992	0.996644
ACLY	0.004	0	0.810708	0.004	0.987202	0.94992	0.996644
ACMSD	0.0022	0	0.911464	0.0022	0.994059	0.94992	0.996644
ACO1	0.0031	0.0441	0.000914157	0.0028	0.808229	0.00243155	0.996644
ACOD1	0.0014	0	0.94992	0.0014	0.996644	0.94992	0.996644
ACOT11	0.0006	0.0341	1.7542e-09	0.0003	0.569515	9.91745e-09	0.996644
ACOT12	0.0012	0	0.94992	0.0012	0.996644	0.94992	0.996644
ACOT13	0.0013	0.1517	1.10534e-13	0	0.320914	1.29015e-12	0.996644
ACOT2	0.0025	0	0.911464	0.0025	0.994059	0.94992	0.996644
ACOT4	0.0013	0	0.94992	0.0013	0.996644	0.94992	0.996644
ACOT7	0.0036	0	0.843213	0.0036	0.989432	0.94992	0.996644
ACOT8	0.0007	0	0.94992	0.0007	0.996644	0.94992	0.996644
ACOT9	0.0019	0.1602	1.56808e-09	0.0005	0.56835	9.91745e-09	0.996644
ACOX1	0.0021	0.0805	2.54903e-05	0.0014	0.745278	8.26503e-05	0.996644
ACOX2	0.0015	0	0.911464	0.0016	0.994059	0.94992	0.996644
ACOX3	0.0038	0	0.843213	0.0039	0.989432	0.94992	0.996644
ACOXL	0.0049	0.1098	2.77852e-09	0.0039	0.647224	1.54504e-08	0.996644
ACP1	0.0043	0.3205	1.94483e-07	0.0014	0.660018	9.35871e-07	0.996644
ACP6	0.0005	0.0556	1.10534e-13	0	0.320914	1.29015e-12	0.996644
ACPP	0.0028	0.0779	4.40192e-06	0.0021	0.713849	1.49652e-05	0.996644
ACR	0.0029	0	0.911464	0.0029	0.994059	0.94992	0.996644
ACRBP	0.0011	0	0.94992	0.0011	0.996644	0.94992	0.996644
ACSBG1	0.0011	0	0.884335	0.0011	0.992227	0.94992	0.996644
ACSBG2	0.0026	0	0.884335	0.0026	0.992227	0.94992	0.996644
ACSF2	0.0015	0.0575	2.30264e-07	0.001	0.661949	9.35871e-07	0.996644
ACSF3	0.0004	0	0.911464	0.0004	0.994059	0.94992	0.996644
ACSL1	0.0009	0	0.911464	0.001	0.994059	0.94992	0.996644
ACSL3	0.0004	0	0.94992	0.0004	0.996644	0.94992	0.996644
ACSL5	0.0021	0.0787	2.30264e-07	0.0014	0.661949	9.35871e-07	0.996644
ACSL6	0.0007	0	0.862268	0.0007	0.99073	0.94992	0.996644
ACSM1	0.0072	0.1161	0.000392319	0.0062	0.792694	0.0010727	0.996644
ACSM2A	0.0022	0	0.826207	0.0022	0.988268	0.94992	0.996644
ACSM2B	0.0025	0	0.810708	0.0026	0.987202	0.94992	0.996644
ACSM3	0.0008	0.0444	1.7542e-09	0.0004	0.569515	9.91745e-09	0.996644
ACSM5	0.0015	0	0.911464	0.0015	0.994059	0.94992	0.996644
ACSM6	0.0011	0.1188	1.10534e-13	0	0.320914	1.29015e-12	0.996644
ACSS1	0.0003	0	0.94992	0.0003	0.996644	0.94992	0.996644
ACSS2	0.0017	0.0635	2.30264e-07	0.0011	0.661949	9.35871e-07	0.996644
ACSS3	0.0006	0.0181	4.40192e-06	0.0005	0.713849	1.49652e-05	0.996644
ACTA2	0.001	0	0.94992	0.001	0.996644	0.94992	0.996644
ACTB	0.0007	0	0.94992	0.0007	0.996644	0.94992	0.996644
ACTBL2	0.0011	0	0.94992	0.0011	0.996644	0.94992	0.996644
ACTG1	0.001	0	0.94992	0.001	0.996644	0.94992	0.996644
ACTG2	0.0039	0	0.843213	0.0039	0.989432	0.94992	0.996644
ACTL6A	0.0024	0.0909	2.30264e-07	0.0016	0.661949	9.35871e-07	0.996644
ACTL6B	0.0012	0	0.94992	0.0013	0.996644	0.94992	0.996644
ACTN1	0.0019	0.0313	0.000392319	0.0017	0.792694	0.0010727	0.996644
ACTN2	0.0039	0	0.796379	0.0039	0.986212	0.94992	0.996644
ACTN3	0.0026	0	0.884335	0.0026	0.992227	0.94992	0.996644
ACTN4	0.0024	0.0546	3.19786e-05	0.002	0.748295	9.74716e-05	0.996644
ACTR10	0.0029	0	0.862268	0.003	0.99073	0.94992	0.996644
ACTR1A	0.0006	0.0716	1.10534e-13	0	0.320914	1.29015e-12	0.996644
ACTR1B	0.001	0	0.94992	0.001	0.996644	0.94992	0.996644
ACTR3	0.001	0.0279	4.40192e-06	0.0007	0.713849	1.49652e-05	0.996644
ACTR3B	0.0015	0	0.884335	0.0015	0.992227	0.94992	0.996644
ACTR3C	0.0014	0.0516	2.30264e-07	0.0009	0.661949	9.35871e-07	0.996644
ACTR5	0.0035	0	0.884335	0.0035	0.992227	0.94992	0.996644
ACTR6	0.0023	0.1748	1.56808e-09	0.0008	0.56835	9.91745e-09	0.996644
ACTRT1	0.0021	0	0.94992	0.0021	0.996644	0.94992	0.996644
ACTRT3	0.0018	0	0.94992	0.0018	0.996644	0.94992	0.996644
ACVR1	0.0033	0.1488	3.5918e-06	0.002	0.711327	1.3615e-05	0.996644
ACVR1B	0.0021	0.0589	4.40192e-06	0.0016	0.713849	1.49652e-05	0.996644
ACVR1C	0.0016	0.0736	2.70281e-15	0.001	0.485743	9.74859e-14	0.996644
ACVR2A	0.0028	0.2585	4.39186e-21	0.0005	0.320558	4.26887e-19	0.996644
ACVRL1	0.0006	0	0.94992	0.0006	0.996644	0.94992	0.996644
ACY3	0.0022	0	0.94992	0.0022	0.996644	0.94992	0.996644
ACYP2	0.0024	0	0.862268	0.0024	0.99073	0.94992	0.996644
ADA	0.0021	0	0.911464	0.0021	0.994059	0.94992	0.996644
ADA2	0.002	0.0766	2.54903e-05	0.0014	0.745278	8.26503e-05	0.996644
ADAD1	0.0022	0	0.911464	0.0022	0.994059	0.94992	0.996644
ADAD2	0.0007	0.0811	1.10534e-13	0	0.320914	1.29015e-12	0.996644
ADAM10	0.0009	0.0209	3.19786e-05	0.0007	0.748295	9.74716e-05	0.996644
ADAM11	0.0031	0	0.843213	0.0031	0.989432	0.94992	0.996644
ADAM12	0.0033	0.1014	3.48975e-10	0.0024	0.623687	3.39736e-09	0.996644
ADAM17	0.0014	0	0.843213	0.0014	0.989432	0.94992	0.996644
ADAM18	0.0015	0.0871	1.7542e-09	0.0008	0.569515	9.91745e-09	0.996644
ADAM19	0.0019	0	0.843213	0.0019	0.989432	0.94992	0.996644
ADAM2	0.0061	0.2295	1.69518e-13	0.0041	0.534204	1.8571e-12	0.996644
ADAM21P1	0.0026	0	0.911464	0.0026	0.994059	0.94992	0.996644
ADAM22	0.0022	0.082	0.000303469	0.0015	0.788853	0.000842695	0.996644
ADAM23	0.0083	0.4669	0.00239086	0.0042	0.827132	0.00619586	0.996644
ADAM30	0.001	0	0.94992	0.001	0.996644	0.94992	0.996644
ADAM32	0.0035	0.1327	0.000700028	0.0024	0.804035	0.00188209	0.996644
ADAM33	0.0015	0	0.884335	0.0015	0.992227	0.94992	0.996644
ADAM8	0.0025	0	0.862268	0.0025	0.99073	0.94992	0.996644
ADAM9	0.0029	0.1897	3.5918e-06	0.0013	0.711327	1.3615e-05	0.996644
ADAMTS1	0.0004	0	0.94992	0.0004	0.996644	0.94992	0.996644
ADAMTS10	0.0016	0	0.884335	0.0016	0.992227	0.94992	0.996644
ADAMTS12	0.0025	0	0.796379	0.0025	0.986212	0.94992	0.996644
ADAMTS13	0.0021	0	0.862268	0.0021	0.99073	0.94992	0.996644
ADAMTS14	0.0021	0	0.862268	0.0021	0.99073	0.94992	0.996644
ADAMTS15	0.0016	0	0.884335	0.0016	0.992227	0.94992	0.996644
ADAMTS16	0.001	0.0569	1.7542e-09	0.0005	0.569515	9.91745e-09	0.996644
ADAMTS17	0.0007	0	0.911464	0.0007	0.994059	0.94992	0.996644
ADAMTS18	0.0022	0.0505	3.19786e-05	0.0018	0.748295	9.74716e-05	0.996644
ADAMTS19	0.0066	0.1236	0.00380979	0.0055	0.836226	0.00977435	0.996644
ADAMTS19-AS1	0.0009	0	0.94992	0.0009	0.996644	0.94992	0.996644
ADAMTS2	0.0003	0	0.94992	0.0003	0.996644	0.94992	0.996644
ADAMTS20	0.002	0.0443	3.19786e-05	0.0016	0.748295	9.74716e-05	0.996644
ADAMTS3	0.0021	0.0951	2.70281e-15	0.0013	0.485743	9.74859e-14	0.996644
ADAMTS4	0.0006	0.0322	1.7542e-09	0.0003	0.569515	9.91745e-09	0.996644
ADAMTS5	0.0012	0	0.862268	0.0012	0.99073	0.94992	0.996644
ADAMTS6	0.0021	0.0389	0.00013333	0.0017	0.773359	0.000378596	0.996644
ADAMTS7	0.0008	0	0.911464	0.0008	0.994059	0.94992	0.996644
ADAMTSL1	0.0022	0.0744	3.08032e-10	0.0016	0.622615	3.00987e-09	0.996644
ADAMTSL2	0.0032	0	0.843213	0.0032	0.989432	0.94992	0.996644
ADAMTSL3	0.0027	0.0684	4.72705e-10	0.0021	0.626332	4.585e-09	0.996644
ADAMTSL4	0.0014	0.0518	2.30264e-07	0.0009	0.661949	9.35871e-07	0.996644
ADAMTSL5	0.0016	0	0.911464	0.0016	0.994059	0.94992	0.996644
ADAP2	0.0008	0	0.94992	0.0008	0.996644	0.94992	0.996644
ADAR	0.0009	0.0346	2.30264e-07	0.0006	0.661949	9.35871e-07	0.996644
ADARB1	0.0009	0	0.911464	0.0009	0.994059	0.94992	0.996644
ADARB2	0.0003	0	0.94992	0.0003	0.996644	0.94992	0.996644
ADAT1	0.0007	0	0.94992	0.0007	0.996644	0.94992	0.996644
ADCK1	0.0006	0	0.94992	0.0006	0.996644	0.94992	0.996644
ADCK2	0.001	0	0.94992	0.001	0.996644	0.94992	0.996644
ADCY1	0.0013	0.0477	1.69518e-13	0.0009	0.534204	1.8571e-12	0.996644
ADCY10	0.0039	0	0.796379	0.0039	0.986212	0.94992	0.996644
ADCY2	0.0018	0.0568	0.00137242	0.0014	0.816555	0.00361651	0.996644
ADCY3	0.002	0.11	1.94483e-07	0.001	0.660018	9.35871e-07	0.996644
ADCY4	0.0018	0.1653	4.39186e-21	0.0004	0.320558	4.26887e-19	0.996644
ADCY5	0.0011	0	0.884335	0.0011	0.992227	0.94992	0.996644
ADCY6	0.0011	0.0396	2.30264e-07	0.0007	0.661949	9.35871e-07	0.996644
ADCY7	0.0014	0	0.862268	0.0014	0.99073	0.94992	0.996644
ADCY8	0.004	0.15	1.69518e-13	0.0027	0.534204	1.8571e-12	0.996644
ADCY9	0.0008	0	0.884335	0.0008	0.992227	0.94992	0.996644
ADCYAP1R1	0.0034	0	0.810713	0.0034	0.987202	0.94992	0.996644
ADD1	0.0002	0	0.94992	0.0002	0.996644	0.94992	0.996644
ADD2	0.0005	0	0.911464	0.0005	0.994059	0.94992	0.996644
ADD3	0.0014	0.051	2.30264e-07	0.0009	0.661949	9.35871e-07	0.996644
ADGB	0.0023	0	0.826207	0.0023	0.988268	0.94992	0.996644
ADGRA1	0.0005	0	0.94992	0.0005	0.996644	0.94992	0.996644
ADGRA2	0.0013	0	0.884335	0.0013	0.992227	0.94992	0.996644
ADGRA3	0.0013	0	0.862268	0.0013	0.99073	0.94992	0.996644
ADGRB1	0.0008	0	0.911464	0.0008	0.994059	0.94992	0.996644
ADGRB2	0.0011	0	0.884335	0.0012	0.992227	0.94992	0.996644
ADGRB3	0.0027	0.1015	3.84523e-06	0.0018	0.71217	1.44962e-05	0.996644
ADGRD1	0.0008	0	0.862268	0.0008	0.99073	0.94992	0.996644
ADGRE1	0.004	0.2698	8.79368e-18	0.0016	0.418048	5.4233e-16	0.996644
ADGRE2	0.0007	0.0386	1.7542e-09	0.0003	0.569515	9.91745e-09	0.996644
ADGRE3	0.0031	0	0.884335	0.0032	0.992227	0.94992	0.996644
ADGRE4P	0.0009	0	0.94992	0.0009	0.996644	0.94992	0.996644
ADGRE5	0.0005	0	0.94992	0.0006	0.996644	0.94992	0.996644
ADGRF1	0.0005	0	0.911464	0.0005	0.994059	0.94992	0.996644
ADGRF2	0.0005	0.0521	1.10534e-13	0	0.320914	1.29015e-12	0.996644
ADGRF3	0.0005	0	0.94992	0.0005	0.996644	0.94992	0.996644
ADGRF4	0.0035	0.0983	4.40192e-06	0.0026	0.713849	1.49652e-05	0.996644
ADGRF5	0.0022	0.0505	3.19786e-05	0.0018	0.748295	9.74716e-05	0.996644
ADGRG1	0.0014	0.0385	4.40192e-06	0.001	0.713849	1.49652e-05	0.996644
ADGRG2	0.0015	0.0985	1.94483e-07	0.0006	0.660018	9.35871e-07	0.996644
ADGRG3	0.0009	0	0.94992	0.0009	0.996644	0.94992	0.996644
ADGRG4	0.0032	0.0992	0.00137242	0.0024	0.816555	0.00361651	0.996644
ADGRG5	0.0026	0.0592	3.19786e-05	0.0021	0.748295	9.74716e-05	0.996644
ADGRG6	0.0042	0.1574	0.00137242	0.0028	0.816555	0.00361651	0.996644
ADGRG7	0.0015	0.0817	1.7542e-09	0.0007	0.569515	9.91745e-09	0.996644
ADGRL1	0.0003	0	0.94992	0.0004	0.996644	0.94992	0.996644
ADGRL2	0.0016	0	0.758434	0.0016	0.983566	0.94992	0.996644
ADGRL3	0.0021	0.1191	0.000104485	0.0011	0.769908	0.000308771	0.996644
ADGRL4	0.0015	0	0.884335	0.0015	0.992227	0.94992	0.996644
ADGRV1	0.0026	0.069	0.0422176	0.002	0.888136	0.106135	0.996644
ADH1B	0.0003	0	0.94992	0.0003	0.996644	0.94992	0.996644
ADH1C	0.0019	0	0.94992	0.0019	0.996644	0.94992	0.996644
ADH5	0.0018	0	0.884335	0.0018	0.992227	0.94992	0.996644
ADH7	0.001	0	0.94992	0.001	0.996644	0.94992	0.996644
ADHFE1	0.0026	0	0.884335	0.0027	0.992227	0.94992	0.996644
ADIG	0.0029	0	0.94992	0.0029	0.996644	0.94992	0.996644
ADIPOR1	0.0019	0.1071	1.7542e-09	0.001	0.569515	9.91745e-09	0.996644
ADIPOR2	0.0015	0	0.884335	0.0015	0.992227	0.94992	0.996644
ADK	0.0025	0.0716	4.40192e-06	0.0019	0.713849	1.49652e-05	0.996644
ADNP	0.0007	0	0.911464	0.0007	0.994059	0.94992	0.996644
ADNP2	0.0031	0.1178	3.28025e-15	0.0021	0.487072	1.16719e-13	0.996644
ADNP-AS1	0.0028	0.3178	1.10534e-13	0	0.320914	1.29015e-12	0.996644
ADORA2B	0.0012	0.1307	1.10534e-13	0	0.320914	1.29015e-12	0.996644
ADPGK	0.0005	0	0.94992	0.0005	0.996644	0.94992	0.996644
ADPRH	0.0006	0	0.94992	0.0006	0.996644	0.94992	0.996644
ADPRHL1	0.0005	0.061	5.0155e-26	0	0.159466	1.20617e-23	0.996644
ADRA2A	0.0008	0	0.94992	0.0008	0.996644	0.94992	0.996644
ADRB2	0.0009	0	0.94992	0.0009	0.996644	0.94992	0.996644
ADRB3	0.001	0	0.94992	0.001	0.996644	0.94992	0.996644
ADRM1	0.0014	0	0.94992	0.0014	0.996644	0.94992	0.996644
ADSL	0.0008	0	0.884335	0.0008	0.992227	0.94992	0.996644
ADSS	0.0034	0.1937	1.94483e-07	0.0017	0.660018	9.35871e-07	0.996644
ADTRP	0.0007	0.0845	1.10534e-13	0	0.320914	1.29015e-12	0.996644
AEBP1	0.0006	0	0.94992	0.0006	0.996644	0.94992	0.996644
AEBP2	0.0009	0	0.911464	0.0009	0.994059	0.94992	0.996644
AFAP1	0.0003	0	0.94992	0.0003	0.996644	0.94992	0.996644
AFAP1-AS1	0.0007	0.0547	5.0123e-21	0.0002	0.321283	4.26887e-19	0.996644
AFAP1L1	0.0014	0	0.911464	0.0014	0.994059	0.94992	0.996644
AFAP1L2	0.0015	0	0.884335	0.0015	0.992227	0.94992	0.996644
AFDN	0.0017	0.0729	0.000104485	0.0011	0.769908	0.000308771	0.996644
AFF1	0.0022	0.0932	2.94057e-12	0.0014	0.568662	3.128e-11	0.996644
AFF2	0.0008	0	0.862268	0.0008	0.99073	0.94992	0.996644
AFF3	0.0021	0	0.758424	0.0021	0.983565	0.94992	0.996644
AFF4	0.0021	0	0.796379	0.0021	0.986212	0.94992	0.996644
AFG1L	0.0007	0.0399	1.7542e-09	0.0004	0.569515	9.91745e-09	0.996644
AFG3L2	0.0023	0.051	3.19786e-05	0.0018	0.748295	9.74716e-05	0.996644
AFM	0.0081	0.1528	0.00013333	0.0068	0.773359	0.000378596	0.996644
AFMID	0.0022	0	0.884335	0.0022	0.992227	0.94992	0.996644
AFP	0.0055	0.2083	2.54903e-05	0.0037	0.745278	8.26503e-05	0.996644
AFTPH	0.0031	0.0578	0.00013333	0.0026	0.773359	0.000378596	0.996644
AGAP1	0.0006	0.0239	2.30264e-07	0.0004	0.661949	9.35871e-07	0.996644
AGAP11	0.0058	0.2166	2.54903e-05	0.0039	0.745278	8.26503e-05	0.996644
AGAP12P	0.0025	0	0.911464	0.0025	0.994059	0.94992	0.996644
AGAP2	0.004	0.0495	0.000427378	0.0035	0.793985	0.00116278	0.996644
AGAP3	0.001	0	0.862268	0.0011	0.99073	0.94992	0.996644
AGAP5	0.0019	0	0.911464	0.0019	0.994059	0.94992	0.996644
AGAP6	0.0047	0	0.86227	0.0047	0.99073	0.94992	0.996644
AGAP9	0.0012	0	0.94992	0.0013	0.996644	0.94992	0.996644
AGBL1	0.0013	0.049	3.84523e-06	0.0009	0.71217	1.44962e-05	0.996644
AGBL2	0.0032	0.304	4.39186e-21	0.0005	0.320558	4.26887e-19	0.996644
AGBL4	0.0012	0	0.884335	0.0012	0.992227	0.94992	0.996644
AGBL5	0.0011	0	0.911464	0.0011	0.994059	0.94992	0.996644
AGER	0.0014	0	0.94992	0.0014	0.996644	0.94992	0.996644
AGFG1	0.0016	0.0715	3.5918e-06	0.001	0.711327	1.3615e-05	0.996644
AGFG2	0.0016	0	0.884335	0.0016	0.992227	0.94992	0.996644
AGGF1	0.0035	0	0.826207	0.0036	0.988268	0.94992	0.996644
AGK	0.0014	0.0312	3.19786e-05	0.0011	0.748295	9.74716e-05	0.996644
AGL	0.0029	0.0409	0.000914157	0.0026	0.808229	0.00243155	0.996644
AGMO	0.0025	0	0.884335	0.0025	0.992227	0.94992	0.996644
AGO1	0.0013	0.024	3.38493e-05	0.0011	0.749054	0.000102393	0.996644
AGO2	0.0004	0	0.911464	0.0004	0.994059	0.94992	0.996644
AGO3	0.0003	0	0.911464	0.0003	0.994059	0.94992	0.996644
AGO4	0.0016	0	0.862268	0.0016	0.99073	0.94992	0.996644
AGPAT3	0.0007	0	0.884335	0.0007	0.992227	0.94992	0.996644
AGPAT4	0.0004	0.0234	1.7542e-09	0.0002	0.569515	9.91745e-09	0.996644
AGPAT5	0.0014	0	0.884335	0.0014	0.992227	0.94992	0.996644
AGPS	0.0013	0.0377	4.40192e-06	0.001	0.713849	1.49652e-05	0.996644
AGR2	0.0021	0	0.911464	0.0022	0.994059	0.94992	0.996644
AGR3	0.0128	0	0.843213	0.0129	0.989432	0.94992	0.996644
AGRN	0.0008	0	0.884335	0.0008	0.992227	0.94992	0.996644
AGT	0.0014	0	0.94992	0.0014	0.996644	0.94992	0.996644
AGTPBP1	0.0036	0.0675	0.00013333	0.003	0.773359	0.000378596	0.996644
AGTR1	0.0009	0.0958	1.10534e-13	0	0.320914	1.29015e-12	0.996644
AGTR2	0.001	0	0.94992	0.001	0.996644	0.94992	0.996644
AGXT	0.0022	0	0.884335	0.0022	0.992227	0.94992	0.996644
AGXT2	0.0045	0.0843	0.00013333	0.0038	0.773359	0.000378596	0.996644
AHCTF1	0.0031	0.1044	0.00069985	0.0022	0.80403	0.00188209	0.996644
AHCYL1	0.0035	0	0.826207	0.0036	0.988268	0.94992	0.996644
AHCYL2	0.003	0.1944	2.03012e-15	0.0013	0.483766	8.45412e-14	0.996644
AHI1	0.0003	0	0.94992	0.0003	0.996644	0.94992	0.996644
AHNAK2	0.0009	0	0.843216	0.001	0.989432	0.94992	0.996644
AHR	0.0033	0.1242	0.000303469	0.0022	0.788853	0.000842695	0.996644
AHRR	0.0005	0	0.94992	0.0005	0.996644	0.94992	0.996644
AHSA1	0.001	0.1132	1.10534e-13	0	0.320914	1.29015e-12	0.996644
AHSG	0.0053	0	0.862268	0.0054	0.99073	0.94992	0.996644
AIDA	0.0021	0.0788	2.30264e-07	0.0014	0.661949	9.35871e-07	0.996644
AIF1	0.0024	0	0.94992	0.0024	0.996644	0.94992	0.996644
AIFM1	0.0016	0.0255	0.000392319	0.0014	0.792694	0.0010727	0.996644
AIG1	0.0007	0	0.911464	0.0007	0.994059	0.94992	0.996644
AIMP1	0.0007	0	0.911464	0.0007	0.994059	0.94992	0.996644
AIPL1	0.0015	0	0.911464	0.0015	0.994059	0.94992	0.996644
AJAP1	0.0002	0.0266	1.10534e-13	0	0.320914	1.29015e-12	0.996644
AJUBA	0.002	0	0.862268	0.002	0.99073	0.94992	0.996644
AK2	0.0003	0	0.94992	0.0003	0.996644	0.94992	0.996644
AK3	0.0007	0	0.94992	0.0007	0.996644	0.94992	0.996644
AK4	0.0004	0	0.94992	0.0004	0.996644	0.94992	0.996644
AK5	0.0017	0	0.862268	0.0017	0.99073	0.94992	0.996644
AK7	0.0018	0.1338	1.56808e-09	0.0006	0.56835	9.91745e-09	0.996644
AK8	0.0011	0	0.94992	0.0011	0.996644	0.94992	0.996644
AK9	0.0021	0.132	2.03012e-15	0.0009	0.483766	8.45412e-14	0.996644
AKAP1	0.0022	0	0.862268	0.0022	0.99073	0.94992	0.996644
AKAP10	0.0012	0.0689	1.7542e-09	0.0006	0.569515	9.91745e-09	0.996644
AKAP11	0.0006	0.0336	1.7542e-09	0.0003	0.569515	9.91745e-09	0.996644
AKAP12	0.0007	0.038	1.7542e-09	0.0003	0.569515	9.91745e-09	0.996644
AKAP13	0.0012	0.0657	2.54903e-05	0.0006	0.745278	8.26503e-05	0.996644
AKAP3	0.0008	0	0.94992	0.0008	0.996644	0.94992	0.996644
AKAP4	0.002	0	0.911464	0.002	0.994059	0.94992	0.996644
AKAP6	0.001	0.0169	0.000140011	0.0009	0.774054	0.000394933	0.996644
AKAP7	0.0032	0.1451	1.37538e-17	0.0019	0.420855	6.72459e-16	0.996644
AKAP8	0.0021	0.0776	2.30264e-07	0.0014	0.661949	9.35871e-07	0.996644
AKAP8L	0.0023	0.1313	1.94483e-07	0.0012	0.660018	9.35871e-07	0.996644
AKAP9	0.0027	0.1272	1.71224e-08	0.0016	0.671422	9.43768e-08	0.996644
AKIP1	0.0039	0.2899	5.0123e-21	0.0013	0.321283	4.26887e-19	0.996644
AKIRIN1	0.0011	0.124	1.10534e-13	0	0.320914	1.29015e-12	0.996644
AKNA	0.0014	0	0.86227	0.0014	0.99073	0.94992	0.996644
AKNAD1	0.0018	0	0.884335	0.0018	0.992227	0.94992	0.996644
AKR1A1	0.0028	0	0.884335	0.0029	0.992227	0.94992	0.996644
AKR1B1	0.0024	0	0.884335	0.0025	0.992227	0.94992	0.996644
AKR1B10	0.0033	0	0.911464	0.0034	0.994059	0.94992	0.996644
AKR1B15	0.0026	0	0.884335	0.0027	0.992227	0.94992	0.996644
AKR1C1	0.0007	0.038	1.7542e-09	0.0003	0.569515	9.91745e-09	0.996644
AKR1C2	0.0018	0.1548	1.56808e-09	0.0005	0.56835	9.91745e-09	0.996644
AKR1C3	0.0053	0.0852	0.000392319	0.0046	0.792694	0.0010727	0.996644
AKR1C4	0.0031	0	0.911464	0.0031	0.994059	0.94992	0.996644
AKR1C8P	0.0025	0	0.911464	0.0026	0.994059	0.94992	0.996644
AKR1D1	0.0052	0.3908	8.79368e-18	0.0017	0.418048	5.4233e-16	0.996644
AKR1E2	0.0012	0	0.94992	0.0012	0.996644	0.94992	0.996644
AKR7A2	0.0017	0	0.94992	0.0017	0.996644	0.94992	0.996644
AKR7L	0.0011	0	0.94992	0.0011	0.996644	0.94992	0.996644
AKT1S1	0.0005	0	0.94992	0.0005	0.996644	0.94992	0.996644
AKT2	0.0006	0	0.884335	0.0006	0.992227	0.94992	0.996644
AKT3	0.0016	0.0783	2.54903e-05	0.0009	0.745278	8.26503e-05	0.996644
ALAD	0.0012	0	0.911464	0.0012	0.994059	0.94992	0.996644
ALAS1	0.0035	0	0.884335	0.0035	0.992227	0.94992	0.996644
ALAS2	0.0014	0	0.94992	0.0015	0.996644	0.94992	0.996644
ALB	0.0026	0	0.884335	0.0026	0.992227	0.94992	0.996644
ALCAM	0.0012	0.0464	2.30264e-07	0.0008	0.661949	9.35871e-07	0.996644
ALDH16A1	0.0039	0.0726	0.00013333	0.0033	0.773359	0.000378596	0.996644
ALDH18A1	0.0016	0	0.911464	0.0016	0.994059	0.94992	0.996644
ALDH1A1	0.0042	0.3521	1.56808e-09	0.0011	0.56835	9.91745e-09	0.996644
ALDH1A2	0.0004	0	0.94992	0.0004	0.996644	0.94992	0.996644
ALDH1B1	0.0009	0	0.94992	0.001	0.996644	0.94992	0.996644
ALDH1L1	0.0011	0	0.843213	0.0011	0.989432	0.94992	0.996644
ALDH1L1-AS1	0.0068	0	0.94992	0.0068	0.996644	0.94992	0.996644
ALDH1L2	0.0025	0.0702	0.000109766	0.0019	0.770602	0.000323515	0.996644
ALDH2	0.0012	0.0686	1.09779e-17	0.0006	0.419447	5.4233e-16	0.996644
ALDH3A1	0.0008	0	0.94992	0.0008	0.996644	0.94992	0.996644
ALDH3A2	0.0008	0	0.862268	0.0008	0.99073	0.94992	0.996644
ALDH3B1	0.0004	0	0.94992	0.0005	0.996644	0.94992	0.996644
ALDH3B2	0.0016	0	0.911464	0.0016	0.994059	0.94992	0.996644
ALDH4A1	0.0016	0	0.911464	0.0016	0.994059	0.94992	0.996644
ALDH5A1	0.0008	0	0.911464	0.0008	0.994059	0.94992	0.996644
ALDH6A1	0.0018	0	0.862268	0.0018	0.99073	0.94992	0.996644
ALDH7A1	0.0008	0	0.843213	0.0008	0.989432	0.94992	0.996644
ALDH8A1	0.0021	0.1166	1.7542e-09	0.001	0.569515	9.91745e-09	0.996644
ALDH9A1	0.0027	0	0.884335	0.0027	0.992227	0.94992	0.996644
ALDOA	0.0031	0	0.862268	0.0031	0.99073	0.94992	0.996644
ALDOB	0.0083	0.1708	0.00239086	0.0069	0.827132	0.00619586	0.996644
ALDOC	0.0011	0.1276	1.10534e-13	0	0.320914	1.29015e-12	0.996644
ALG1	0.0022	0.0619	4.40192e-06	0.0017	0.713849	1.49652e-05	0.996644
ALG10	0.0028	0	0.884336	0.0028	0.992227	0.94992	0.996644
ALG10B	0.0005	0	0.911464	0.0005	0.994059	0.94992	0.996644
ALG13	0.0029	0.1221	2.54944e-05	0.0018	0.745281	8.26503e-05	0.996644
ALG14	0.0003	0	0.94992	0.0003	0.996644	0.94992	0.996644
ALG1L2	0.002	0	0.94992	0.002	0.996644	0.94992	0.996644
ALG2	0.002	0	0.911464	0.002	0.994059	0.94992	0.996644
ALG3	0.0026	0.193	5.0123e-21	0.0009	0.321283	4.26887e-19	0.996644
ALG6	0.0022	0.0607	4.40192e-06	0.0016	0.713849	1.49652e-05	0.996644
ALG8	0.0034	0.1937	1.94483e-07	0.0017	0.660018	9.35871e-07	0.996644
ALG9	0.0015	0.0826	1.94483e-07	0.0007	0.660018	9.35871e-07	0.996644
ALK	0.004	0.0452	0.00317191	0.0036	0.831977	0.0081766	0.996644
ALKAL2	0.0015	0	0.94992	0.0015	0.996644	0.94992	0.996644
ALKBH1	0.0021	0	0.911464	0.0021	0.994059	0.94992	0.996644
ALKBH2	0.0013	0	0.94992	0.0013	0.996644	0.94992	0.996644
ALKBH3	0.0012	0	0.94992	0.0013	0.996644	0.94992	0.996644
ALKBH6	0.0014	0.0776	1.7542e-09	0.0007	0.569515	9.91745e-09	0.996644
ALKBH8	0.0026	0.0741	4.40192e-06	0.002	0.713849	1.49652e-05	0.996644
ALLC	0.0023	0	0.94992	0.0024	0.996644	0.94992	0.996644
ALMS1	0.0034	0.0226	0.0246461	0.0032	0.87504	0.0620312	0.996644
ALOX12-AS1	0.0018	0.0515	4.40192e-06	0.0014	0.713849	1.49652e-05	0.996644
ALOX12B	0.0022	0	0.911464	0.0022	0.994059	0.94992	0.996644
ALOX15	0.0009	0.0984	1.10534e-13	0	0.320914	1.29015e-12	0.996644
ALOX15B	0.0029	0	0.884335	0.003	0.992227	0.94992	0.996644
ALOX5	0.0008	0	0.94992	0.0008	0.996644	0.94992	0.996644
ALOXE3	0.0024	0	0.884335	0.0024	0.992227	0.94992	0.996644
ALPK1	0.0002	0	0.94992	0.0002	0.996644	0.94992	0.996644
ALPK2	0.0025	0.1394	2.54903e-05	0.0012	0.745278	8.26503e-05	0.996644
ALPK3	0.0009	0	0.884335	0.0009	0.992227	0.94992	0.996644
ALPL	0.003	0	0.884335	0.003	0.992227	0.94992	0.996644
ALPP	0.001	0	0.94992	0.001	0.996644	0.94992	0.996644
ALS2	0.0023	0.0639	5.66937e-11	0.0017	0.60158	5.6655e-10	0.996644
ALYREF	0.0019	0	0.94992	0.0019	0.996644	0.94992	0.996644
AMACR	0.0006	0	0.94992	0.0006	0.996644	0.94992	0.996644
AMBN	0.0029	0	0.94992	0.003	0.996644	0.94992	0.996644
AMBP	0.0016	0	0.94992	0.0016	0.996644	0.94992	0.996644
AMBRA1	0.0031	0.0434	0.000914157	0.0027	0.808229	0.00243155	0.996644
AMD1	0.0012	0.0327	4.40192e-06	0.0009	0.713849	1.49652e-05	0.996644
AMFR	0.001	0	0.911464	0.001	0.994059	0.94992	0.996644
AMHR2	0.0024	0.0912	2.30264e-07	0.0016	0.661949	9.35871e-07	0.996644
AMMECR1	0.0009	0	0.911464	0.0009	0.994059	0.94992	0.996644
AMOT	0.0007	0.0392	1.7542e-09	0.0004	0.569515	9.91745e-09	0.996644
AMOTL1	0.0006	0	0.911464	0.0006	0.994059	0.94992	0.996644
AMOTL2	0.0015	0.0557	2.30264e-07	0.001	0.661949	9.35871e-07	0.996644
AMPD1	0.0019	0	0.911464	0.0019	0.994059	0.94992	0.996644
AMPD2	0.0007	0	0.911464	0.0007	0.994059	0.94992	0.996644
AMPD3	0.0013	0.0491	2.30264e-07	0.0009	0.661949	9.35871e-07	0.996644
AMPH	0.0022	0.0607	4.40192e-06	0.0016	0.713849	1.49652e-05	0.996644
AMT	0.0005	0	0.94992	0.0005	0.996644	0.94992	0.996644
AMTN	0.0059	0	0.911464	0.0059	0.994059	0.94992	0.996644
AMY2A	0.0047	0	0.884335	0.0047	0.992227	0.94992	0.996644
AMY2B	0.0016	0	0.862268	0.0016	0.99073	0.94992	0.996644
AMZ1	0.0004	0	0.94992	0.0004	0.996644	0.94992	0.996644
AMZ2P1	0.0008	0	0.94992	0.0008	0.996644	0.94992	0.996644
ANAPC1	0.0023	0.0715	1.77279e-09	0.0017	0.643157	9.9543e-09	0.996644
ANAPC10	0.002	0	0.884335	0.002	0.992227	0.94992	0.996644
ANAPC1P1	0.0093	0	0.796379	0.0094	0.986212	0.94992	0.996644
ANAPC2	0.0005	0.0611	1.10534e-13	0	0.320914	1.29015e-12	0.996644
ANAPC4	0.0028	0.0896	0.000104485	0.002	0.769908	0.000308771	0.996644
ANAPC5	0.0017	0.0272	0.000392319	0.0015	0.792694	0.0010727	0.996644
ANAPC7	0.001	0.0555	1.7542e-09	0.0005	0.569515	9.91745e-09	0.996644
ANGEL1	0.0005	0	0.94992	0.0005	0.996644	0.94992	0.996644
ANGEL2	0.0008	0.0456	1.7542e-09	0.0004	0.569515	9.91745e-09	0.996644
ANGPT1	0.0012	0	0.911464	0.0013	0.994059	0.94992	0.996644
ANGPT2	0.0004	0	0.94992	0.0004	0.996644	0.94992	0.996644
ANGPTL1	0.0008	0	0.94992	0.0008	0.996644	0.94992	0.996644
ANGPTL4	0.0012	0	0.94992	0.0012	0.996644	0.94992	0.996644
ANGPTL5	0.005	0.1408	4.40192e-06	0.0038	0.713849	1.49652e-05	0.996644
ANGPTL6	0.0014	0	0.94992	0.0014	0.996644	0.94992	0.996644
ANGPTL7	0.0013	0	0.94992	0.0013	0.996644	0.94992	0.996644
ANK1	0.0033	0.1544	3.08032e-10	0.0019	0.622615	3.00987e-09	0.996644
ANK2	0.002	0.0164	0.0145738	0.0019	0.863375	0.0367645	0.996644
ANK3	0.0017	0.0388	0.00566874	0.0014	0.844167	0.0144354	0.996644
ANKAR	0.0026	0	0.843213	0.0026	0.989432	0.94992	0.996644
ANKFN1	0.0023	0.0438	0.00013333	0.002	0.773359	0.000378596	0.996644
ANKFY1	0.0002	0.0234	1.10534e-13	0	0.320914	1.29015e-12	0.996644
ANKH	0.0019	0.0263	0.000409523	0.0016	0.793341	0.00111489	0.996644
ANKIB1	0.0048	0.0902	0.00380979	0.004	0.836226	0.00977435	0.996644
ANKK1	0.0023	0	0.94992	0.0023	0.996644	0.94992	0.996644
ANKLE2	0.0008	0	0.843213	0.0009	0.989432	0.94992	0.996644
ANKMY1	0.0013	0	0.843213	0.0013	0.989432	0.94992	0.996644
ANKMY2	0.001	0	0.94992	0.001	0.996644	0.94992	0.996644
ANKRA2	0.0011	0	0.94992	0.0011	0.996644	0.94992	0.996644
ANKRD1	0.0083	0	0.843213	0.0083	0.989432	0.94992	0.996644
ANKRD10	0.0006	0	0.94992	0.0007	0.996644	0.94992	0.996644
ANKRD11	0.0003	0	0.911464	0.0003	0.994059	0.94992	0.996644
ANKRD12	0.0012	0.0272	3.19786e-05	0.001	0.748295	9.74716e-05	0.996644
ANKRD13A	0.0008	0	0.911464	0.0008	0.994059	0.94992	0.996644
ANKRD13B	0.0014	0.0774	1.7542e-09	0.0007	0.569515	9.91745e-09	0.996644
ANKRD13D	0.0015	0	0.884335	0.0015	0.992227	0.94992	0.996644
ANKRD16	0.0019	0	0.911464	0.002	0.994059	0.94992	0.996644
ANKRD17	0.0027	0.083	0.00137242	0.002	0.816555	0.00361651	0.996644
ANKRD18A	0.0006	0.0636	1.10534e-13	0	0.320914	1.29015e-12	0.996644
ANKRD18B	0.0015	0	0.884335	0.0015	0.992227	0.94992	0.996644
ANKRD18DP	0.0009	0	0.94992	0.0009	0.996644	0.94992	0.996644
ANKRD19P	0.0012	0.1333	1.10534e-13	0	0.320914	1.29015e-12	0.996644
ANKRD2	0.002	0	0.94992	0.0021	0.996644	0.94992	0.996644
ANKRD20A11P	0.0006	0	0.94992	0.0006	0.996644	0.94992	0.996644
ANKRD20A8P	0.0015	0.0831	1.94483e-07	0.0007	0.660018	9.35871e-07	0.996644
ANKRD22	0.0007	0.0834	1.10534e-13	0	0.320914	1.29015e-12	0.996644
ANKRD24	0.0013	0	0.911464	0.0013	0.994059	0.94992	0.996644
ANKRD26	0.0024	0.0491	0.00239086	0.002	0.827132	0.00619586	0.996644
ANKRD27	0.0026	0	0.810708	0.0027	0.987202	0.94992	0.996644
ANKRD28	0.001	0	0.862268	0.0011	0.99073	0.94992	0.996644
ANKRD29	0.0018	0.1039	1.94483e-07	0.0009	0.660018	9.35871e-07	0.996644
ANKRD30A	0.0093	0.3939	2.79724e-08	0.0059	0.676116	1.53412e-07	0.996644
ANKRD30B	0.0048	0.0537	0.00317191	0.0043	0.831977	0.0081766	0.996644
ANKRD30BL	0.0006	0	0.94992	0.0006	0.996644	0.94992	0.996644
ANKRD31	0.0005	0	0.94992	0.0005	0.996644	0.94992	0.996644
ANKRD34C	0.0012	0	0.911464	0.0012	0.994059	0.94992	0.996644
ANKRD35	0.0018	0	0.911464	0.0018	0.994059	0.94992	0.996644
ANKRD36	0.0034	0.0591	0.00392421	0.0029	0.836746	0.0100589	0.996644
ANKRD36B	0.0022	0	0.86227	0.0022	0.99073	0.94992	0.996644
ANKRD36BP2	0.0007	0	0.911464	0.0007	0.994059	0.94992	0.996644
ANKRD36C	0.0041	0	0.747034	0.0042	0.982763	0.94992	0.996644
ANKRD40	0.0031	0.138	3.5918e-06	0.0019	0.711327	1.3615e-05	0.996644
ANKRD42	0.0004	0	0.94992	0.0004	0.996644	0.94992	0.996644
ANKRD44	0.0009	0	0.862268	0.0009	0.99073	0.94992	0.996644
ANKRD45	0.0007	0.0808	1.10534e-13	0	0.320914	1.29015e-12	0.996644
ANKRD46	0.0005	0.0573	1.10534e-13	0	0.320914	1.29015e-12	0.996644
ANKRD49	0.0009	0	0.94992	0.0009	0.996644	0.94992	0.996644
ANKRD52	0.0017	0.0756	2.70281e-15	0.001	0.485743	9.74859e-14	0.996644
ANKRD53	0.0012	0	0.94992	0.0012	0.996644	0.94992	0.996644
ANKRD55	0.004	0.1131	4.40192e-06	0.003	0.713849	1.49652e-05	0.996644
ANKRD6	0.0014	0	0.862268	0.0014	0.99073	0.94992	0.996644
ANKRD60	0.0029	0	0.94992	0.0029	0.996644	0.94992	0.996644
ANKRD62	0.0006	0	0.94992	0.0006	0.996644	0.94992	0.996644
ANKS1A	0.0024	0	0.810708	0.0025	0.987202	0.94992	0.996644
ANKS1B	0.0021	0.1206	1.213e-13	0.0011	0.531721	1.37096e-12	0.996644
ANKS3	0.0008	0	0.911464	0.0008	0.994059	0.94992	0.996644
ANKS6	0.001	0.0376	2.30264e-07	0.0007	0.661949	9.35871e-07	0.996644
ANKZF1	0.001	0	0.911464	0.001	0.994059	0.94992	0.996644
ANLN	0.0025	0.1668	1.94483e-07	0.001	0.660018	9.35871e-07	0.996644
ANO1	0.0025	0	0.843213	0.0025	0.989432	0.94992	0.996644
ANO2	0.0038	0.0533	0.000914157	0.0033	0.808229	0.00243155	0.996644
ANO3	0.0049	0.2566	4.05928e-11	0.0027	0.598805	4.10311e-10	0.996644
ANO4	0.0065	0.2001	0.000700028	0.0048	0.804035	0.00188209	0.996644
ANO5	0.0031	0.0436	0.000914157	0.0027	0.808229	0.00243155	0.996644
ANO6	0.0032	0.081	0.00069985	0.0025	0.80403	0.00188209	0.996644
ANO7	0.0026	0.0585	3.19786e-05	0.0021	0.748295	9.74716e-05	0.996644
ANO8	0.0018	0	0.911464	0.0018	0.994059	0.94992	0.996644
ANO9	0.001	0.0537	1.7542e-09	0.0005	0.569515	9.91745e-09	0.996644
ANOS1	0.0008	0.0471	1.7542e-09	0.0004	0.569515	9.91745e-09	0.996644
ANP32A	0.0008	0.0442	1.7542e-09	0.0004	0.569515	9.91745e-09	0.996644
ANP32AP1	0.0055	0.3104	1.7542e-09	0.0028	0.569515	9.91745e-09	0.996644
ANP32B	0.0079	0.5348	8.79368e-18	0.0032	0.418048	5.4233e-16	0.996644
ANP32C	0.0042	0	0.94992	0.0042	0.996644	0.94992	0.996644
ANP32D	0.0028	0	0.94992	0.0028	0.996644	0.94992	0.996644
ANP32E	0.0025	0	0.884335	0.0025	0.992227	0.94992	0.996644
ANPEP	0.0049	0	0.796379	0.0049	0.986212	0.94992	0.996644
ANTXR1	0.0022	0.0407	0.00013333	0.0018	0.773359	0.000378596	0.996644
ANTXR2	0.0003	0	0.94992	0.0003	0.996644	0.94992	0.996644
ANXA1	0.002	0.0749	2.30264e-07	0.0013	0.661949	9.35871e-07	0.996644
ANXA11	0.0007	0.0392	1.7542e-09	0.0004	0.569515	9.91745e-09	0.996644
ANXA13	0.0031	0.1754	1.09779e-17	0.0016	0.419447	5.4233e-16	0.996644
ANXA2	0.0007	0	0.911464	0.0007	0.994059	0.94992	0.996644
ANXA3	0.0024	0.0681	4.40192e-06	0.0018	0.713849	1.49652e-05	0.996644
ANXA4	0.0013	0.0904	8.79368e-18	0.0005	0.418048	5.4233e-16	0.996644
ANXA5	0.001	0	0.94992	0.001	0.996644	0.94992	0.996644
ANXA6	0.0043	0.3042	3.5918e-06	0.0016	0.711327	1.3615e-05	0.996644
ANXA7	0.0041	0	0.862268	0.0042	0.99073	0.94992	0.996644
ANXA8	0.0006	0	0.94992	0.0006	0.996644	0.94992	0.996644
ANXA8L1	0.0021	0	0.911464	0.0021	0.994059	0.94992	0.996644
ANXA9	0.0037	0	0.911464	0.0037	0.994059	0.94992	0.996644
AOAH	0.0034	0.1895	1.94483e-07	0.0017	0.660018	9.35871e-07	0.996644
AOC1	0.0023	0	0.884335	0.0024	0.992227	0.94992	0.996644
AOC2	0.0022	0	0.911464	0.0022	0.994059	0.94992	0.996644
AOC3	0.002	0.0737	2.30264e-07	0.0013	0.661949	9.35871e-07	0.996644
AOX1	0.0049	0.0616	0.00180791	0.0044	0.821088	0.00472131	0.996644
AP1B1	0.0035	0	0.796379	0.0036	0.986212	0.94992	0.996644
AP1G1	0.0022	0.0304	0.000914157	0.0019	0.808229	0.00243155	0.996644
AP1G2	0.0009	0	0.911464	0.0009	0.994059	0.94992	0.996644
AP1M1	0.0002	0	0.94992	0.0002	0.996644	0.94992	0.996644
AP1M2	0.0027	0	0.911464	0.0027	0.994059	0.94992	0.996644
AP1S3	0.0005	0	0.94992	0.0005	0.996644	0.94992	0.996644
AP2A1	0.0007	0	0.911464	0.0007	0.994059	0.94992	0.996644
AP2A2	0.0003	0	0.94992	0.0003	0.996644	0.94992	0.996644
AP2B1	0.0051	0.1317	5.22894e-15	0.0039	0.539427	1.85557e-13	0.996644
AP2M1	0.0006	0	0.94992	0.0006	0.996644	0.94992	0.996644
AP3B1	0.0033	0.0611	0.00013333	0.0027	0.773359	0.000378596	0.996644
AP3B2	0.0003	0	0.94992	0.0003	0.996644	0.94992	0.996644
AP3D1	0.001	0.0387	2.30264e-07	0.0007	0.661949	9.35871e-07	0.996644
AP3M1	0.001	0	0.911464	0.001	0.994059	0.94992	0.996644
AP3M2	0.0014	0	0.884335	0.0014	0.992227	0.94992	0.996644
AP4B1-AS1	0.0205	0.3845	0.00380979	0.0172	0.836226	0.00977435	0.996644
AP4E1	0.0024	0.136	3.5918e-06	0.0012	0.711327	1.3615e-05	0.996644
AP4M1	0.0013	0	0.911464	0.0013	0.994059	0.94992	0.996644
AP4S1	0.0013	0.1071	4.39186e-21	0.0003	0.320558	4.26887e-19	0.996644
AP5M1	0.0005	0.0512	1.10534e-13	0	0.320914	1.29015e-12	0.996644
AP5S1	0.0005	0	0.94992	0.0005	0.996644	0.94992	0.996644
AP5Z1	0.0004	0.0397	1.10534e-13	0	0.320914	1.29015e-12	0.996644
APAF1	0.0011	0.043	2.30264e-07	0.0008	0.661949	9.35871e-07	0.996644
APBA1	0.0005	0	0.911464	0.0005	0.994059	0.94992	0.996644
APBA2	0.0017	0	0.862268	0.0017	0.99073	0.94992	0.996644
APBB1IP	0.0015	0	0.911464	0.0016	0.994059	0.94992	0.996644
APBB2	0.0009	0	0.862268	0.0009	0.99073	0.94992	0.996644
APBB3	0.004	0.0911	3.19786e-05	0.0033	0.748295	9.74716e-05	0.996644
APC	0.0019	0.1072	1.213e-13	0.001	0.531721	1.37096e-12	0.996644
APCDD1	0.001	0.0561	1.7542e-09	0.0005	0.569515	9.91745e-09	0.996644
APEX1	0.0031	0.3535	1.10534e-13	0	0.320914	1.29015e-12	0.996644
APH1A	0.0009	0	0.94992	0.0009	0.996644	0.94992	0.996644
API5	0.0045	0.1433	2.69901e-05	0.0032	0.746035	8.73702e-05	0.996644
APIP	0.0023	0.1917	1.56808e-09	0.0006	0.56835	9.91745e-09	0.996644
APLF	0.0008	0.0468	1.7542e-09	0.0004	0.569515	9.91745e-09	0.996644
APLP1	0.0017	0	0.911464	0.0017	0.994059	0.94992	0.996644
APLP2	0.0004	0	0.94992	0.0004	0.996644	0.94992	0.996644
APMAP	0.0027	0	0.911464	0.0027	0.994059	0.94992	0.996644
APOA1-AS	0.0059	0	0.911464	0.0059	0.994059	0.94992	0.996644
APOA5	0.0015	0.1651	1.10534e-13	0	0.320914	1.29015e-12	0.996644
APOB	0.001	0	0.843213	0.001	0.989432	0.94992	0.996644
APOBEC1	0.0033	0	0.94992	0.0033	0.996644	0.94992	0.996644
APOBEC3B-AS1	0.0086	0	0.911464	0.0086	0.994059	0.94992	0.996644
APOBEC3C	0.0011	0	0.94992	0.0011	0.996644	0.94992	0.996644
APOBEC3F	0.0017	0	0.884335	0.0017	0.992227	0.94992	0.996644
APOBEC3H	0.0024	0	0.94992	0.0024	0.996644	0.94992	0.996644
APOBR	0.0016	0	0.94992	0.0016	0.996644	0.94992	0.996644
APOC1P1	0.0032	0	0.94992	0.0032	0.996644	0.94992	0.996644
APOD	0.0015	0	0.94992	0.0015	0.996644	0.94992	0.996644
APOE	0.0014	0	0.94992	0.0014	0.996644	0.94992	0.996644
APOL1	0.0017	0	0.94992	0.0017	0.996644	0.94992	0.996644
APOL2	0.0017	0	0.911464	0.0017	0.994059	0.94992	0.996644
APOL4	0.0014	0	0.911464	0.0014	0.994059	0.94992	0.996644
APOL5	0.0021	0	0.94992	0.0021	0.996644	0.94992	0.996644
APOL6	0.0003	0.0331	1.10534e-13	0	0.320914	1.29015e-12	0.996644
APOLD1	0.0004	0.0464	1.10534e-13	0	0.320914	1.29015e-12	0.996644
APOM	0.0048	0	0.911464	0.0048	0.994059	0.94992	0.996644
APOOL	0.0009	0.0513	1.7542e-09	0.0005	0.569515	9.91745e-09	0.996644
APP	0.0028	0.0528	0.00013333	0.0024	0.773359	0.000378596	0.996644
APPBP2	0.0009	0.0337	2.30264e-07	0.0006	0.661949	9.35871e-07	0.996644
APPL1	0.002	0	0.843213	0.002	0.989432	0.94992	0.996644
APPL2	0.0029	0	0.843213	0.0029	0.989432	0.94992	0.996644
APRT	0.0016	0	0.94992	0.0017	0.996644	0.94992	0.996644
APTX	0.0006	0	0.884335	0.0006	0.992227	0.94992	0.996644
AQP1	0.0018	0	0.911464	0.0018	0.994059	0.94992	0.996644
AQP10	0.0013	0	0.94992	0.0013	0.996644	0.94992	0.996644
AQP11	0.0014	0	0.94992	0.0014	0.996644	0.94992	0.996644
AQP2	0.0007	0	0.94992	0.0007	0.996644	0.94992	0.996644
AQP3	0.003	0.1145	2.30264e-07	0.0021	0.661949	9.35871e-07	0.996644
AQP4	0.001	0.0561	1.7542e-09	0.0005	0.569515	9.91745e-09	0.996644
AQP5	0.0016	0	0.94992	0.0016	0.996644	0.94992	0.996644
AQP7	0.0011	0	0.911464	0.0011	0.994059	0.94992	0.996644
AQP8	0.0021	0	0.94992	0.0022	0.996644	0.94992	0.996644
AQP9	0.0009	0	0.94992	0.0009	0.996644	0.94992	0.996644
AQR	0.0024	0.1241	3.17393e-12	0.0013	0.569256	3.36539e-11	0.996644
AR	0.0007	0	0.884335	0.0007	0.992227	0.94992	0.996644
ARAF	0.0008	0	0.94992	0.0008	0.996644	0.94992	0.996644
ARAP1	0.0029	0.0736	0.00069985	0.0023	0.80403	0.00188209	0.996644
ARAP1-AS2	0.0032	0	0.911464	0.0033	0.994059	0.94992	0.996644
ARAP2	0.0017	0.0536	0.000104485	0.0012	0.769908	0.000308771	0.996644
ARAP3	0.0033	0.1076	4.26829e-12	0.0024	0.571594	4.43667e-11	0.996644
ARCN1	0.0021	0	0.884335	0.0021	0.992227	0.94992	0.996644
AREL1	0.0008	0	0.911464	0.0008	0.994059	0.94992	0.996644
ARF4	0.0011	0	0.94992	0.0012	0.996644	0.94992	0.996644
ARF5	0.0016	0	0.94992	0.0016	0.996644	0.94992	0.996644
ARFGAP1	0.0004	0	0.94992	0.0005	0.996644	0.94992	0.996644
ARFGAP2	0.001	0	0.911464	0.001	0.994059	0.94992	0.996644
ARFGAP3	0.0027	0	0.884335	0.0027	0.992227	0.94992	0.996644
ARFGEF1	0.0043	0.2411	1.77279e-09	0.0022	0.643157	9.9543e-09	0.996644
ARFGEF2	0.0029	0.1461	2.94057e-12	0.0016	0.568662	3.128e-11	0.996644
ARFGEF3	0.0008	0.0224	4.40192e-06	0.0006	0.713849	1.49652e-05	0.996644
ARFIP1	0.0028	0	0.884336	0.0028	0.992227	0.94992	0.996644
ARG1	0.0013	0	0.94992	0.0013	0.996644	0.94992	0.996644
ARG2	0.0026	0	0.911464	0.0026	0.994059	0.94992	0.996644
ARGFX	0.0006	0	0.94992	0.0006	0.996644	0.94992	0.996644
ARHGAP10	0.0019	0	0.810708	0.0019	0.987202	0.94992	0.996644
ARHGAP11A	0.0005	0	0.94992	0.0005	0.996644	0.94992	0.996644
ARHGAP11B	0.0039	0.2902	1.56808e-09	0.0013	0.56835	9.91745e-09	0.996644
ARHGAP12	0.0005	0	0.94992	0.0005	0.996644	0.94992	0.996644
ARHGAP15	0.0014	0	0.884335	0.0015	0.992227	0.94992	0.996644
ARHGAP17	0.0012	0.0673	1.09779e-17	0.0006	0.419447	5.4233e-16	0.996644
ARHGAP18	0.0019	0.1452	1.56808e-09	0.0007	0.56835	9.91745e-09	0.996644
ARHGAP19-SLIT1	0.0029	0.2446	1.56808e-09	0.0007	0.56835	9.91745e-09	0.996644
ARHGAP20	0.0004	0	0.94992	0.0004	0.996644	0.94992	0.996644
ARHGAP21	0.0021	0.1494	1.52052e-15	0.0008	0.481792	7.22028e-14	0.996644
ARHGAP22	0.0004	0	0.94992	0.0004	0.996644	0.94992	0.996644
ARHGAP23	0.0011	0.0413	2.30264e-07	0.0007	0.661949	9.35871e-07	0.996644
ARHGAP24	0.0015	0.0424	4.40192e-06	0.0011	0.713849	1.49652e-05	0.996644
ARHGAP25	0.0011	0	0.911464	0.0011	0.994059	0.94992	0.996644
ARHGAP26	0.0016	0.0777	2.94057e-12	0.0009	0.568662	3.128e-11	0.996644
ARHGAP27	0.0006	0	0.911464	0.0006	0.994059	0.94992	0.996644
ARHGAP27P1-BPTFP1-KPNA2P3	0.0068	0.1097	0.000392319	0.0059	0.792694	0.0010727	0.996644
ARHGAP28	0.0007	0.056	1.56808e-09	0.0003	0.56835	9.91745e-09	0.996644
ARHGAP29	0.001	0.0363	2.54903e-05	0.0006	0.745278	8.26503e-05	0.996644
ARHGAP30	0.0023	0.0658	4.40192e-06	0.0018	0.713849	1.49652e-05	0.996644
ARHGAP31	0.0009	0	0.884335	0.001	0.992227	0.94992	0.996644
ARHGAP32	0.0012	0.0519	3.5918e-06	0.0007	0.711327	1.3615e-05	0.996644
ARHGAP33	0.0011	0	0.911464	0.0011	0.994059	0.94992	0.996644
ARHGAP35	0.0003	0	0.94992	0.0003	0.996644	0.94992	0.996644
ARHGAP39	0.0006	0	0.94992	0.0006	0.996644	0.94992	0.996644
ARHGAP4	0.0011	0.1195	1.10534e-13	0	0.320914	1.29015e-12	0.996644
ARHGAP40	0.0019	0.2087	1.10534e-13	0	0.320914	1.29015e-12	0.996644
ARHGAP42	0.0022	0.1432	9.84531e-18	0.001	0.418751	5.4233e-16	0.996644
ARHGAP44	0.0029	0.0715	0.00069985	0.0022	0.80403	0.00188209	0.996644
ARHGAP45	0.0014	0.0534	2.30264e-07	0.001	0.661949	9.35871e-07	0.996644
ARHGAP5	0.0005	0	0.911464	0.0005	0.994059	0.94992	0.996644
ARHGAP6	0.002	0.0375	0.00013333	0.0017	0.773359	0.000378596	0.996644
ARHGAP9	0.0017	0.0651	2.30264e-07	0.0012	0.661949	9.35871e-07	0.996644
ARHGDIA	0.001	0	0.94992	0.001	0.996644	0.94992	0.996644
ARHGDIB	0.0014	0	0.94992	0.0015	0.996644	0.94992	0.996644
ARHGEF1	0.0003	0	0.94992	0.0003	0.996644	0.94992	0.996644
ARHGEF10	0.0027	0.1845	1.19732e-23	0.0011	0.368572	2.59112e-21	0.996644
ARHGEF10L	0.0015	0	0.862268	0.0015	0.99073	0.94992	0.996644
ARHGEF11	0.0029	0.1073	3.78841e-11	0.0019	0.598239	3.83813e-10	0.996644
ARHGEF12	0.0021	0.0803	8.87135e-08	0.0014	0.690093	4.83329e-07	0.996644
ARHGEF15	0.0022	0.063	4.40192e-06	0.0017	0.713849	1.49652e-05	0.996644
ARHGEF17	0.0009	0	0.884335	0.0009	0.992227	0.94992	0.996644
ARHGEF18	0.0014	0	0.884335	0.0014	0.992227	0.94992	0.996644
ARHGEF19	0.0008	0	0.94992	0.0008	0.996644	0.94992	0.996644
ARHGEF2	0.0016	0.0364	3.19786e-05	0.0013	0.748295	9.74716e-05	0.996644
ARHGEF25	0.0035	0.0983	4.40192e-06	0.0026	0.713849	1.49652e-05	0.996644
ARHGEF26	0.0033	0.1221	2.54903e-05	0.0022	0.745278	8.26503e-05	0.996644
ARHGEF28	0.0011	0.0427	2.54903e-05	0.0008	0.745278	8.26503e-05	0.996644
ARHGEF3	0.0009	0.0507	1.7542e-09	0.0005	0.569515	9.91745e-09	0.996644
ARHGEF33	0.0021	0.1809	1.56808e-09	0.0005	0.56835	9.91745e-09	0.996644
ARHGEF37	0.0017	0.0629	2.30264e-07	0.0011	0.661949	9.35871e-07	0.996644
ARHGEF38	0.0004	0	0.94992	0.0004	0.996644	0.94992	0.996644
ARHGEF39	0.0014	0.052	2.30264e-07	0.0009	0.661949	9.35871e-07	0.996644
ARHGEF4	0.0011	0	0.862268	0.0011	0.99073	0.94992	0.996644
ARHGEF40	0.0004	0	0.94992	0.0004	0.996644	0.94992	0.996644
ARHGEF5	0.0005	0	0.94992	0.0005	0.996644	0.94992	0.996644
ARHGEF6	0.0039	0.1263	2.69901e-05	0.0028	0.746035	8.73702e-05	0.996644
ARHGEF7	0.001	0	0.862268	0.001	0.99073	0.94992	0.996644
ARHGEF9	0.0002	0	0.94992	0.0002	0.996644	0.94992	0.996644
ARID1A	0.0019	0.0418	0.00137242	0.0015	0.816555	0.00361651	0.996644
ARID1B	0.0003	0.0073	3.19786e-05	0.0003	0.748295	9.74716e-05	0.996644
ARID2	0.0027	0.1379	3.78841e-11	0.0015	0.598239	3.83813e-10	0.996644
ARID3A	0.0008	0	0.911464	0.0008	0.994059	0.94992	0.996644
ARID3B	0.0005	0	0.94992	0.0005	0.996644	0.94992	0.996644
ARID3C	0.0021	0	0.94992	0.0021	0.996644	0.94992	0.996644
ARID4A	0.0028	0.0895	0.000104485	0.002	0.769908	0.000308771	0.996644
ARID4B	0.0013	0	0.843213	0.0013	0.989432	0.94992	0.996644
ARID5A	0.0008	0	0.94992	0.0008	0.996644	0.94992	0.996644
ARID5B	0.001	0.0381	2.30264e-07	0.0007	0.661949	9.35871e-07	0.996644
ARIH1	0.0001	0.0146	1.10534e-13	0	0.320914	1.29015e-12	0.996644
ARIH2	0.0007	0	0.911464	0.0007	0.994059	0.94992	0.996644
ARL1	0.0012	0.0675	1.7542e-09	0.0006	0.569515	9.91745e-09	0.996644
ARL10	0.0003	0	0.94992	0.0003	0.996644	0.94992	0.996644
ARL13A	0.0077	0	0.862268	0.0078	0.99073	0.94992	0.996644
ARL13B	0.0021	0.0801	2.30264e-07	0.0014	0.661949	9.35871e-07	0.996644
ARL14EP	0.0011	0	0.911464	0.0011	0.994059	0.94992	0.996644
ARL14EPL	0.0015	0	0.94992	0.0016	0.996644	0.94992	0.996644
ARL15	0.0008	0	0.94992	0.0008	0.996644	0.94992	0.996644
ARL17A	0.0005	0	0.94992	0.0005	0.996644	0.94992	0.996644
ARL2BP	0.003	0.1672	1.7542e-09	0.0015	0.569515	9.91745e-09	0.996644
ARL2-SNX15	0.0025	0.1394	1.7542e-09	0.0012	0.569515	9.91745e-09	0.996644
ARL3	0.0015	0	0.911464	0.0016	0.994059	0.94992	0.996644
ARL5A	0.0004	0	0.94992	0.0004	0.996644	0.94992	0.996644
ARL5B	0.0004	0	0.94992	0.0004	0.996644	0.94992	0.996644
ARL6IP5	0.0012	0.1305	1.10534e-13	0	0.320914	1.29015e-12	0.996644
ARL8A	0.003	0	0.911464	0.003	0.994059	0.94992	0.996644
ARMC1	0.0026	0.0975	2.30264e-07	0.0017	0.661949	9.35871e-07	0.996644
ARMC12	0.0063	0	0.884335	0.0063	0.992227	0.94992	0.996644
ARMC2	0.0042	0.0784	0.00013333	0.0035	0.773359	0.000378596	0.996644
ARMC3	0.0017	0.0476	4.40192e-06	0.0013	0.713849	1.49652e-05	0.996644
ARMC4	0.0033	0	0.810708	0.0033	0.987202	0.94992	0.996644
ARMC5	0.0021	0	0.862268	0.0022	0.99073	0.94992	0.996644
ARMC8	0.0024	0.0339	0.000409523	0.0021	0.793341	0.00111489	0.996644
ARMC9	0.0018	0.0857	1.213e-13	0.001	0.531721	1.37096e-12	0.996644
ARMCX3	0.0014	0	0.911464	0.0014	0.994059	0.94992	0.996644
ARMT1	0.001	0	0.94992	0.0011	0.996644	0.94992	0.996644
ARNT	0.0037	0.1551	2.54944e-05	0.0023	0.745281	8.26503e-05	0.996644
ARNT2	0.0015	0	0.862268	0.0015	0.99073	0.94992	0.996644
ARNTL	0.0038	0.0961	0.00069985	0.003	0.80403	0.00188209	0.996644
ARNTL2	0.0008	0.0477	1.7542e-09	0.0004	0.569515	9.91745e-09	0.996644
ARNTL2-AS1	0.0037	0.4146	1.10534e-13	0	0.320914	1.29015e-12	0.996644
ARPC1B	0.0015	0	0.911464	0.0015	0.994059	0.94992	0.996644
ARPC2	0.0018	0.1535	1.56808e-09	0.0005	0.56835	9.91745e-09	0.996644
ARPC5	0.0006	0.0626	1.10534e-13	0	0.320914	1.29015e-12	0.996644
ARPC5L	0.0008	0	0.94992	0.0008	0.996644	0.94992	0.996644
ARPP21	0.0006	0.033	1.7542e-09	0.0003	0.569515	9.91745e-09	0.996644
ARR3	0.0154	0.7712	0.000104485	0.0086	0.769908	0.000308771	0.996644
ARRB1	0.0012	0.0674	1.94483e-07	0.0006	0.660018	9.35871e-07	0.996644
ARRB2	0.0014	0	0.911464	0.0014	0.994059	0.94992	0.996644
ARRDC1	0.0016	0	0.911464	0.0016	0.994059	0.94992	0.996644
ARRDC2	0.0013	0	0.911464	0.0013	0.994059	0.94992	0.996644
ARRDC3	0.003	0	0.843213	0.003	0.989432	0.94992	0.996644
ARRDC4	0.0022	0	0.884335	0.0022	0.992227	0.94992	0.996644
ARSB	0.0007	0	0.911464	0.0007	0.994059	0.94992	0.996644
ARSD	0.0017	0	0.862268	0.0017	0.99073	0.94992	0.996644
ARSE	0.0019	0.2192	1.10534e-13	0	0.320914	1.29015e-12	0.996644
ARSF	0.0027	0	0.911464	0.0027	0.994059	0.94992	0.996644
ARSG	0.0018	0	0.862268	0.0018	0.99073	0.94992	0.996644
ARSH	0.0048	0.1343	4.40192e-06	0.0036	0.713849	1.49652e-05	0.996644
ARSJ	0.0017	0.1943	5.02532e-26	0	0.159467	1.20617e-23	0.996644
ARSK	0.0014	0	0.911464	0.0014	0.994059	0.94992	0.996644
ART1	0.002	0	0.94992	0.002	0.996644	0.94992	0.996644
ART3	0.0018	0	0.911464	0.0018	0.994059	0.94992	0.996644
ART5	0.004	0	0.911464	0.004	0.994059	0.94992	0.996644
ARV1	0.0042	0	0.911464	0.0042	0.994059	0.94992	0.996644
ARVCF	0.0026	0	0.843213	0.0026	0.989432	0.94992	0.996644
ASAH1	0.0006	0.0217	2.30264e-07	0.0004	0.661949	9.35871e-07	0.996644
ASAH2	0.0061	0.1833	8.46272e-08	0.0045	0.689625	4.61257e-07	0.996644
ASAP1	0.0011	0	0.884335	0.0011	0.992227	0.94992	0.996644
ASAP2	0.0029	0	0.810708	0.0029	0.987202	0.94992	0.996644
ASAP3	0.0006	0	0.94992	0.0006	0.996644	0.94992	0.996644
ASB10	0.0012	0	0.94992	0.0013	0.996644	0.94992	0.996644
ASB11	0.0028	0.2134	5.0123e-21	0.001	0.321283	4.26887e-19	0.996644
ASB13	0.0039	0	0.862268	0.004	0.99073	0.94992	0.996644
ASB15	0.0018	0.0679	2.30264e-07	0.0012	0.661949	9.35871e-07	0.996644
ASB16	0.0026	0	0.911464	0.0027	0.994059	0.94992	0.996644
ASB16-AS1	0.0008	0	0.94992	0.0008	0.996644	0.94992	0.996644
ASB5	0.0021	0	0.884335	0.0021	0.992227	0.94992	0.996644
ASB7	0.0011	0	0.911464	0.0011	0.994059	0.94992	0.996644
ASB8	0.0007	0	0.94992	0.0007	0.996644	0.94992	0.996644
ASB9	0.0038	0.1432	2.30264e-07	0.0026	0.661949	9.35871e-07	0.996644
ASCC1	0.0015	0.1127	5.0123e-21	0.0005	0.321283	4.26887e-19	0.996644
ASCC2	0.0022	0	0.862268	0.0022	0.99073	0.94992	0.996644
ASCC3	0.0015	0.0284	0.00013333	0.0013	0.773359	0.000378596	0.996644
ASF1B	0.0015	0	0.94992	0.0015	0.996644	0.94992	0.996644
ASH1L	0.0022	0.0747	3.08032e-10	0.0016	0.622615	3.00987e-09	0.996644
ASH2L	0.0016	0.0589	2.30264e-07	0.0011	0.661949	9.35871e-07	0.996644
ASIC1	0.0015	0	0.884335	0.0016	0.992227	0.94992	0.996644
ASIC2	0.0032	0.0596	0.00013333	0.0027	0.773359	0.000378596	0.996644
ASIC3	0.0032	0	0.884335	0.0033	0.992227	0.94992	0.996644
ASIC4	0.0006	0.0635	1.10534e-13	0	0.320914	1.29015e-12	0.996644
ASIC5	0.014	0	0.810713	0.0141	0.987202	0.94992	0.996644
ASIP	0.0038	0	0.94992	0.0038	0.996644	0.94992	0.996644
ASL	0.002	0.1105	6.56559e-21	0.001	0.32274	5.52053e-19	0.996644
ASMT	0.0017	0.1864	1.10534e-13	0	0.320914	1.29015e-12	0.996644
ASMTL	0.0008	0	0.94992	0.0009	0.996644	0.94992	0.996644
ASNS	0.003	0.1362	3.5918e-06	0.0018	0.711327	1.3615e-05	0.996644
ASNSP1	0.0052	0.1176	4.71161e-06	0.0042	0.714694	1.58952e-05	0.996644
ASPDH	0.0035	0.1983	1.7542e-09	0.0018	0.569515	9.91745e-09	0.996644
ASPG	0.001	0	0.911464	0.001	0.994059	0.94992	0.996644
ASPH	0.0012	0.0333	5.66937e-11	0.0009	0.60158	5.6655e-10	0.996644
ASPHD1	0.0026	0.1442	1.7542e-09	0.0013	0.569515	9.91745e-09	0.996644
ASPHD2	0.0009	0	0.94992	0.0009	0.996644	0.94992	0.996644
ASPM	0.0027	0.1531	2.94057e-12	0.0014	0.568662	3.128e-11	0.996644
ASPN	0.0012	0	0.94992	0.0012	0.996644	0.94992	0.996644
ASPSCR1	0.0002	0	0.94992	0.0002	0.996644	0.94992	0.996644
ASRGL1	0.0013	0	0.911464	0.0013	0.994059	0.94992	0.996644
ASS1	0.002	0	0.911464	0.002	0.994059	0.94992	0.996644
ASTL	0.0036	0.2015	1.7542e-09	0.0018	0.569515	9.91745e-09	0.996644
ASTN1	0.0029	0.0725	0.00069985	0.0023	0.80403	0.00188209	0.996644
ASTN2	0.0025	0	0.82621	0.0025	0.988268	0.94992	0.996644
ASXL1	0.0002	0	0.94992	0.0002	0.996644	0.94992	0.996644
ASXL2	0.0011	0	0.843213	0.0011	0.989432	0.94992	0.996644
ASXL3	0.0004	0	0.911464	0.0004	0.994059	0.94992	0.996644
ASZ1	0.0039	0.2187	1.94483e-07	0.002	0.660018	9.35871e-07	0.996644
ATAD1	0.0035	0.1974	2.03012e-15	0.0018	0.483766	8.45412e-14	0.996644
ATAD2	0.0046	0.0939	0.00239086	0.0038	0.827132	0.00619586	0.996644
ATAD2B	0.0031	0.0952	1.77279e-09	0.0023	0.643157	9.9543e-09	0.996644
ATAD3A	0.0027	0	0.884335	0.0027	0.992227	0.94992	0.996644
ATAD3B	0.0008	0	0.911464	0.0008	0.994059	0.94992	0.996644
ATAD3C	0.0007	0	0.94992	0.0007	0.996644	0.94992	0.996644
ATAD5	0.0021	0.0942	3.5918e-06	0.0013	0.711327	1.3615e-05	0.996644
ATAT1	0.0022	0	0.884335	0.0022	0.992227	0.94992	0.996644
ATCAY	0.0011	0	0.911464	0.0011	0.994059	0.94992	0.996644
ATE1	0.0021	0.1166	1.09779e-17	0.001	0.419447	5.4233e-16	0.996644
ATF1	0.0021	0	0.911464	0.0021	0.994059	0.94992	0.996644
ATF2	0.0015	0.1159	5.0123e-21	0.0005	0.321283	4.26887e-19	0.996644
ATF3	0.0015	0	0.911464	0.0015	0.994059	0.94992	0.996644
ATF4	0.002	0	0.911464	0.0021	0.994059	0.94992	0.996644
ATF6	0.0004	0	0.94992	0.0004	0.996644	0.94992	0.996644
ATF6B	0.0073	0.0919	0.000949816	0.0066	0.808836	0.00252132	0.996644
ATF7	0.0004	0	0.94992	0.0004	0.996644	0.94992	0.996644
ATF7IP	0.0009	0	0.862268	0.0009	0.99073	0.94992	0.996644
ATF7IP2	0.0009	0	0.911464	0.0009	0.994059	0.94992	0.996644
ATG10	0.0005	0	0.94992	0.0005	0.996644	0.94992	0.996644
ATG12	0.0003	0	0.94992	0.0003	0.996644	0.94992	0.996644
ATG13	0.0025	0	0.826207	0.0026	0.988268	0.94992	0.996644
ATG14	0.0012	0	0.911464	0.0012	0.994059	0.94992	0.996644
ATG16L1	0.0044	0.0551	0.00180791	0.0039	0.821088	0.00472131	0.996644
ATG16L2	0.0007	0	0.911464	0.0007	0.994059	0.94992	0.996644
ATG2A	0.0008	0	0.911464	0.0008	0.994059	0.94992	0.996644
ATG2B	0.0029	0.0234	0.0145738	0.0027	0.863375	0.0367645	0.996644
ATG3	0.0015	0	0.884335	0.0015	0.992227	0.94992	0.996644
ATG4A	0.002	0.1139	1.7542e-09	0.001	0.569515	9.91745e-09	0.996644
ATG4B	0.0018	0	0.862268	0.0018	0.99073	0.94992	0.996644
ATG4C	0.0019	0	0.911464	0.0019	0.994059	0.94992	0.996644
ATG4D	0.0013	0	0.94992	0.0013	0.996644	0.94992	0.996644
ATG5	0.0016	0	0.911464	0.0016	0.994059	0.94992	0.996644
ATG7	0.0023	0.1132	2.54903e-05	0.0014	0.745278	8.26503e-05	0.996644
ATG9A	0.0019	0	0.884335	0.0019	0.992227	0.94992	0.996644
ATG9B	0.0019	0.0522	4.40192e-06	0.0014	0.713849	1.49652e-05	0.996644
ATIC	0.0016	0	0.911464	0.0016	0.994059	0.94992	0.996644
ATL1	0.0018	0	0.843213	0.0019	0.989432	0.94992	0.996644
ATL3	0.0016	0.0877	1.09779e-17	0.0008	0.419447	5.4233e-16	0.996644
ATM	0.0021	0.0563	5.27013e-07	0.0016	0.712434	2.1243e-06	0.996644
ATMIN	0.0009	0	0.911464	0.001	0.994059	0.94992	0.996644
ATN1	0.0012	0	0.911464	0.0012	0.994059	0.94992	0.996644
ATOH1	0.0013	0	0.94992	0.0013	0.996644	0.94992	0.996644
ATP10A	0.0006	0	0.862268	0.0006	0.99073	0.94992	0.996644
ATP10B	0.0013	0.0295	3.19786e-05	0.0011	0.748295	9.74716e-05	0.996644
ATP10D	0.0022	0.0836	1.69518e-13	0.0015	0.534204	1.8571e-12	0.996644
ATP11A	0.0011	0.0243	3.19786e-05	0.0009	0.748295	9.74716e-05	0.996644
ATP11B	0.0016	0.0363	3.19786e-05	0.0013	0.748295	9.74716e-05	0.996644
ATP11C	0.0016	0.045	4.40192e-06	0.0012	0.713849	1.49652e-05	0.996644
ATP12A	0.0033	0	0.843213	0.0034	0.989432	0.94992	0.996644
ATP13A1	0.0007	0	0.911464	0.0007	0.994059	0.94992	0.996644
ATP13A2	0.0017	0.0635	2.30264e-07	0.0011	0.661949	9.35871e-07	0.996644
ATP13A3	0.002	0.0754	0.000303469	0.0014	0.788853	0.000842695	0.996644
ATP13A4	0.0023	0.1113	2.54903e-05	0.0013	0.745278	8.26503e-05	0.996644
ATP13A5	0.0038	0.1074	4.96511e-12	0.0029	0.57278	5.14074e-11	0.996644
ATP1A1	0.0008	0	0.911464	0.0008	0.994059	0.94992	0.996644
ATP1A1-AS1	0.0007	0	0.884335	0.0007	0.992227	0.94992	0.996644
ATP1A2	0.0014	0	0.884335	0.0014	0.992227	0.94992	0.996644
ATP1A3	0.0015	0	0.884335	0.0015	0.992227	0.94992	0.996644
ATP1A4	0.0019	0.0532	4.40192e-06	0.0014	0.713849	1.49652e-05	0.996644
ATP1B1	0.0062	0.2327	2.54903e-05	0.0042	0.745278	8.26503e-05	0.996644
ATP1B3	0.0011	0	0.94992	0.0011	0.996644	0.94992	0.996644
ATP1B4	0.0006	0	0.94992	0.0006	0.996644	0.94992	0.996644
ATP2A1	0.0007	0	0.94992	0.0007	0.996644	0.94992	0.996644
ATP2A2	0.0019	0.0243	0.00180791	0.0017	0.821088	0.00472131	0.996644
ATP2B1	0.0025	0.1405	2.54903e-05	0.0013	0.745278	8.26503e-05	0.996644
ATP2B2	0.0009	0	0.884335	0.0009	0.992227	0.94992	0.996644
ATP2B3	0.0008	0	0.911464	0.0008	0.994059	0.94992	0.996644
ATP2B4	0.0012	0	0.862268	0.0013	0.99073	0.94992	0.996644
ATP2C1	0.0024	0.1567	3.5918e-06	0.0011	0.711327	1.3615e-05	0.996644
ATP2C2	0.0016	0	0.862268	0.0016	0.99073	0.94992	0.996644
ATP4A	0.0046	0	0.843216	0.0046	0.989432	0.94992	0.996644
ATP4B	0.002	0.2222	1.10534e-13	0	0.320914	1.29015e-12	0.996644
ATP6AP2	0.0006	0.0349	1.7542e-09	0.0003	0.569515	9.91745e-09	0.996644
ATP6V0A1	0.0035	0.183	0.00069985	0.0019	0.80403	0.00188209	0.996644
ATP6V0A2	0.0015	0.0387	0.00069985	0.0012	0.80403	0.00188209	0.996644
ATP6V0A4	0.0029	0	0.862268	0.0029	0.99073	0.94992	0.996644
ATP6V0B	0.0009	0	0.94992	0.0009	0.996644	0.94992	0.996644
ATP6V0C	0.0021	0	0.94992	0.0021	0.996644	0.94992	0.996644
ATP6V0D1	0.0004	0	0.94992	0.0004	0.996644	0.94992	0.996644
ATP6V0D2	0.004	0.2268	1.94483e-07	0.002	0.660018	9.35871e-07	0.996644
ATP6V1A	0.0035	0	0.826207	0.0035	0.988268	0.94992	0.996644
ATP6V1B1	0.0056	0.1255	3.19786e-05	0.0045	0.748295	9.74716e-05	0.996644
ATP6V1B2	0.0019	0.0428	3.19786e-05	0.0015	0.748295	9.74716e-05	0.996644
ATP6V1C1	0.0005	0	0.94992	0.0005	0.996644	0.94992	0.996644
ATP6V1C2	0.0076	0.2856	0.000303469	0.0051	0.788853	0.000842695	0.996644
ATP6V1D	0.0021	0.157	1.56808e-09	0.0007	0.56835	9.91745e-09	0.996644
ATP6V1E1	0.0019	0.1061	1.7542e-09	0.0009	0.569515	9.91745e-09	0.996644
ATP6V1G1	0.0017	0	0.94992	0.0017	0.996644	0.94992	0.996644
ATP6V1G2-DDX39B	0.005	0.1405	4.40192e-06	0.0038	0.713849	1.49652e-05	0.996644
ATP6V1H	0.0035	0	0.826207	0.0035	0.988268	0.94992	0.996644
ATP7A	0.0027	0.1221	3.78841e-11	0.0016	0.598239	3.83813e-10	0.996644
ATP7B	0.0006	0	0.862268	0.0006	0.99073	0.94992	0.996644
ATP8A1	0.0013	0	0.843213	0.0013	0.989432	0.94992	0.996644
ATP8A2	0.0034	0.0317	0.0052344	0.0031	0.841889	0.0133836	0.996644
ATP8B1	0.0013	0.0949	5.0123e-21	0.0004	0.321283	4.26887e-19	0.996644
ATP8B2	0.0019	0.0437	3.19786e-05	0.0016	0.748295	9.74716e-05	0.996644
ATP8B3	0.0008	0	0.911464	0.0009	0.994059	0.94992	0.996644
ATP8B4	0.0011	0.0603	1.09779e-17	0.0005	0.419447	5.4233e-16	0.996644
ATP8B5P	0.0009	0	0.911464	0.0009	0.994059	0.94992	0.996644
ATP9A	0.0029	0	0.796379	0.003	0.986212	0.94992	0.996644
ATP9B	0.0014	0	0.82621	0.0014	0.988268	0.94992	0.996644
ATPAF1	0.0016	0.1761	1.10534e-13	0	0.320914	1.29015e-12	0.996644
ATPAF2	0.0011	0	0.911464	0.0011	0.994059	0.94992	0.996644
ATR	0.0011	0	0.782997	0.0011	0.985283	0.94992	0.996644
ATRAID	0.0015	0.1651	1.10534e-13	0	0.320914	1.29015e-12	0.996644
ATRIP	0.0011	0	0.911464	0.0011	0.994059	0.94992	0.996644
ATRN	0.0034	0.152	3.78841e-11	0.002	0.598239	3.83813e-10	0.996644
ATRNL1	0.0036	0.1339	1.77279e-09	0.0024	0.643157	9.9543e-09	0.996644
ATRX	0.0014	0.088	2.94057e-12	0.0007	0.568662	3.128e-11	0.996644
ATXN1	0.0002	0	0.94992	0.0002	0.996644	0.94992	0.996644
ATXN10	0.0017	0	0.911464	0.0017	0.994059	0.94992	0.996644
ATXN2	0.0007	0.0202	4.40192e-06	0.0005	0.713849	1.49652e-05	0.996644
ATXN2L	0.0009	0	0.911464	0.0009	0.994059	0.94992	0.996644
ATXN3	0.0006	0	0.911464	0.0006	0.994059	0.94992	0.996644
ATXN7	0.0002	0	0.94992	0.0002	0.996644	0.94992	0.996644
ATXN7L1	0.0025	0.1206	2.54903e-05	0.0014	0.745278	8.26503e-05	0.996644
ATXN7L2	0.0006	0	0.94992	0.0006	0.996644	0.94992	0.996644
ATXN7L3	0.0017	0.0629	2.30264e-07	0.0011	0.661949	9.35871e-07	0.996644
AUH	0.0013	0.1473	1.10534e-13	0	0.320914	1.29015e-12	0.996644
AUNIP	0.0025	0	0.911464	0.0025	0.994059	0.94992	0.996644
AUP1	0.0012	0	0.94992	0.0012	0.996644	0.94992	0.996644
AURKA	0.001	0	0.94992	0.001	0.996644	0.94992	0.996644
AURKB	0.0013	0	0.94992	0.0013	0.996644	0.94992	0.996644
AURKC	0.003	0	0.911464	0.0031	0.994059	0.94992	0.996644
AUTS2	0.0007	0	0.826207	0.0007	0.988268	0.94992	0.996644
AVIL	0.002	0	0.862268	0.002	0.99073	0.94992	0.996644
AVL9	0.002	0.0677	3.08032e-10	0.0014	0.622615	3.00987e-09	0.996644
AXDND1	0.0015	0	0.884335	0.0015	0.992227	0.94992	0.996644
AXIN1	0.0012	0	0.884335	0.0012	0.992227	0.94992	0.996644
AXIN2	0.0017	0.0638	2.30264e-07	0.0011	0.661949	9.35871e-07	0.996644
AXL	0.0029	0.0649	3.19786e-05	0.0023	0.748295	9.74716e-05	0.996644
AZGP1P1	0.0017	0	0.94992	0.0017	0.996644	0.94992	0.996644
AZI2	0.0014	0.0531	2.30264e-07	0.001	0.661949	9.35871e-07	0.996644
AZIN1	0.0015	0	0.884335	0.0015	0.992227	0.94992	0.996644
B3GALNT2	0.0012	0	0.862268	0.0012	0.99073	0.94992	0.996644
B3GALT2	0.0025	0.1879	1.56808e-09	0.0008	0.56835	9.91745e-09	0.996644
B3GALT4	0.0013	0	0.94992	0.0013	0.996644	0.94992	0.996644
B3GALT5-AS1	0.0004	0	0.94992	0.0004	0.996644	0.94992	0.996644
B3GAT1	0.0003	0	0.94992	0.0003	0.996644	0.94992	0.996644
B3GLCT	0.0026	0	0.862268	0.0026	0.99073	0.94992	0.996644
B3GNT2	0.001	0	0.94992	0.001	0.996644	0.94992	0.996644
B3GNT5	0.0004	0	0.94992	0.0004	0.996644	0.94992	0.996644
B3GNT6	0.0011	0	0.94992	0.0011	0.996644	0.94992	0.996644
B3GNTL1	0.0013	0.0484	2.30264e-07	0.0009	0.661949	9.35871e-07	0.996644
B4GALNT1	0.0008	0	0.911464	0.0008	0.994059	0.94992	0.996644
B4GALNT2	0.0013	0.0372	4.40192e-06	0.001	0.713849	1.49652e-05	0.996644
B4GALNT3	0.0012	0	0.884335	0.0012	0.992227	0.94992	0.996644
B4GALNT4	0.0029	0.0821	4.40192e-06	0.0022	0.713849	1.49652e-05	0.996644
B4GALT1	0.0012	0	0.911464	0.0012	0.994059	0.94992	0.996644
B4GALT3	0.003	0.1714	1.09779e-17	0.0015	0.419447	5.4233e-16	0.996644
B4GALT4	0.0004	0.0477	1.10534e-13	0	0.320914	1.29015e-12	0.996644
B4GALT5	0.0063	0.2118	0.00069985	0.0044	0.80403	0.00188209	0.996644
B4GALT6	0.0017	0	0.884335	0.0017	0.992227	0.94992	0.996644
B4GALT7	0.0006	0	0.94992	0.0006	0.996644	0.94992	0.996644
B4GAT1	0.0015	0	0.94992	0.0015	0.996644	0.94992	0.996644
B9D2	0.002	0	0.94992	0.002	0.996644	0.94992	0.996644
BABAM1	0.0023	0	0.911464	0.0023	0.994059	0.94992	0.996644
BABAM2	0.0079	0.3931	0.000104485	0.0044	0.769908	0.000308771	0.996644
BACE1	0.0008	0	0.911464	0.0008	0.994059	0.94992	0.996644
BACE2	0.0003	0	0.94992	0.0003	0.996644	0.94992	0.996644
BACH1	0.0012	0.0435	2.30264e-07	0.0008	0.661949	9.35871e-07	0.996644
BAG1	0.0017	0.1414	1.56808e-09	0.0004	0.56835	9.91745e-09	0.996644
BAG3	0.0011	0	0.94992	0.0011	0.996644	0.94992	0.996644
BAG6	0.0011	0	0.911464	0.0011	0.994059	0.94992	0.996644
BAHCC1	0.0004	0	0.911464	0.0004	0.994059	0.94992	0.996644
BAHD1	0.0016	0	0.884335	0.0016	0.992227	0.94992	0.996644
BAIAP2	0.0003	0	0.94992	0.0003	0.996644	0.94992	0.996644
BAIAP2L1	0.0049	0.1383	0.000303469	0.0037	0.788853	0.000842695	0.996644
BAIAP2L2	0.0028	0	0.911464	0.0028	0.994059	0.94992	0.996644
BAIAP3	0.0015	0.1091	1.56808e-09	0.0005	0.56835	9.91745e-09	0.996644
BAK1	0.0013	0.1507	1.10534e-13	0	0.320914	1.29015e-12	0.996644
BAMBI	0.0028	0	0.94992	0.0028	0.996644	0.94992	0.996644
BANF1	0.004	0.4456	1.10534e-13	0	0.320914	1.29015e-12	0.996644
BANK1	0.0034	0.0543	0.000140011	0.0029	0.774054	0.000394933	0.996644
BAP1	0.0082	0	0.747046	0.0082	0.982764	0.94992	0.996644
BARD1	0.0004	0	0.94992	0.0004	0.996644	0.94992	0.996644
BARHL2	0.0014	0	0.94992	0.0015	0.996644	0.94992	0.996644
BARX2	0.0016	0.0888	1.7542e-09	0.0008	0.569515	9.91745e-09	0.996644
BAZ1A	0.0035	0.0433	0.000427378	0.0031	0.793985	0.00116278	0.996644
BAZ1B	0.0017	0.0472	4.40192e-06	0.0013	0.713849	1.49652e-05	0.996644
BAZ2A	0.0016	0.0916	2.03012e-15	0.0008	0.483766	8.45412e-14	0.996644
BAZ2B	0.0013	0.0165	0.00180791	0.0012	0.821088	0.00472131	0.996644
BBOF1	0.0013	0	0.911464	0.0013	0.994059	0.94992	0.996644
BBOX1-AS1	0.0022	0	0.94992	0.0022	0.996644	0.94992	0.996644
BBS1	0.001	0	0.911464	0.001	0.994059	0.94992	0.996644
BBS12	0.0009	0.0972	1.10534e-13	0	0.320914	1.29015e-12	0.996644
BBS2	0.0029	0	0.796379	0.0029	0.986212	0.94992	0.996644
BBS4	0.0029	0	0.862268	0.0029	0.99073	0.94992	0.996644
BBS5	0.0028	0.0784	4.40192e-06	0.0021	0.713849	1.49652e-05	0.996644
BBS7	0.0024	0	0.862268	0.0024	0.99073	0.94992	0.996644
BBS9	0.002	0	0.843216	0.002	0.989432	0.94992	0.996644
BBX	0.002	0.0561	0.000109766	0.0015	0.770602	0.000323515	0.996644
BCAM	0.0006	0.0667	1.10534e-13	0	0.320914	1.29015e-12	0.996644
BCAN	0.0037	0.07	0.00013333	0.0031	0.773359	0.000378596	0.996644
BCAP29	0.0008	0.0473	1.7542e-09	0.0004	0.569515	9.91745e-09	0.996644
BCAP31	0.0009	0	0.94992	0.0009	0.996644	0.94992	0.996644
BCAR1	0.0003	0	0.94992	0.0003	0.996644	0.94992	0.996644
BCAR3	0.0021	0.0482	3.19786e-05	0.0017	0.748295	9.74716e-05	0.996644
BCAS1	0.0007	0	0.911464	0.0007	0.994059	0.94992	0.996644
BCAS2	0.0023	0	0.94992	0.0023	0.996644	0.94992	0.996644
BCAS3	0.0021	0.0709	0.00069985	0.0015	0.80403	0.00188209	0.996644
BCAS4	0.0004	0	0.94992	0.0004	0.996644	0.94992	0.996644
BCAT1	0.0003	0	0.94992	0.0003	0.996644	0.94992	0.996644
BCAT2	0.0045	0.2928	2.03012e-15	0.002	0.483766	8.45412e-14	0.996644
BCDIN3D	0.0008	0	0.94992	0.0008	0.996644	0.94992	0.996644
BCHE	0.001	0	0.94992	0.001	0.996644	0.94992	0.996644
BCKDHA	0.0053	0	0.862268	0.0053	0.99073	0.94992	0.996644
BCKDHB	0.0007	0	0.94992	0.0007	0.996644	0.94992	0.996644
BCKDK	0.0015	0	0.911464	0.0015	0.994059	0.94992	0.996644
BCL2	0.0003	0.0283	1.10534e-13	0	0.320914	1.29015e-12	0.996644
BCL2A1	0.0106	0	0.884335	0.0107	0.992227	0.94992	0.996644
BCL2L11	0.0004	0	0.94992	0.0004	0.996644	0.94992	0.996644
BCL2L12	0.0013	0	0.94992	0.0013	0.996644	0.94992	0.996644
BCL2L13	0.0012	0.087	1.56808e-09	0.0004	0.56835	9.91745e-09	0.996644
BCL2L14	0.0006	0	0.94992	0.0006	0.996644	0.94992	0.996644
BCL3	0.001	0	0.94992	0.001	0.996644	0.94992	0.996644
BCL6B	0.0007	0	0.94992	0.0007	0.996644	0.94992	0.996644
BCL9	0.0009	0	0.911464	0.0009	0.994059	0.94992	0.996644
BCL9L	0.0008	0	0.884335	0.0009	0.992227	0.94992	0.996644
BCLAF1	0.0003	0	0.94992	0.0003	0.996644	0.94992	0.996644
BCO1	0.0022	0	0.911464	0.0022	0.994059	0.94992	0.996644
BCO2	0.0039	0.1479	3.42144e-12	0.0026	0.569843	3.62491e-11	0.996644
BCOR	0.0009	0	0.884335	0.0009	0.992227	0.94992	0.996644
BCORL1	0.0026	0.1668	3.5918e-06	0.0011	0.711327	1.3615e-05	0.996644
BCR	0.0005	0.0272	1.7542e-09	0.0002	0.569515	9.91745e-09	0.996644
BDH1	0.0013	0	0.86227	0.0013	0.99073	0.94992	0.996644
BDH2	0.0023	0	0.862268	0.0023	0.99073	0.94992	0.996644
BDNF	0.0004	0	0.94992	0.0004	0.996644	0.94992	0.996644
BDNF-AS	0.0005	0	0.911464	0.0005	0.994059	0.94992	0.996644
BDP1	0.0014	0.0269	0.00013333	0.0012	0.773359	0.000378596	0.996644
BEND2	0.0013	0.0718	1.7542e-09	0.0006	0.569515	9.91745e-09	0.996644
BEND3	0.0008	0	0.911464	0.0008	0.994059	0.94992	0.996644
BEND6	0.0005	0	0.94992	0.0005	0.996644	0.94992	0.996644
BEND7	0.0006	0	0.911464	0.0006	0.994059	0.94992	0.996644
BEST1	0.0007	0.0384	1.7542e-09	0.0003	0.569515	9.91745e-09	0.996644
BEST2	0.0011	0	0.94992	0.0011	0.996644	0.94992	0.996644
BEST3	0.0022	0.0486	3.19786e-05	0.0017	0.748295	9.74716e-05	0.996644
BEST4	0.0012	0	0.94992	0.0012	0.996644	0.94992	0.996644
BET1	0.0011	0	0.911464	0.0011	0.994059	0.94992	0.996644
BEX1	0.0037	0	0.94992	0.0038	0.996644	0.94992	0.996644
BEX3	0.0027	0	0.94992	0.0027	0.996644	0.94992	0.996644
BFAR	0.0014	0.0778	1.7542e-09	0.0007	0.569515	9.91745e-09	0.996644
BFSP2	0.0015	0	0.94992	0.0015	0.996644	0.94992	0.996644
BFSP2-AS1	0.0033	0	0.94992	0.0033	0.996644	0.94992	0.996644
BHLHE40	0.0017	0	0.911464	0.0017	0.994059	0.94992	0.996644
BHMT	0.0042	0	0.843213	0.0043	0.989432	0.94992	0.996644
BHMT2	0.0024	0.1785	1.56808e-09	0.0008	0.56835	9.91745e-09	0.996644
BICC1	0.0009	0	0.911464	0.0009	0.994059	0.94992	0.996644
BICD1	0.0007	0.0259	2.30264e-07	0.0005	0.661949	9.35871e-07	0.996644
BICD2	0.0005	0	0.94992	0.0005	0.996644	0.94992	0.996644
BICDL1	0.0011	0	0.911464	0.0011	0.994059	0.94992	0.996644
BICDL2	0.0006	0.0708	1.10534e-13	0	0.320914	1.29015e-12	0.996644
BICRA	0.0004	0	0.94992	0.0004	0.996644	0.94992	0.996644
BICRAL	0.0009	0.0487	1.7542e-09	0.0004	0.569515	9.91745e-09	0.996644
BIN1	0.0017	0	0.862268	0.0017	0.99073	0.94992	0.996644
BIN2	0.003	0	0.862268	0.003	0.99073	0.94992	0.996644
BIRC3	0.0004	0.0443	1.10534e-13	0	0.320914	1.29015e-12	0.996644
BIRC6	0.0031	0.056	0.0218411	0.0027	0.872815	0.0550027	0.996644
BLACE	0.0012	0	0.94992	0.0012	0.996644	0.94992	0.996644
BLK	0.0012	0	0.911464	0.0012	0.994059	0.94992	0.996644
BLM	0.0022	0.1502	8.79368e-18	0.0009	0.418048	5.4233e-16	0.996644
BLMH	0.0017	0	0.884335	0.0017	0.992227	0.94992	0.996644
BLNK	0.0024	0.0539	3.19786e-05	0.0019	0.748295	9.74716e-05	0.996644
BLOC1S2	0.003	0.1145	1.96306e-09	0.0021	0.570682	1.09482e-08	0.996644
BLOC1S5-TXNDC5	0.002	0.11	1.7542e-09	0.001	0.569515	9.91745e-09	0.996644
BLOC1S6	0.0009	0	0.911464	0.0009	0.994059	0.94992	0.996644
BLVRA	0.0032	0	0.911464	0.0033	0.994059	0.94992	0.996644
BLVRB	0.0018	0	0.94992	0.0019	0.996644	0.94992	0.996644
BLZF1	0.0008	0	0.94992	0.0008	0.996644	0.94992	0.996644
BMF	0.0005	0	0.94992	0.0005	0.996644	0.94992	0.996644
BMP1	0.0004	0.0472	1.10534e-13	0	0.320914	1.29015e-12	0.996644
BMP10	0.0005	0	0.94992	0.0005	0.996644	0.94992	0.996644
BMP2K	0.0021	0	0.810708	0.0021	0.987202	0.94992	0.996644
BMP3	0.0005	0	0.94992	0.0005	0.996644	0.94992	0.996644
BMP5	0.003	0	0.862268	0.003	0.99073	0.94992	0.996644
BMP6	0.0031	0	0.862268	0.0032	0.99073	0.94992	0.996644
BMP8B	0.0006	0	0.94992	0.0006	0.996644	0.94992	0.996644
BMPER	0.0019	0	0.843213	0.0019	0.989432	0.94992	0.996644
BMPR1A	0.0012	0	0.862268	0.0013	0.99073	0.94992	0.996644
BMPR1B	0.0023	0.1524	1.94483e-07	0.0009	0.660018	9.35871e-07	0.996644
BMPR2	0.0007	0.0266	2.30264e-07	0.0005	0.661949	9.35871e-07	0.996644
BMS1	0.0019	0.0859	3.5918e-06	0.0012	0.711327	1.3615e-05	0.996644
BMS1P4	0.0046	0	0.884335	0.0047	0.992227	0.94992	0.996644
BMT2	0.0022	0	0.884335	0.0022	0.992227	0.94992	0.996644
BMX	0.0031	0.1179	2.30264e-07	0.0021	0.661949	9.35871e-07	0.996644
BNC1	0.0006	0.0695	1.10534e-13	0	0.320914	1.29015e-12	0.996644
BNC2	0.0008	0.0218	4.40192e-06	0.0006	0.713849	1.49652e-05	0.996644
BNIP1	0.0024	0.1366	1.7542e-09	0.0012	0.569515	9.91745e-09	0.996644
BNIP2	0.0007	0.0837	1.10534e-13	0	0.320914	1.29015e-12	0.996644
BNIP3L	0.0007	0	0.94992	0.0007	0.996644	0.94992	0.996644
BNIPL	0.0008	0.0875	1.10534e-13	0	0.320914	1.29015e-12	0.996644
BOC	0.0006	0	0.911464	0.0006	0.994059	0.94992	0.996644
BOD1	0.0012	0	0.94992	0.0013	0.996644	0.94992	0.996644
BOD1L1	0.0015	0.063	1.99572e-21	0.0009	0.41077	3.87433e-19	0.996644
BOD1L2	0.0009	0	0.94992	0.0009	0.996644	0.94992	0.996644
BOLA3	0.001	0	0.94992	0.001	0.996644	0.94992	0.996644
BOLL	0.0015	0	0.911464	0.0015	0.994059	0.94992	0.996644
BOP1	0.0023	0	0.884335	0.0023	0.992227	0.94992	0.996644
BORA	0.0019	0	0.911464	0.0019	0.994059	0.94992	0.996644
BPHL	0.002	0	0.862268	0.0021	0.99073	0.94992	0.996644
BPI	0.006	0	0.843213	0.006	0.989432	0.94992	0.996644
BPIFA1	0.0027	0	0.94992	0.0028	0.996644	0.94992	0.996644
BPIFA2	0.0025	0	0.94992	0.0025	0.996644	0.94992	0.996644
BPIFB1	0.002	0	0.911464	0.002	0.994059	0.94992	0.996644
BPIFB2	0.005	0	0.911464	0.005	0.994059	0.94992	0.996644
BPIFB3	0.0081	0.2293	4.40192e-06	0.0062	0.713849	1.49652e-05	0.996644
BPIFB4	0.0053	0	0.843213	0.0053	0.989432	0.94992	0.996644
BPIFB6	0.0106	0.1989	0.00013333	0.0089	0.773359	0.000378596	0.996644
BPIFC	0.0027	0.2992	1.10534e-13	0	0.320914	1.29015e-12	0.996644
BPNT1	0.001	0	0.94992	0.001	0.996644	0.94992	0.996644
BPTF	0.0031	0.1323	0.00380979	0.002	0.836226	0.00977435	0.996644
BRAF	0.0005	0	0.862268	0.0005	0.99073	0.94992	0.996644
BRAP	0.0006	0	0.94992	0.0006	0.996644	0.94992	0.996644
BRAT1	0.0013	0	0.884335	0.0013	0.992227	0.94992	0.996644
BRCA1	0.0022	0.0716	4.26829e-12	0.0016	0.571594	4.43667e-11	0.996644
BRCA2	0.0023	0.026	0.00317191	0.0021	0.831977	0.0081766	0.996644
BRCC3	0.0093	0.9428	4.39186e-21	0.0009	0.320558	4.26887e-19	0.996644
BRD1	0.001	0	0.911464	0.001	0.994059	0.94992	0.996644
BRD2	0.0024	0.045	3.38493e-05	0.002	0.749054	0.000102393	0.996644
BRD3	0.0013	0	0.884335	0.0013	0.992227	0.94992	0.996644
BRD4	0.001	0.0551	1.09779e-17	0.0005	0.419447	5.4233e-16	0.996644
BRD7	0.0017	0.039	3.19786e-05	0.0014	0.748295	9.74716e-05	0.996644
BRD8	0.0042	0.1427	0.00069985	0.003	0.80403	0.00188209	0.996644
BRD9	0.0019	0.0698	2.54903e-05	0.0013	0.745278	8.26503e-05	0.996644
BRDT	0.0027	0.0769	4.40192e-06	0.0021	0.713849	1.49652e-05	0.996644
BRDTP1	0.0044	0	0.94992	0.0044	0.996644	0.94992	0.996644
BRF2	0.0022	0	0.911464	0.0022	0.994059	0.94992	0.996644
BRI3	0.0006	0	0.94992	0.0006	0.996644	0.94992	0.996644
BRI3BP	0.0004	0	0.94992	0.0004	0.996644	0.94992	0.996644
BRINP1	0.0015	0.086	1.7542e-09	0.0008	0.569515	9.91745e-09	0.996644
BRINP2	0.0013	0	0.911464	0.0013	0.994059	0.94992	0.996644
BRINP3	0.0048	0	0.810708	0.0049	0.987202	0.94992	0.996644
BRIP1	0.0006	0	0.911464	0.0006	0.994059	0.94992	0.996644
BRIX1	0.0006	0	0.94992	0.0006	0.996644	0.94992	0.996644
BRMS1L	0.0015	0	0.911464	0.0015	0.994059	0.94992	0.996644
BROX	0.0048	0.2677	3.59222e-06	0.0024	0.711329	1.3615e-05	0.996644
BRPF1	0.0005	0.0547	1.10534e-13	0	0.320914	1.29015e-12	0.996644
BRPF3	0.0009	0	0.911464	0.0009	0.994059	0.94992	0.996644
BRSK1	0.003	0	0.862268	0.003	0.99073	0.94992	0.996644
BRSK2	0.0013	0	0.884335	0.0013	0.992227	0.94992	0.996644
BRWD1	0.0027	0.1179	0.00566692	0.0017	0.844161	0.0144354	0.996644
BRWD3	0.0025	0.1639	2.54944e-05	0.001	0.745281	8.26503e-05	0.996644
BSDC1	0.0004	0	0.94992	0.0004	0.996644	0.94992	0.996644
BSN	0.0002	0	0.94992	0.0002	0.996644	0.94992	0.996644
BSND	0.0003	0	0.94992	0.0003	0.996644	0.94992	0.996644
BSPH1	0.0045	0	0.94992	0.0046	0.996644	0.94992	0.996644
BSPRY	0.0013	0	0.94992	0.0013	0.996644	0.94992	0.996644
BST1	0.001	0	0.94992	0.001	0.996644	0.94992	0.996644
BSX	0.0031	0	0.94992	0.0032	0.996644	0.94992	0.996644
BTAF1	0.0035	0.1759	0.000104485	0.002	0.769908	0.000308771	0.996644
BTBD10	0.0017	0.0956	1.7542e-09	0.0009	0.569515	9.91745e-09	0.996644
BTBD11	0.0022	0.0421	0.00013333	0.0019	0.773359	0.000378596	0.996644
BTBD16	0.0061	0.2763	2.70281e-15	0.0037	0.485743	9.74859e-14	0.996644
BTBD3	0.0005	0.0535	1.10534e-13	0	0.320914	1.29015e-12	0.996644
BTBD7	0.001	0.0294	4.40192e-06	0.0008	0.713849	1.49652e-05	0.996644
BTBD8	0.0011	0.1199	5.02532e-26	0	0.159467	1.20617e-23	0.996644
BTBD9	0.0019	0.035	0.00013333	0.0016	0.773359	0.000378596	0.996644
BTC	0.0022	0	0.911464	0.0023	0.994059	0.94992	0.996644
BTD	0.0002	0	0.94992	0.0002	0.996644	0.94992	0.996644
BTF3	0.0012	0	0.94992	0.0012	0.996644	0.94992	0.996644
BTF3L4	0.0005	0	0.94992	0.0005	0.996644	0.94992	0.996644
BTG1	0.0006	0	0.94992	0.0006	0.996644	0.94992	0.996644
BTG3	0.0039	0	0.884335	0.0039	0.992227	0.94992	0.996644
BTG4	0.0049	0.1851	2.30264e-07	0.0033	0.661949	9.35871e-07	0.996644
BTK	0.0019	0	0.884335	0.002	0.992227	0.94992	0.996644
BTLA	0.0016	0.1847	1.10534e-13	0	0.320914	1.29015e-12	0.996644
BTN1A1	0.0051	0.1151	3.19786e-05	0.0041	0.748295	9.74716e-05	0.996644
BTN2A1	0.0047	0.088	0.00013333	0.0039	0.773359	0.000378596	0.996644
BTN2A2	0.0009	0.1042	1.10534e-13	0	0.320914	1.29015e-12	0.996644
BTN2A3P	0.0028	0.1596	1.94483e-07	0.0014	0.660018	9.35871e-07	0.996644
BTN3A1	0.0005	0.0602	1.10534e-13	0	0.320914	1.29015e-12	0.996644
BTN3A2	0.0004	0	0.94992	0.0004	0.996644	0.94992	0.996644
BTNL3	0.0061	0	0.843213	0.0061	0.989432	0.94992	0.996644
BTNL8	0.0023	0.0849	2.30264e-07	0.0015	0.661949	9.35871e-07	0.996644
BTNL9	0.0021	0	0.884336	0.0021	0.992227	0.94992	0.996644
BTRC	0.0049	0	0.758424	0.005	0.983565	0.94992	0.996644
BUB1	0.0033	0.2115	3.5918e-06	0.0014	0.711327	1.3615e-05	0.996644
BUB1B	0.004	0.0747	0.00013333	0.0033	0.773359	0.000378596	0.996644
BUB3	0.0007	0.0408	1.7542e-09	0.0004	0.569515	9.91745e-09	0.996644
BUD13	0.004	0.3037	1.56808e-09	0.0014	0.56835	9.91745e-09	0.996644
BUD23	0.0007	0.042	1.7542e-09	0.0004	0.569515	9.91745e-09	0.996644
BVES	0.0015	0.0576	2.30264e-07	0.001	0.661949	9.35871e-07	0.996644
BVES-AS1	0.0004	0.0497	1.10534e-13	0	0.320914	1.29015e-12	0.996644
BYSL	0.0015	0	0.94992	0.0015	0.996644	0.94992	0.996644
BZW1	0.0007	0.0412	1.7542e-09	0.0004	0.569515	9.91745e-09	0.996644
BZW2	0.0008	0	0.94992	0.0008	0.996644	0.94992	0.996644
C10orf105	0.0012	0	0.911464	0.0012	0.994059	0.94992	0.996644
C10orf120	0.0027	0	0.94992	0.0027	0.996644	0.94992	0.996644
C10orf62	0.0024	0	0.94992	0.0025	0.996644	0.94992	0.996644
C10orf67	0.0027	0	0.843216	0.0028	0.989432	0.94992	0.996644
C10orf71	0.0005	0	0.94992	0.0005	0.996644	0.94992	0.996644
C10orf90	0.0005	0	0.94992	0.0006	0.996644	0.94992	0.996644
C10orf99	0.0036	0	0.94992	0.0036	0.996644	0.94992	0.996644
C11orf1	0.0025	0.0949	2.30264e-07	0.0017	0.661949	9.35871e-07	0.996644
C11orf40	0.0045	0	0.94992	0.0046	0.996644	0.94992	0.996644
C11orf42	0.0026	0	0.94992	0.0026	0.996644	0.94992	0.996644
C11orf49	0.0018	0	0.862268	0.0018	0.99073	0.94992	0.996644
C11orf54	0.0028	0.1063	3.84523e-06	0.0019	0.71217	1.44962e-05	0.996644
C11orf65	0.0008	0.0884	1.10534e-13	0	0.320914	1.29015e-12	0.996644
C11orf68	0.0017	0	0.94992	0.0018	0.996644	0.94992	0.996644
C11orf74	0.006	0	0.884335	0.0061	0.992227	0.94992	0.996644
C11orf80	0.0007	0.0843	1.10534e-13	0	0.320914	1.29015e-12	0.996644
C11orf87	0.0005	0	0.94992	0.0005	0.996644	0.94992	0.996644
C11orf88	0.0036	0.3049	4.39186e-21	0.0009	0.320558	4.26887e-19	0.996644
C12orf10	0.0012	0	0.94992	0.0012	0.996644	0.94992	0.996644
C12orf29	0.0005	0	0.94992	0.0005	0.996644	0.94992	0.996644
C12orf4	0.003	0.2028	1.94483e-07	0.0012	0.660018	9.35871e-07	0.996644
C12orf40	0.0007	0	0.94992	0.0007	0.996644	0.94992	0.996644
C12orf50	0.0037	0.1783	2.54903e-05	0.0021	0.745278	8.26503e-05	0.996644
C12orf54	0.0032	0	0.911464	0.0032	0.994059	0.94992	0.996644
C12orf57	0.0016	0	0.94992	0.0017	0.996644	0.94992	0.996644
C12orf65	0.0009	0	0.911464	0.0009	0.994059	0.94992	0.996644
C12orf75	0.0011	0.1238	1.10534e-13	0	0.320914	1.29015e-12	0.996644
C12orf77	0.0033	0.3727	1.10534e-13	0	0.320914	1.29015e-12	0.996644
C14orf178	0.0127	0	0.911464	0.0128	0.994059	0.94992	0.996644
C14orf39	0.0026	0.0972	2.30264e-07	0.0017	0.661949	9.35871e-07	0.996644
C14orf93	0.0014	0	0.911464	0.0014	0.994059	0.94992	0.996644
C15orf32	0.0017	0	0.94992	0.0017	0.996644	0.94992	0.996644
C15orf40	0.0002	0	0.94992	0.0002	0.996644	0.94992	0.996644
C15orf41	0.0006	0	0.911464	0.0006	0.994059	0.94992	0.996644
C15orf48	0.0021	0	0.94992	0.0021	0.996644	0.94992	0.996644
C16orf46	0.0025	0	0.911464	0.0025	0.994059	0.94992	0.996644
C16orf47	0.0003	0.0149	1.7542e-09	0.0001	0.569515	9.91745e-09	0.996644
C16orf58	0.0016	0	0.911464	0.0017	0.994059	0.94992	0.996644
C16orf70	0.002	0.0557	4.40192e-06	0.0015	0.713849	1.49652e-05	0.996644
C16orf71	0.002	0	0.884335	0.002	0.992227	0.94992	0.996644
C16orf74	0.0014	0	0.94992	0.0014	0.996644	0.94992	0.996644
C16orf82	0.0012	0	0.94992	0.0012	0.996644	0.94992	0.996644
C16orf86	0.0017	0	0.94992	0.0017	0.996644	0.94992	0.996644
C16orf89	0.0014	0	0.94992	0.0014	0.996644	0.94992	0.996644
C16orf96	0.0015	0	0.911464	0.0016	0.994059	0.94992	0.996644
C17orf107	0.0035	0.0978	4.40192e-06	0.0026	0.713849	1.49652e-05	0.996644
C17orf53	0.001	0	0.94992	0.001	0.996644	0.94992	0.996644
C17orf58	0.0012	0	0.94992	0.0012	0.996644	0.94992	0.996644
C17orf64	0.0024	0	0.94992	0.0025	0.996644	0.94992	0.996644
C17orf75	0.0005	0	0.94992	0.0005	0.996644	0.94992	0.996644
C17orf77	0.0011	0	0.94992	0.0011	0.996644	0.94992	0.996644
C17orf78	0.0015	0.1736	1.10534e-13	0	0.320914	1.29015e-12	0.996644
C17orf80	0.0006	0	0.94992	0.0006	0.996644	0.94992	0.996644
C17orf99	0.0021	0	0.911464	0.0022	0.994059	0.94992	0.996644
C18orf21	0.0018	0	0.94992	0.0018	0.996644	0.94992	0.996644
C18orf54	0.0005	0.054	1.10534e-13	0	0.320914	1.29015e-12	0.996644
C19orf12	0.0006	0.062	1.10534e-13	0	0.320914	1.29015e-12	0.996644
C19orf18	0.0032	0	0.94992	0.0033	0.996644	0.94992	0.996644
C19orf38	0.0038	0	0.911464	0.0038	0.994059	0.94992	0.996644
C19orf44	0.002	0	0.884335	0.0021	0.992227	0.94992	0.996644
C19orf47	0.0006	0	0.94992	0.0006	0.996644	0.94992	0.996644
C19orf54	0.0016	0	0.911464	0.0016	0.994059	0.94992	0.996644
C19orf57	0.0008	0	0.94992	0.0008	0.996644	0.94992	0.996644
C19orf71	0.0044	0	0.94992	0.0044	0.996644	0.94992	0.996644
C1D	0.0008	0	0.94992	0.0008	0.996644	0.94992	0.996644
C1orf100	0.0026	0	0.94992	0.0026	0.996644	0.94992	0.996644
C1orf109	0.0007	0	0.94992	0.0007	0.996644	0.94992	0.996644
C1orf112	0.004	0.0558	0.000409523	0.0035	0.793341	0.00111489	0.996644
C1orf127	0.0017	0	0.911464	0.0017	0.994059	0.94992	0.996644
C1orf131	0.0005	0	0.94992	0.0006	0.996644	0.94992	0.996644
C1orf141	0.0006	0	0.94992	0.0006	0.996644	0.94992	0.996644
C1orf146	0.0027	0	0.94992	0.0027	0.996644	0.94992	0.996644
C1orf158	0.0007	0	0.94992	0.0007	0.996644	0.94992	0.996644
C1orf159	0.0019	0.1055	1.94483e-07	0.0009	0.660018	9.35871e-07	0.996644
C1orf162	0.0011	0	0.94992	0.0011	0.996644	0.94992	0.996644
C1orf174	0.0013	0.076	1.7542e-09	0.0007	0.569515	9.91745e-09	0.996644
C1orf189	0.0132	0	0.884335	0.0133	0.992227	0.94992	0.996644
C1orf194	0.0048	0	0.911464	0.0049	0.994059	0.94992	0.996644
C1orf21	0.0005	0.0288	1.7542e-09	0.0003	0.569515	9.91745e-09	0.996644
C1orf226	0.0014	0	0.911464	0.0014	0.994059	0.94992	0.996644
C1orf43	0.0044	0.1248	4.40192e-06	0.0034	0.713849	1.49652e-05	0.996644
C1orf50	0.0006	0	0.94992	0.0006	0.996644	0.94992	0.996644
C1orf52	0.0009	0	0.94992	0.0009	0.996644	0.94992	0.996644
C1orf61	0.0002	0	0.94992	0.0002	0.996644	0.94992	0.996644
C1orf74	0.0006	0	0.94992	0.0006	0.996644	0.94992	0.996644
C1orf87	0.0007	0	0.94992	0.0007	0.996644	0.94992	0.996644
C1orf94	0.0018	0.0998	1.7542e-09	0.0009	0.569515	9.91745e-09	0.996644
C1QB	0.002	0	0.94992	0.002	0.996644	0.94992	0.996644
C1QL1	0.0019	0	0.94992	0.002	0.996644	0.94992	0.996644
C1QTNF1-AS1	0.0014	0	0.94992	0.0014	0.996644	0.94992	0.996644
C1QTNF3-AMACR	0.0017	0	0.911464	0.0017	0.994059	0.94992	0.996644
C1QTNF7	0.0006	0	0.94992	0.0006	0.996644	0.94992	0.996644
C1QTNF9	0.0016	0	0.94992	0.0016	0.996644	0.94992	0.996644
C1R	0.0005	0	0.94992	0.0005	0.996644	0.94992	0.996644
C1S	0.0018	0.0516	4.40192e-06	0.0014	0.713849	1.49652e-05	0.996644
C2	0.0005	0.0604	1.10534e-13	0	0.320914	1.29015e-12	0.996644
C20orf194	0.0024	0.1171	1.213e-13	0.0014	0.531721	1.37096e-12	0.996644
C20orf202	0.0018	0.2072	1.10534e-13	0	0.320914	1.29015e-12	0.996644
C20orf96	0.0017	0	0.94992	0.0017	0.996644	0.94992	0.996644
C21orf91	0.0005	0	0.94992	0.0005	0.996644	0.94992	0.996644
C22orf15	0.0028	0	0.911464	0.0028	0.994059	0.94992	0.996644
C22orf24	0.0004	0	0.94992	0.0004	0.996644	0.94992	0.996644
C22orf42	0.0029	0.1622	1.7542e-09	0.0015	0.569515	9.91745e-09	0.996644
C2CD2	0.0007	0	0.911464	0.0007	0.994059	0.94992	0.996644
C2CD2L	0.0006	0.0362	1.7542e-09	0.0003	0.569515	9.91745e-09	0.996644
C2CD3	0.0012	0.0265	3.19786e-05	0.0009	0.748295	9.74716e-05	0.996644
C2CD5	0.0035	0.0986	0.000303469	0.0026	0.788853	0.000842695	0.996644
C2CD6	0.003	0.0978	4.26829e-12	0.0022	0.571594	4.43667e-11	0.996644
C2orf16	0.0002	0	0.94992	0.0002	0.996644	0.94992	0.996644
C2orf42	0.0008	0	0.94992	0.0008	0.996644	0.94992	0.996644
C2orf66	0.0026	0.2955	1.10534e-13	0	0.320914	1.29015e-12	0.996644
C2orf68	0.001	0	0.911464	0.001	0.994059	0.94992	0.996644
C2orf69	0.0007	0	0.94992	0.0007	0.996644	0.94992	0.996644
C2orf73	0.0011	0	0.94992	0.0011	0.996644	0.94992	0.996644
C2orf74	0.002	0.22	1.10534e-13	0	0.320914	1.29015e-12	0.996644
C2orf76	0.0038	0.2145	1.7542e-09	0.0019	0.569515	9.91745e-09	0.996644
C2orf78	0.0029	0.2189	1.56808e-09	0.001	0.56835	9.91745e-09	0.996644
C2orf80	0.0043	0.2395	1.7542e-09	0.0021	0.569515	9.91745e-09	0.996644
C2orf81	0.004	0.1113	4.40192e-06	0.003	0.713849	1.49652e-05	0.996644
C2orf83	0.0017	0	0.911464	0.0017	0.994059	0.94992	0.996644
C2orf88	0.0005	0	0.94992	0.0005	0.996644	0.94992	0.996644
C3	0.0025	0.0402	0.000392319	0.0022	0.792694	0.0010727	0.996644
C3AR1	0.0008	0	0.94992	0.0009	0.996644	0.94992	0.996644
C3orf14	0.0007	0	0.94992	0.0007	0.996644	0.94992	0.996644
C3orf20	0.0017	0	0.911464	0.0017	0.994059	0.94992	0.996644
C3orf22	0.0014	0	0.94992	0.0014	0.996644	0.94992	0.996644
C3orf33	0.0014	0.1617	1.10534e-13	0	0.320914	1.29015e-12	0.996644
C3orf35	0.0003	0	0.94992	0.0003	0.996644	0.94992	0.996644
C3orf36	0.0006	0	0.94992	0.0006	0.996644	0.94992	0.996644
C3orf38	0.0027	0	0.911464	0.0027	0.994059	0.94992	0.996644
C3orf49	0.0018	0	0.94992	0.0018	0.996644	0.94992	0.996644
C3orf67	0.0006	0	0.911464	0.0006	0.994059	0.94992	0.996644
C4BPA	0.006	0.2699	3.5918e-06	0.0036	0.711327	1.3615e-05	0.996644
C4BPB	0.0037	0.2083	1.94483e-07	0.0019	0.660018	9.35871e-07	0.996644
C4orf17	0.0018	0	0.911464	0.0018	0.994059	0.94992	0.996644
C4orf19	0.0007	0.0746	1.10534e-13	0	0.320914	1.29015e-12	0.996644
C4orf33	0.0013	0.0475	2.30264e-07	0.0009	0.661949	9.35871e-07	0.996644
C4orf51	0.0027	0	0.94992	0.0027	0.996644	0.94992	0.996644
C5	0.0014	0	0.884335	0.0014	0.992227	0.94992	0.996644
C5orf15	0.0013	0	0.94992	0.0013	0.996644	0.94992	0.996644
C5orf17	0.0045	0.168	2.30264e-07	0.003	0.661949	9.35871e-07	0.996644
C5orf30	0.0017	0.1901	1.10534e-13	0	0.320914	1.29015e-12	0.996644
C5orf34	0.0059	0.4436	1.94483e-07	0.002	0.660018	9.35871e-07	0.996644
C5orf51	0.0011	0.0598	1.7542e-09	0.0005	0.569515	9.91745e-09	0.996644
C5orf52	0.0082	0.4623	1.7542e-09	0.0041	0.569515	9.91745e-09	0.996644
C5orf56	0.0006	0.0343	1.7542e-09	0.0003	0.569515	9.91745e-09	0.996644
C5orf60	0.0009	0	0.94992	0.0009	0.996644	0.94992	0.996644
C6	0.0061	0.0686	0.00317191	0.0055	0.831977	0.0081766	0.996644
C6orf118	0.0013	0	0.94992	0.0013	0.996644	0.94992	0.996644
C6orf132	0.0009	0.0486	1.7542e-09	0.0004	0.569515	9.91745e-09	0.996644
C6orf136	0.0028	0	0.911464	0.0028	0.994059	0.94992	0.996644
C6orf163	0.001	0	0.94992	0.001	0.996644	0.94992	0.996644
C6orf203	0.0039	0	0.884335	0.0039	0.992227	0.94992	0.996644
C6orf222	0.0024	0	0.884335	0.0024	0.992227	0.94992	0.996644
C6orf52	0.0033	0	0.94992	0.0034	0.996644	0.94992	0.996644
C6orf62	0.0034	0	0.884335	0.0035	0.992227	0.94992	0.996644
C6orf89	0.0004	0	0.94992	0.0004	0.996644	0.94992	0.996644
C7	0.0022	0.0998	3.5918e-06	0.0013	0.711327	1.3615e-05	0.996644
C7orf25	0.0036	0	0.884336	0.0037	0.992227	0.94992	0.996644
C7orf26	0.0011	0	0.94992	0.0011	0.996644	0.94992	0.996644
C7orf31	0.0023	0.0868	2.30264e-07	0.0016	0.661949	9.35871e-07	0.996644
C7orf33	0.0026	0	0.94992	0.0026	0.996644	0.94992	0.996644
C7orf57	0.0013	0	0.94992	0.0013	0.996644	0.94992	0.996644
C7orf61	0.0025	0	0.94992	0.0025	0.996644	0.94992	0.996644
C7orf65	0.001	0	0.94992	0.001	0.996644	0.94992	0.996644
C8A	0.0025	0.1408	1.7542e-09	0.0013	0.569515	9.91745e-09	0.996644
C8B	0.0011	0	0.94992	0.0011	0.996644	0.94992	0.996644
C8G	0.0026	0.2894	1.10534e-13	0	0.320914	1.29015e-12	0.996644
C8orf31	0.0007	0	0.94992	0.0007	0.996644	0.94992	0.996644
C8orf34	0.0017	0.0325	0.00013333	0.0015	0.773359	0.000378596	0.996644
C8orf37	0.0018	0	0.911464	0.0018	0.994059	0.94992	0.996644
C8orf48	0.0021	0	0.94992	0.0021	0.996644	0.94992	0.996644
C8orf74	0.0011	0	0.911464	0.0011	0.994059	0.94992	0.996644
C9	0.003	0	0.911464	0.003	0.994059	0.94992	0.996644
C9orf116	0.0016	0	0.94992	0.0016	0.996644	0.94992	0.996644
C9orf131	0.0008	0	0.94992	0.0008	0.996644	0.94992	0.996644
C9orf135	0.0047	0	0.911464	0.0048	0.994059	0.94992	0.996644
C9orf139	0.0006	0.0668	1.10534e-13	0	0.320914	1.29015e-12	0.996644
C9orf153	0.001	0	0.94992	0.001	0.996644	0.94992	0.996644
C9orf43	0.004	0.1488	2.30264e-07	0.0027	0.661949	9.35871e-07	0.996644
C9orf62	0.0015	0	0.94992	0.0016	0.996644	0.94992	0.996644
C9orf72	0.0017	0.095	1.94483e-07	0.0009	0.660018	9.35871e-07	0.996644
C9orf78	0.0006	0	0.94992	0.0006	0.996644	0.94992	0.996644
C9orf85	0.0006	0	0.94992	0.0006	0.996644	0.94992	0.996644
CA1	0.0015	0.0819	1.7542e-09	0.0007	0.569515	9.91745e-09	0.996644
CA10	0.0013	0.0751	1.7542e-09	0.0007	0.569515	9.91745e-09	0.996644
CA12	0.0017	0.0953	1.09779e-17	0.0009	0.419447	5.4233e-16	0.996644
CA13	0.0011	0	0.911464	0.0011	0.994059	0.94992	0.996644
CA14	0.0009	0.1011	1.10534e-13	0	0.320914	1.29015e-12	0.996644
CA2	0.0015	0	0.94992	0.0015	0.996644	0.94992	0.996644
CA5A	0.0043	0	0.884335	0.0043	0.992227	0.94992	0.996644
CA5BP1	0.0025	0	0.911464	0.0025	0.994059	0.94992	0.996644
CA6	0.0011	0	0.94992	0.0011	0.996644	0.94992	0.996644
CA7	0.0032	0	0.911464	0.0033	0.994059	0.94992	0.996644
CA8	0.0012	0.0433	2.30264e-07	0.0008	0.661949	9.35871e-07	0.996644
CA9	0.0055	0	0.884335	0.0056	0.992227	0.94992	0.996644
CAAP1	0.0019	0	0.911464	0.0019	0.994059	0.94992	0.996644
CAB39	0.0022	0.0622	4.40192e-06	0.0017	0.713849	1.49652e-05	0.996644
CAB39L	0.003	0.0674	3.19786e-05	0.0024	0.748295	9.74716e-05	0.996644
CABIN1	0.0025	0.142	2.54903e-05	0.0013	0.745278	8.26503e-05	0.996644
CABLES2	0.0039	0.1761	3.5918e-06	0.0024	0.711327	1.3615e-05	0.996644
CABP1	0.0015	0.0569	2.30264e-07	0.001	0.661949	9.35871e-07	0.996644
CABP2	0.006	0.448	1.56808e-09	0.002	0.56835	9.91745e-09	0.996644
CABP4	0.0008	0	0.94992	0.0008	0.996644	0.94992	0.996644
CABP5	0.0014	0.159	1.10534e-13	0	0.320914	1.29015e-12	0.996644
CABP7	0.0009	0	0.94992	0.0009	0.996644	0.94992	0.996644
CACHD1	0.0025	0	0.826207	0.0026	0.988268	0.94992	0.996644
CACNA1A	0.0003	0.0154	3.5918e-06	0.0002	0.711327	1.3615e-05	0.996644
CACNA1B	0.0042	0.0337	0.0145738	0.0039	0.863375	0.0367645	0.996644
CACNA1C	0.0014	0.0508	0.000303469	0.0009	0.788853	0.000842695	0.996644
CACNA1C-AS1	0.0022	0.1263	1.7542e-09	0.0011	0.569515	9.91745e-09	0.996644
CACNA1D	0.0005	0.0174	2.30264e-07	0.0003	0.661949	9.35871e-07	0.996644
CACNA1E	0.0016	0.0547	0.00069985	0.0011	0.80403	0.00188209	0.996644
CACNA1F	0.0043	0.0481	0.00317191	0.0039	0.831977	0.0081766	0.996644
CACNA1G	0.0015	0.0331	3.19786e-05	0.0012	0.748295	9.74716e-05	0.996644
CACNA1H	0.0007	0	0.911464	0.0007	0.994059	0.94992	0.996644
CACNA1I	0.0016	0	0.843216	0.0017	0.989432	0.94992	0.996644
CACNA1S	0.0073	0.1101	1.66981e-07	0.0064	0.696478	9.08246e-07	0.996644
CACNA2D1	0.0036	0.0742	0.00239086	0.003	0.827132	0.00619586	0.996644
CACNA2D2	0.0005	0.0527	1.10534e-13	0	0.320914	1.29015e-12	0.996644
CACNA2D3	0.0044	0.2119	2.54903e-05	0.0025	0.745278	8.26503e-05	0.996644
CACNA2D3-AS1	0.0028	0.1604	1.7542e-09	0.0014	0.569515	9.91745e-09	0.996644
CACNA2D4	0.0032	0.134	1.99572e-21	0.002	0.41077	3.87433e-19	0.996644
CACNB1	0.0008	0.0939	1.10534e-13	0	0.320914	1.29015e-12	0.996644
CACNB2	0.0003	0	0.94992	0.0003	0.996644	0.94992	0.996644
CACNB3	0.0008	0.0466	1.7542e-09	0.0004	0.569515	9.91745e-09	0.996644
CACNB4	0.0003	0.0092	4.40192e-06	0.0002	0.713849	1.49652e-05	0.996644
CACNG2	0.0028	0	0.884335	0.0028	0.992227	0.94992	0.996644
CACNG5	0.0003	0	0.94992	0.0003	0.996644	0.94992	0.996644
CACNG7	0.0011	0	0.94992	0.0011	0.996644	0.94992	0.996644
CACNG8	0.0003	0	0.94992	0.0003	0.996644	0.94992	0.996644
CACUL1	0.0014	0.1343	3.59395e-33	0.0002	0.18166	2.37219e-29	0.996644
CACYBP	0.0013	0.0723	1.7542e-09	0.0006	0.569515	9.91745e-09	0.996644
CAD	0.0035	0.1184	3.08032e-10	0.0025	0.622615	3.00987e-09	0.996644
CADM1	0.0011	0	0.862268	0.0011	0.99073	0.94992	0.996644
CADM2	0.0009	0	0.884335	0.0009	0.992227	0.94992	0.996644
CADM2-AS2	0.0039	0	0.94992	0.0039	0.996644	0.94992	0.996644
CADM3	0.0008	0	0.94992	0.0008	0.996644	0.94992	0.996644
CADM4	0.0013	0	0.94992	0.0013	0.996644	0.94992	0.996644
CADPS	0.001	0.0227	4.71161e-06	0.0008	0.714694	1.58952e-05	0.996644
CADPS2	0.0028	0.1047	2.54903e-05	0.0019	0.745278	8.26503e-05	0.996644
CAGE1	0.0059	0.0949	0.000392319	0.0051	0.792694	0.0010727	0.996644
CALB2	0.0017	0	0.94992	0.0018	0.996644	0.94992	0.996644
CALCOCO1	0.001	0	0.884335	0.001	0.992227	0.94992	0.996644
CALCOCO2	0.0029	0.1204	0.000104485	0.0018	0.769908	0.000308771	0.996644
CALCR	0.0021	0	0.884335	0.0021	0.992227	0.94992	0.996644
CALCRL	0.002	0.1368	1.94483e-07	0.0008	0.660018	9.35871e-07	0.996644
CALD1	0.0006	0	0.911464	0.0006	0.994059	0.94992	0.996644
CALM1	0.0008	0	0.911464	0.0008	0.994059	0.94992	0.996644
CALM2	0.0004	0	0.94992	0.0004	0.996644	0.94992	0.996644
CALM3	0.0017	0.0637	2.30264e-07	0.0011	0.661949	9.35871e-07	0.996644
CALML4	0.0006	0	0.94992	0.0006	0.996644	0.94992	0.996644
CALML6	0.0015	0	0.94992	0.0015	0.996644	0.94992	0.996644
CALN1	0.0006	0	0.911464	0.0006	0.994059	0.94992	0.996644
CALR	0.0022	0	0.911464	0.0022	0.994059	0.94992	0.996644
CALR3	0.0021	0	0.94992	0.0021	0.996644	0.94992	0.996644
CALU	0.0028	0.0526	3.38493e-05	0.0024	0.749054	0.000102393	0.996644
CAMK1	0.0011	0	0.94992	0.0011	0.996644	0.94992	0.996644
CAMK1D	0.001	0.0383	2.30264e-07	0.0007	0.661949	9.35871e-07	0.996644
CAMK1G	0.0018	0	0.911464	0.0018	0.994059	0.94992	0.996644
CAMK2A	0.0005	0	0.94992	0.0005	0.996644	0.94992	0.996644
CAMK2B	0.0007	0.0817	1.10534e-13	0	0.320914	1.29015e-12	0.996644
CAMK2D	0.002	0	0.843213	0.002	0.989432	0.94992	0.996644
CAMK2G	0.0035	0	0.796379	0.0035	0.986212	0.94992	0.996644
CAMK4	0.0007	0	0.884335	0.0007	0.992227	0.94992	0.996644
CAMKK1	0.0008	0.0897	5.0155e-26	0	0.159466	1.20617e-23	0.996644
CAMKK2	0.0008	0	0.911464	0.0008	0.994059	0.94992	0.996644
CAMKMT	0.0015	0.1669	1.10534e-13	0	0.320914	1.29015e-12	0.996644
CAMLG	0.0041	0	0.884335	0.0041	0.992227	0.94992	0.996644
CAMP	0.004	0	0.94992	0.004	0.996644	0.94992	0.996644
CAMSAP1	0.0003	0.0372	1.10534e-13	0	0.320914	1.29015e-12	0.996644
CAMSAP2	0.0042	0.0857	1.24771e-08	0.0035	0.665175	6.89167e-08	0.996644
CAMSAP3	0.0012	0.0683	1.7542e-09	0.0006	0.569515	9.91745e-09	0.996644
CAMTA1	0.0027	0	0.78299	0.0027	0.985282	0.94992	0.996644
CAMTA2	0.0034	0	0.810708	0.0035	0.987202	0.94992	0.996644
CAND1	0.0011	0.0245	3.19786e-05	0.0009	0.748295	9.74716e-05	0.996644
CAND2	0.0005	0	0.94992	0.0005	0.996644	0.94992	0.996644
CANX	0.0047	0.0959	0.00239086	0.0039	0.827132	0.00619586	0.996644
CAP1	0.0047	0.1748	2.54903e-05	0.0031	0.745278	8.26503e-05	0.996644
CAP2	0.0027	0	0.884335	0.0027	0.992227	0.94992	0.996644
CAPG	0.0012	0	0.94992	0.0012	0.996644	0.94992	0.996644
CAPN1	0.0004	0	0.94992	0.0004	0.996644	0.94992	0.996644
CAPN10	0.0004	0	0.94992	0.0004	0.996644	0.94992	0.996644
CAPN11	0.0025	0.0939	2.30264e-07	0.0017	0.661949	9.35871e-07	0.996644
CAPN12	0.0025	0.0559	3.19786e-05	0.002	0.748295	9.74716e-05	0.996644
CAPN13	0.0011	0.1284	5.0155e-26	0	0.159466	1.20617e-23	0.996644
CAPN14	0.003	0.0837	4.40192e-06	0.0022	0.713849	1.49652e-05	0.996644
CAPN2	0.0007	0	0.911464	0.0007	0.994059	0.94992	0.996644
CAPN3	0.0019	0.0522	0.000303469	0.0014	0.788853	0.000842695	0.996644
CAPN5	0.0014	0	0.884335	0.0015	0.992227	0.94992	0.996644
CAPN6	0.0025	0.0944	2.30264e-07	0.0017	0.661949	9.35871e-07	0.996644
CAPN8	0.0011	0	0.911464	0.0012	0.994059	0.94992	0.996644
CAPN9	0.0057	0	0.86227	0.0058	0.99073	0.94992	0.996644
CAPNS1	0.0019	0	0.911464	0.0019	0.994059	0.94992	0.996644
CAPRIN1	0.0003	0	0.94992	0.0003	0.996644	0.94992	0.996644
CAPRIN2	0.0021	0.0397	0.00013333	0.0018	0.773359	0.000378596	0.996644
CAPS	0.0012	0	0.94992	0.0012	0.996644	0.94992	0.996644
CAPS2	0.0022	0.0498	3.19786e-05	0.0018	0.748295	9.74716e-05	0.996644
CAPSL	0.0052	0	0.911464	0.0052	0.994059	0.94992	0.996644
CAPZA1	0.0042	0.1907	3.5918e-06	0.0026	0.711327	1.3615e-05	0.996644
CAPZA2	0.0014	0.0398	4.40192e-06	0.0011	0.713849	1.49652e-05	0.996644
CAPZB	0.0003	0	0.911464	0.0003	0.994059	0.94992	0.996644
CARD10	0.0026	0.0579	3.19786e-05	0.0021	0.748295	9.74716e-05	0.996644
CARD11	0.0031	0	0.843213	0.0032	0.989432	0.94992	0.996644
CARD14	0.0016	0	0.843213	0.0016	0.989432	0.94992	0.996644
CARD16	0.0018	0	0.94992	0.0018	0.996644	0.94992	0.996644
CARD17	0.0024	0	0.94992	0.0024	0.996644	0.94992	0.996644
CARD6	0.0007	0	0.94992	0.0007	0.996644	0.94992	0.996644
CARD8	0.0004	0.0504	1.10534e-13	0	0.320914	1.29015e-12	0.996644
CARD9	0.0004	0	0.94992	0.0004	0.996644	0.94992	0.996644
CARF	0.0012	0.033	4.40192e-06	0.0009	0.713849	1.49652e-05	0.996644
CARM1	0.0013	0.0754	1.7542e-09	0.0007	0.569515	9.91745e-09	0.996644
CARMIL1	0.0017	0.0486	4.40192e-06	0.0013	0.713849	1.49652e-05	0.996644
CARMIL2	0.0012	0	0.884335	0.0012	0.992227	0.94992	0.996644
CARMIL3	0.0027	0	0.826207	0.0027	0.988268	0.94992	0.996644
CARNMT1	0.0006	0	0.94992	0.0006	0.996644	0.94992	0.996644
CARS	0.0018	0.0664	1.69518e-13	0.0012	0.534204	1.8571e-12	0.996644
CARS2	0.0017	0	0.826207	0.0017	0.988268	0.94992	0.996644
CARS-AS1	0.0022	0	0.911464	0.0022	0.994059	0.94992	0.996644
CASC1	0.0066	0.5332	1.94483e-07	0.0019	0.660018	9.35871e-07	0.996644
CASC3	0.0009	0.0523	1.7542e-09	0.0005	0.569515	9.91745e-09	0.996644
CASC4	0.0025	0.0938	2.54903e-05	0.0017	0.745278	8.26503e-05	0.996644
CASD1	0.0028	0.0634	3.19786e-05	0.0023	0.748295	9.74716e-05	0.996644
CASK	0.0006	0	0.862268	0.0006	0.99073	0.94992	0.996644
CASKIN1	0.0005	0.0558	1.10534e-13	0	0.320914	1.29015e-12	0.996644
CASKIN2	0.0005	0	0.94992	0.0005	0.996644	0.94992	0.996644
CASP1	0.0016	0	0.911464	0.0016	0.994059	0.94992	0.996644
CASP10	0.002	0.044	3.19786e-05	0.0016	0.748295	9.74716e-05	0.996644
CASP3	0.001	0.115	1.10534e-13	0	0.320914	1.29015e-12	0.996644
CASP4	0.0004	0	0.94992	0.0004	0.996644	0.94992	0.996644
CASP5	0.0019	0	0.94992	0.0019	0.996644	0.94992	0.996644
CASP6	0.0046	0	0.884335	0.0046	0.992227	0.94992	0.996644
CASP7	0.0008	0	0.94992	0.0008	0.996644	0.94992	0.996644
CASP8	0.0016	0.046	4.40192e-06	0.0012	0.713849	1.49652e-05	0.996644
CASP8AP2	0.0025	0.0409	0.000392319	0.0022	0.792694	0.0010727	0.996644
CASP9	0.0011	0	0.911464	0.0011	0.994059	0.94992	0.996644
CASQ1	0.0027	0.1545	1.7542e-09	0.0014	0.569515	9.91745e-09	0.996644
CASQ2	0.0044	0	0.862268	0.0044	0.99073	0.94992	0.996644
CASR	0.0005	0	0.911464	0.0005	0.994059	0.94992	0.996644
CASS4	0.0006	0.0658	1.10534e-13	0	0.320914	1.29015e-12	0.996644
CAST	0.0013	0.05	2.54903e-05	0.0009	0.745278	8.26503e-05	0.996644
CASTOR1	0.0022	0	0.911464	0.0022	0.994059	0.94992	0.996644
CAT	0.0058	0.0931	0.000392319	0.005	0.792694	0.0010727	0.996644
CATIP	0.0008	0.0873	1.10534e-13	0	0.320914	1.29015e-12	0.996644
CATSPER1	0.0056	0.3775	1.94483e-07	0.0023	0.660018	9.35871e-07	0.996644
CATSPER3	0.0038	0	0.911464	0.0038	0.994059	0.94992	0.996644
CATSPER4	0.0029	0	0.911464	0.0029	0.994059	0.94992	0.996644
CATSPERB	0.0026	0.1775	8.79368e-18	0.0011	0.418048	5.4233e-16	0.996644
CATSPERD	0.0085	0	0.796379	0.0086	0.986212	0.94992	0.996644
CATSPERE	0.0047	0.0752	0.000140011	0.004	0.774054	0.000394933	0.996644
CATSPERG	0.001	0.0363	2.30264e-07	0.0006	0.661949	9.35871e-07	0.996644
CAV1	0.0008	0	0.94992	0.0008	0.996644	0.94992	0.996644
CAVIN4	0.001	0	0.94992	0.001	0.996644	0.94992	0.996644
CBARP	0.0013	0.0726	1.7542e-09	0.0007	0.569515	9.91745e-09	0.996644
CBFA2T2	0.0009	0	0.884335	0.0009	0.992227	0.94992	0.996644
CBFA2T3	0.001	0	0.911464	0.001	0.994059	0.94992	0.996644
CBFB	0.0051	0.215	2.54944e-05	0.0032	0.745281	8.26503e-05	0.996644
CBL	0.0005	0.0569	5.0155e-26	0	0.159466	1.20617e-23	0.996644
CBLB	0.0019	0.0543	4.96511e-12	0.0015	0.57278	5.14074e-11	0.996644
CBLC	0.0018	0.2067	1.10534e-13	0	0.320914	1.29015e-12	0.996644
CBLL1	0.0011	0	0.911464	0.0011	0.994059	0.94992	0.996644
CBLN4	0.0009	0	0.94992	0.0009	0.996644	0.94992	0.996644
CBR3-AS1	0.0007	0	0.911464	0.0007	0.994059	0.94992	0.996644
CBR4	0.0006	0	0.94992	0.0006	0.996644	0.94992	0.996644
CBWD1	0.001	0.047	3.5918e-06	0.0006	0.711327	1.3615e-05	0.996644
CBWD2	0.0021	0	0.826207	0.0021	0.988268	0.94992	0.996644
CBWD5	0.0019	0.0262	0.000914157	0.0016	0.808229	0.00243155	0.996644
CBX1	0.001	0	0.94992	0.001	0.996644	0.94992	0.996644
CBX2	0.001	0	0.911464	0.0011	0.994059	0.94992	0.996644
CBX3	0.0006	0	0.94992	0.0006	0.996644	0.94992	0.996644
CBX7	0.0004	0.0446	1.10534e-13	0	0.320914	1.29015e-12	0.996644
CBX8	0.0007	0	0.94992	0.0007	0.996644	0.94992	0.996644
CBY1	0.0013	0.142	1.10534e-13	0	0.320914	1.29015e-12	0.996644
CC2D1A	0.0023	0.0662	4.40192e-06	0.0018	0.713849	1.49652e-05	0.996644
CC2D1B	0.0016	0.0445	4.40192e-06	0.0012	0.713849	1.49652e-05	0.996644
CC2D2A	0.0011	0	0.843213	0.0011	0.989432	0.94992	0.996644
CC2D2B	0.0004	0.0441	1.10534e-13	0	0.320914	1.29015e-12	0.996644
CCAR1	0.0034	0	0.843217	0.0034	0.989432	0.94992	0.996644
CCAR2	0.0027	0	0.826207	0.0027	0.988268	0.94992	0.996644
CCBE1	0.0013	0	0.884335	0.0013	0.992227	0.94992	0.996644
CCDC102B	0.001	0	0.911464	0.001	0.994059	0.94992	0.996644
CCDC103	0.0015	0.0856	1.7542e-09	0.0008	0.569515	9.91745e-09	0.996644
CCDC105	0.0034	0	0.911464	0.0034	0.994059	0.94992	0.996644
CCDC112	0.0009	0.1059	1.10534e-13	0	0.320914	1.29015e-12	0.996644
CCDC114	0.0006	0	0.94992	0.0006	0.996644	0.94992	0.996644
CCDC115	0.0007	0	0.94992	0.0007	0.996644	0.94992	0.996644
CCDC116	0.001	0	0.94992	0.001	0.996644	0.94992	0.996644
CCDC117	0.0007	0	0.94992	0.0007	0.996644	0.94992	0.996644
CCDC12	0.0006	0	0.94992	0.0006	0.996644	0.94992	0.996644
CCDC120	0.0006	0.0627	1.10534e-13	0	0.320914	1.29015e-12	0.996644
CCDC122	0.0005	0	0.94992	0.0006	0.996644	0.94992	0.996644
CCDC125	0.0033	0.0418	0.00180791	0.003	0.821088	0.00472131	0.996644
CCDC126	0.0033	0	0.884336	0.0034	0.992227	0.94992	0.996644
CCDC127	0.0006	0	0.911464	0.0006	0.994059	0.94992	0.996644
CCDC13	0.0008	0	0.911464	0.0008	0.994059	0.94992	0.996644
CCDC130	0.0018	0	0.911464	0.0019	0.994059	0.94992	0.996644
CCDC134	0.0023	0	0.94992	0.0024	0.996644	0.94992	0.996644
CCDC136	0.0014	0	0.884335	0.0014	0.992227	0.94992	0.996644
CCDC137	0.0012	0	0.94992	0.0012	0.996644	0.94992	0.996644
CCDC138	0.002	0	0.862268	0.0021	0.99073	0.94992	0.996644
CCDC14	0.0018	0.0291	0.000392319	0.0016	0.792694	0.0010727	0.996644
CCDC141	0.0006	0.0216	2.30264e-07	0.0004	0.661949	9.35871e-07	0.996644
CCDC142	0.0026	0.1152	3.5918e-06	0.0015	0.711327	1.3615e-05	0.996644
CCDC144A	0.0002	0	0.94992	0.0002	0.996644	0.94992	0.996644
CCDC144B	0.0027	0.101	3.78841e-11	0.0018	0.598239	3.83813e-10	0.996644
CCDC144NL-AS1	0.0004	0	0.911464	0.0004	0.994059	0.94992	0.996644
CCDC146	0.002	0.0748	2.30264e-07	0.0013	0.661949	9.35871e-07	0.996644
CCDC148	0.0047	0.1755	3.84523e-06	0.0031	0.71217	1.44962e-05	0.996644
CCDC148-AS1	0.0074	0	0.911464	0.0075	0.994059	0.94992	0.996644
CCDC149	0.0009	0	0.884335	0.0009	0.992227	0.94992	0.996644
CCDC15	0.0037	0.2073	3.5918e-06	0.0019	0.711327	1.3615e-05	0.996644
CCDC150	0.0021	0.0689	0.000104485	0.0015	0.769908	0.000308771	0.996644
CCDC151	0.0022	0	0.911464	0.0022	0.994059	0.94992	0.996644
CCDC152	0.0017	0.1909	1.10534e-13	0	0.320914	1.29015e-12	0.996644
CCDC153	0.0012	0	0.94992	0.0012	0.996644	0.94992	0.996644
CCDC155	0.0011	0	0.911464	0.0011	0.994059	0.94992	0.996644
CCDC157	0.0004	0.0506	1.10534e-13	0	0.320914	1.29015e-12	0.996644
CCDC158	0.0025	0	0.86227	0.0025	0.99073	0.94992	0.996644
CCDC159	0.0015	0	0.911464	0.0015	0.994059	0.94992	0.996644
CCDC163	0.0032	0	0.884335	0.0032	0.992227	0.94992	0.996644
CCDC168	0.0012	0.1242	1.56808e-09	0.0001	0.56835	9.91745e-09	0.996644
CCDC169	0.0007	0	0.911464	0.0007	0.994059	0.94992	0.996644
CCDC17	0.0027	0.2006	5.0123e-21	0.0009	0.321283	4.26887e-19	0.996644
CCDC170	0.0011	0.0614	1.7542e-09	0.0005	0.569515	9.91745e-09	0.996644
CCDC171	0.0027	0.0273	0.00508505	0.0024	0.841367	0.0130143	0.996644
CCDC172	0.0017	0	0.94992	0.0017	0.996644	0.94992	0.996644
CCDC173	0.004	0.3019	1.56808e-09	0.0014	0.56835	9.91745e-09	0.996644
CCDC174	0.0025	0	0.884335	0.0025	0.992227	0.94992	0.996644
CCDC178	0.0053	0.2235	2.54944e-05	0.0033	0.745281	8.26503e-05	0.996644
CCDC18	0.0042	0.1184	0.000303469	0.0032	0.788853	0.000842695	0.996644
CCDC180	0.0002	0	0.94992	0.0002	0.996644	0.94992	0.996644
CCDC181	0.003	0	0.862268	0.003	0.99073	0.94992	0.996644
CCDC183	0.002	0.112	1.7542e-09	0.001	0.569515	9.91745e-09	0.996644
CCDC183-AS1	0.0012	0	0.94992	0.0013	0.996644	0.94992	0.996644
CCDC186	0.0016	0.1481	1.56808e-09	0.0003	0.56835	9.91745e-09	0.996644
CCDC191	0.0017	0	0.884335	0.0017	0.992227	0.94992	0.996644
CCDC192	0.0031	0	0.911464	0.0031	0.994059	0.94992	0.996644
CCDC196	0.0021	0	0.911464	0.0021	0.994059	0.94992	0.996644
CCDC22	0.0024	0	0.94992	0.0024	0.996644	0.94992	0.996644
CCDC24	0.0017	0.0936	1.7542e-09	0.0008	0.569515	9.91745e-09	0.996644
CCDC25	0.0007	0	0.94992	0.0007	0.996644	0.94992	0.996644
CCDC27	0.0007	0	0.94992	0.0007	0.996644	0.94992	0.996644
CCDC28B	0.0023	0	0.911464	0.0023	0.994059	0.94992	0.996644
CCDC3	0.0016	0	0.911464	0.0016	0.994059	0.94992	0.996644
CCDC30	0.0004	0.0132	2.30264e-07	0.0002	0.661949	9.35871e-07	0.996644
CCDC33	0.0013	0.0474	2.30264e-07	0.0008	0.661949	9.35871e-07	0.996644
CCDC34	0.001	0	0.94992	0.001	0.996644	0.94992	0.996644
CCDC36	0.002	0	0.884335	0.0021	0.992227	0.94992	0.996644
CCDC38	0.0024	0	0.862268	0.0024	0.99073	0.94992	0.996644
CCDC39	0.002	0	0.810708	0.002	0.987202	0.94992	0.996644
CCDC40	0.0015	0.0335	3.19786e-05	0.0012	0.748295	9.74716e-05	0.996644
CCDC42	0.0017	0	0.94992	0.0017	0.996644	0.94992	0.996644
CCDC43	0.0021	0.1168	1.7542e-09	0.001	0.569515	9.91745e-09	0.996644
CCDC47	0.002	0.0766	2.30264e-07	0.0014	0.661949	9.35871e-07	0.996644
CCDC50	0.001	0.1089	1.10534e-13	0	0.320914	1.29015e-12	0.996644
CCDC57	0.0012	0	0.843213	0.0012	0.989432	0.94992	0.996644
CCDC58	0.0068	0	0.862268	0.0068	0.99073	0.94992	0.996644
CCDC59	0.0034	0	0.862268	0.0034	0.99073	0.94992	0.996644
CCDC6	0.0012	0.0918	1.56808e-09	0.0004	0.56835	9.91745e-09	0.996644
CCDC60	0.0043	0.1942	2.70281e-15	0.0026	0.485743	9.74859e-14	0.996644
CCDC61	0.0011	0	0.94992	0.0012	0.996644	0.94992	0.996644
CCDC62	0.0014	0.0779	1.7542e-09	0.0007	0.569515	9.91745e-09	0.996644
CCDC63	0.0054	0	0.862268	0.0055	0.99073	0.94992	0.996644
CCDC65	0.0025	0	0.911464	0.0025	0.994059	0.94992	0.996644
CCDC66	0.0013	0.1077	1.56808e-09	0.0003	0.56835	9.91745e-09	0.996644
CCDC69	0.0012	0.0675	1.7542e-09	0.0006	0.569515	9.91745e-09	0.996644
CCDC7	0.0031	0.1741	0.000104485	0.0016	0.769908	0.000308771	0.996644
CCDC73	0.0011	0.0423	2.30264e-07	0.0008	0.661949	9.35871e-07	0.996644
CCDC74A	0.001	0	0.94992	0.001	0.996644	0.94992	0.996644
CCDC74B	0.0026	0.0743	4.40192e-06	0.002	0.713849	1.49652e-05	0.996644
CCDC77	0.0025	0	0.884335	0.0025	0.992227	0.94992	0.996644
CCDC78	0.0014	0	0.94992	0.0014	0.996644	0.94992	0.996644
CCDC8	0.0009	0	0.94992	0.0009	0.996644	0.94992	0.996644
CCDC80	0.0014	0.0255	0.00013333	0.0011	0.773359	0.000378596	0.996644
CCDC81	0.0033	0.2201	8.79368e-18	0.0013	0.418048	5.4233e-16	0.996644
CCDC82	0.0002	0	0.94992	0.0002	0.996644	0.94992	0.996644
CCDC83	0.005	0	0.862268	0.0051	0.99073	0.94992	0.996644
CCDC84	0.0012	0	0.911464	0.0012	0.994059	0.94992	0.996644
CCDC85A	0.0014	0.081	1.7542e-09	0.0007	0.569515	9.91745e-09	0.996644
CCDC87	0.001	0	0.94992	0.001	0.996644	0.94992	0.996644
CCDC88A	0.0005	0	0.826207	0.0005	0.988268	0.94992	0.996644
CCDC88B	0.0018	0.0399	4.71161e-06	0.0014	0.714694	1.58952e-05	0.996644
CCDC88C	0.0005	0.0268	1.7542e-09	0.0002	0.569515	9.91745e-09	0.996644
CCDC9	0.0008	0	0.94992	0.0008	0.996644	0.94992	0.996644
CCDC91	0.0008	0.0442	1.7542e-09	0.0004	0.569515	9.91745e-09	0.996644
CCDC93	0.0018	0.0827	3.5918e-06	0.0011	0.711327	1.3615e-05	0.996644
CCDC96	0.0014	0	0.94992	0.0014	0.996644	0.94992	0.996644
CCKAR	0.0017	0	0.94992	0.0017	0.996644	0.94992	0.996644
CCL1	0.005	0.5612	1.10534e-13	0	0.320914	1.29015e-12	0.996644
CCL11	0.0029	0	0.94992	0.003	0.996644	0.94992	0.996644
CCL16	0.0034	0	0.911464	0.0034	0.994059	0.94992	0.996644
CCL2	0.0015	0	0.94992	0.0015	0.996644	0.94992	0.996644
CCL23	0.004	0	0.94992	0.004	0.996644	0.94992	0.996644
CCL25	0.012	0.6741	1.94483e-07	0.006	0.660018	9.35871e-07	0.996644
CCL27	0.003	0	0.94992	0.0031	0.996644	0.94992	0.996644
CCL3	0.004	0	0.911464	0.004	0.994059	0.94992	0.996644
CCL7	0.0034	0	0.94992	0.0035	0.996644	0.94992	0.996644
CCL8	0.0034	0	0.94992	0.0035	0.996644	0.94992	0.996644
CCM2	0.0004	0	0.94992	0.0004	0.996644	0.94992	0.996644
CCM2L	0.0011	0	0.94992	0.0011	0.996644	0.94992	0.996644
CCNA2	0.0011	0	0.94992	0.0011	0.996644	0.94992	0.996644
CCNB1IP1	0.0008	0	0.94992	0.0008	0.996644	0.94992	0.996644
CCNB2	0.0043	0	0.862268	0.0043	0.99073	0.94992	0.996644
CCNB3	0.0005	0	0.94992	0.0006	0.996644	0.94992	0.996644
CCNC	0.0021	0.2377	1.10534e-13	0	0.320914	1.29015e-12	0.996644
CCNDBP1	0.0018	0.1002	1.09779e-17	0.0009	0.419447	5.4233e-16	0.996644
CCNE2	0.0007	0	0.94992	0.0007	0.996644	0.94992	0.996644
CCNF	0.0023	0	0.86227	0.0024	0.99073	0.94992	0.996644
CCNG1	0.0029	0.1077	2.30264e-07	0.0019	0.661949	9.35871e-07	0.996644
CCNG2	0.0004	0	0.94992	0.0004	0.996644	0.94992	0.996644
CCNH	0.0015	0.1115	5.0123e-21	0.0005	0.321283	4.26887e-19	0.996644
CCNI	0.0015	0	0.911464	0.0015	0.994059	0.94992	0.996644
CCNJL	0.0013	0	0.884336	0.0013	0.992227	0.94992	0.996644
CCNL1	0.0014	0.0382	4.40192e-06	0.001	0.713849	1.49652e-05	0.996644
CCNL2	0.0009	0	0.911464	0.0009	0.994059	0.94992	0.996644
CCNT1	0.0008	0	0.911464	0.0008	0.994059	0.94992	0.996644
CCNT2	0.0007	0	0.911464	0.0007	0.994059	0.94992	0.996644
CCNY	0.001	0.0546	1.7542e-09	0.0005	0.569515	9.91745e-09	0.996644
CCNYL1	0.0019	0.1416	1.56808e-09	0.0006	0.56835	9.91745e-09	0.996644
CCP110	0.002	0.1643	1.94483e-07	0.0006	0.660018	9.35871e-07	0.996644
CCPG1	0.0003	0	0.94992	0.0003	0.996644	0.94992	0.996644
CCSER1	0.0006	0.0318	1.7542e-09	0.0003	0.569515	9.91745e-09	0.996644
CCSER2	0.0014	0	0.862268	0.0014	0.99073	0.94992	0.996644
CCT2	0.0014	0	0.911464	0.0014	0.994059	0.94992	0.996644
CCT3	0.0023	0	0.884335	0.0023	0.992227	0.94992	0.996644
CCT4	0.0055	0.2468	3.5918e-06	0.0033	0.711327	1.3615e-05	0.996644
CCT5	0.0016	0.1182	5.0123e-21	0.0005	0.321283	4.26887e-19	0.996644
CCT6A	0.0031	0.0867	4.40192e-06	0.0023	0.713849	1.49652e-05	0.996644
CCT6B	0.0014	0.1556	1.10534e-13	0	0.320914	1.29015e-12	0.996644
CCT6P3	0.0023	0	0.884335	0.0023	0.992227	0.94992	0.996644
CCT7	0.0016	0	0.911464	0.0017	0.994059	0.94992	0.996644
CCT8	0.0053	0.0998	0.00013333	0.0045	0.773359	0.000378596	0.996644
CCT8L2	0.0014	0	0.94992	0.0014	0.996644	0.94992	0.996644
CCZ1	0.0018	0	0.862268	0.0019	0.99073	0.94992	0.996644
CCZ1B	0.0016	0	0.862268	0.0016	0.99073	0.94992	0.996644
CD101	0.0008	0.0871	1.10534e-13	0	0.320914	1.29015e-12	0.996644
CD109	0.003	0.0682	0.00137242	0.0024	0.816555	0.00361651	0.996644
CD151	0.0008	0	0.94992	0.0008	0.996644	0.94992	0.996644
CD163	0.0025	0	0.843213	0.0026	0.989432	0.94992	0.996644
CD163L1	0.001	0	0.911464	0.0011	0.994059	0.94992	0.996644
CD164	0.0022	0.0486	3.19786e-05	0.0017	0.748295	9.74716e-05	0.996644
CD177	0.0012	0	0.94992	0.0012	0.996644	0.94992	0.996644
CD19	0.0033	0	0.884335	0.0033	0.992227	0.94992	0.996644
CD1A	0.0016	0	0.94992	0.0017	0.996644	0.94992	0.996644
CD1B	0.0021	0	0.94992	0.0021	0.996644	0.94992	0.996644
CD1C	0.0012	0	0.94992	0.0012	0.996644	0.94992	0.996644
CD1D	0.0027	0	0.862268	0.0027	0.99073	0.94992	0.996644
CD1E	0.0054	0.3026	1.94483e-07	0.0027	0.660018	9.35871e-07	0.996644
CD2	0.0054	0	0.884335	0.0055	0.992227	0.94992	0.996644
CD200	0.0049	0.3343	1.94483e-07	0.002	0.660018	9.35871e-07	0.996644
CD200R1	0.003	0.0857	4.40192e-06	0.0023	0.713849	1.49652e-05	0.996644
CD200R1L	0.0035	0	0.911464	0.0035	0.994059	0.94992	0.996644
CD207	0.0048	0.3573	1.56808e-09	0.0016	0.56835	9.91745e-09	0.996644
CD209	0.0027	0	0.862268	0.0027	0.99073	0.94992	0.996644
CD22	0.001	0	0.911464	0.001	0.994059	0.94992	0.996644
CD226	0.0006	0	0.884335	0.0007	0.992227	0.94992	0.996644
CD244	0.0031	0.1154	2.30264e-07	0.0021	0.661949	9.35871e-07	0.996644
CD274	0.0014	0	0.911464	0.0015	0.994059	0.94992	0.996644
CD276	0.0011	0.0608	1.7542e-09	0.0005	0.569515	9.91745e-09	0.996644
CD27-AS1	0.0026	0	0.884335	0.0026	0.992227	0.94992	0.996644
CD28	0.0012	0	0.911464	0.0012	0.994059	0.94992	0.996644
CD2AP	0.0031	0.0494	0.000140011	0.0027	0.774054	0.000394933	0.996644
CD300A	0.0033	0.1234	2.30264e-07	0.0022	0.661949	9.35871e-07	0.996644
CD300C	0.0019	0	0.94992	0.002	0.996644	0.94992	0.996644
CD300LD	0.0045	0	0.911464	0.0046	0.994059	0.94992	0.996644
CD33	0.0005	0	0.94992	0.0005	0.996644	0.94992	0.996644
CD34	0.0013	0.0723	1.94483e-07	0.0006	0.660018	9.35871e-07	0.996644
CD36	0.0011	0	0.862268	0.0011	0.99073	0.94992	0.996644
CD37	0.0014	0	0.94992	0.0014	0.996644	0.94992	0.996644
CD3D	0.0115	0	0.911464	0.0116	0.994059	0.94992	0.996644
CD3E	0.0011	0	0.94992	0.0011	0.996644	0.94992	0.996644
CD3EAP	0.0019	0.2085	1.10534e-13	0	0.320914	1.29015e-12	0.996644
CD4	0.0006	0	0.94992	0.0007	0.996644	0.94992	0.996644
CD40	0.0035	0	0.884335	0.0036	0.992227	0.94992	0.996644
CD44	0.0027	0.1001	0.000303469	0.0018	0.788853	0.000842695	0.996644
CD46	0.001	0.0765	1.56808e-09	0.0003	0.56835	9.91745e-09	0.996644
CD47	0.0007	0	0.911464	0.0007	0.994059	0.94992	0.996644
CD55	0.001	0	0.911464	0.001	0.994059	0.94992	0.996644
CD58	0.005	0	0.884335	0.005	0.992227	0.94992	0.996644
CD59	0.0003	0	0.94992	0.0003	0.996644	0.94992	0.996644
CD5L	0.0012	0	0.94992	0.0012	0.996644	0.94992	0.996644
CD6	0.001	0	0.911464	0.001	0.994059	0.94992	0.996644
CD63	0.0012	0	0.94992	0.0012	0.996644	0.94992	0.996644
CD68	0.0027	0.1541	1.7542e-09	0.0014	0.569515	9.91745e-09	0.996644
CD69	0.001	0	0.94992	0.0011	0.996644	0.94992	0.996644
CD72	0.002	0	0.911464	0.002	0.994059	0.94992	0.996644
CD74	0.0006	0	0.94992	0.0006	0.996644	0.94992	0.996644
CD79B	0.0014	0	0.94992	0.0014	0.996644	0.94992	0.996644
CD80	0.0018	0	0.911464	0.0019	0.994059	0.94992	0.996644
CD81	0.0008	0	0.911464	0.0008	0.994059	0.94992	0.996644
CD82	0.0007	0	0.94992	0.0007	0.996644	0.94992	0.996644
CD83	0.0025	0	0.911464	0.0025	0.994059	0.94992	0.996644
CD84	0.0006	0	0.911464	0.0006	0.994059	0.94992	0.996644
CD86	0.0009	0	0.94992	0.0009	0.996644	0.94992	0.996644
CD8A	0.001	0.1093	1.10534e-13	0	0.320914	1.29015e-12	0.996644
CD8B	0.0017	0	0.884335	0.0017	0.992227	0.94992	0.996644
CD8B2	0.0023	0.1293	1.94483e-07	0.0012	0.660018	9.35871e-07	0.996644
CD9	0.0021	0	0.884335	0.0022	0.992227	0.94992	0.996644
CD96	0.0042	0.0593	0.000914157	0.0037	0.808229	0.00243155	0.996644
CD99	0.0024	0.0686	4.40192e-06	0.0018	0.713849	1.49652e-05	0.996644
CD99L2	0.0005	0	0.94992	0.0005	0.996644	0.94992	0.996644
CDADC1	0.0046	0.1726	2.54903e-05	0.0031	0.745278	8.26503e-05	0.996644
CDAN1	0.0027	0	0.843213	0.0027	0.989432	0.94992	0.996644
CDC123	0.0051	0	0.862268	0.0052	0.99073	0.94992	0.996644
CDC14A	0.0036	0.1536	0.000104485	0.0023	0.769908	0.000308771	0.996644
CDC14B	0.0017	0.0955	2.03012e-15	0.0009	0.483766	8.45412e-14	0.996644
CDC14C	0.0019	0	0.911464	0.0019	0.994059	0.94992	0.996644
CDC16	0.0045	0	0.826207	0.0045	0.988268	0.94992	0.996644
CDC20	0.0029	0	0.911464	0.003	0.994059	0.94992	0.996644
CDC20B	0.002	0	0.884335	0.002	0.992227	0.94992	0.996644
CDC23	0.0019	0	0.884335	0.0019	0.992227	0.94992	0.996644
CDC25A	0.0014	0.0804	1.7542e-09	0.0007	0.569515	9.91745e-09	0.996644
CDC25B	0.0007	0	0.94992	0.0007	0.996644	0.94992	0.996644
CDC26	0.005	0	0.94992	0.0051	0.996644	0.94992	0.996644
CDC27	0.0026	0.0977	2.54903e-05	0.0017	0.745278	8.26503e-05	0.996644
CDC40	0.0025	0.1679	8.79368e-18	0.001	0.418048	5.4233e-16	0.996644
CDC42	0.0004	0	0.911464	0.0004	0.994059	0.94992	0.996644
CDC42BPA	0.0027	0.166	3.71597e-20	0.0013	0.439013	3.10472e-18	0.996644
CDC42BPB	0.0022	0	0.843216	0.0022	0.989432	0.94992	0.996644
CDC42BPG	0.0018	0	0.862268	0.0018	0.99073	0.94992	0.996644
CDC42EP1	0.0012	0	0.94992	0.0012	0.996644	0.94992	0.996644
CDC42EP2	0.0014	0	0.94992	0.0014	0.996644	0.94992	0.996644
CDC42SE2	0.0005	0	0.94992	0.0005	0.996644	0.94992	0.996644
CDC5L	0.0009	0	0.911464	0.001	0.994059	0.94992	0.996644
CDC6	0.0022	0.1883	1.56808e-09	0.0006	0.56835	9.91745e-09	0.996644
CDC7	0.0016	0	0.911464	0.0017	0.994059	0.94992	0.996644
CDC73	0.0008	0.0317	2.30264e-07	0.0006	0.661949	9.35871e-07	0.996644
CDCA2	0.0072	0.3607	2.54944e-05	0.004	0.745281	8.26503e-05	0.996644
CDCA5	0.0015	0.1709	1.10534e-13	0	0.320914	1.29015e-12	0.996644
CDCA7L	0.0015	0	0.911464	0.0015	0.994059	0.94992	0.996644
CDCA8	0.0049	0.2771	1.94483e-07	0.0025	0.660018	9.35871e-07	0.996644
CDCP1	0.0009	0	0.911464	0.0009	0.994059	0.94992	0.996644
CDCP2	0.0018	0.2065	1.10534e-13	0	0.320914	1.29015e-12	0.996644
CDH1	0.0005	0	0.94992	0.0005	0.996644	0.94992	0.996644
CDH10	0.0032	0.1821	1.09779e-17	0.0016	0.419447	5.4233e-16	0.996644
CDH11	0.0007	0	0.884335	0.0007	0.992227	0.94992	0.996644
CDH12	0.0047	0.118	0.00069985	0.0037	0.80403	0.00188209	0.996644
CDH13	0.0011	0.0302	4.40192e-06	0.0008	0.713849	1.49652e-05	0.996644
CDH15	0.0006	0	0.94992	0.0006	0.996644	0.94992	0.996644
CDH16	0.0008	0	0.94992	0.0008	0.996644	0.94992	0.996644
CDH17	0.0031	0	0.884336	0.0031	0.992227	0.94992	0.996644
CDH18	0.0055	0	0.747034	0.0055	0.982763	0.94992	0.996644
CDH19	0.0022	0.0486	3.19786e-05	0.0017	0.748295	9.74716e-05	0.996644
CDH2	0.0014	0.0777	1.94483e-07	0.0007	0.660018	9.35871e-07	0.996644
CDH20	0.0028	0	0.862268	0.0028	0.99073	0.94992	0.996644
CDH22	0.0012	0	0.911464	0.0012	0.994059	0.94992	0.996644
CDH23	0.0017	0.0358	0.00142147	0.0014	0.817127	0.00374175	0.996644
CDH26	0.0026	0	0.843213	0.0026	0.989432	0.94992	0.996644
CDH3	0.001	0	0.911464	0.001	0.994059	0.94992	0.996644
CDH4	0.0016	0	0.862268	0.0016	0.99073	0.94992	0.996644
CDH5	0.001	0	0.911464	0.001	0.994059	0.94992	0.996644
CDH6	0.0005	0	0.911464	0.0005	0.994059	0.94992	0.996644
CDH7	0.0016	0.0229	0.000914157	0.0014	0.808229	0.00243155	0.996644
CDH8	0.0011	0	0.843213	0.0011	0.989432	0.94992	0.996644
CDH9	0.0014	0	0.911464	0.0014	0.994059	0.94992	0.996644
CDHR1	0.0008	0	0.911464	0.0008	0.994059	0.94992	0.996644
CDHR2	0.0039	0.1247	2.00886e-13	0.0028	0.535456	2.19527e-12	0.996644
CDHR3	0.0003	0	0.94992	0.0003	0.996644	0.94992	0.996644
CDHR4	0.0009	0.1041	1.10534e-13	0	0.320914	1.29015e-12	0.996644
CDHR5	0.0008	0	0.94992	0.0008	0.996644	0.94992	0.996644
CDIP1	0.0007	0	0.94992	0.0007	0.996644	0.94992	0.996644
CDIPT	0.001	0	0.94992	0.001	0.996644	0.94992	0.996644
CDK10	0.0009	0	0.911464	0.0009	0.994059	0.94992	0.996644
CDK11A	0.0012	0	0.911464	0.0012	0.994059	0.94992	0.996644
CDK11B	0.0059	0.3823	2.03012e-15	0.0026	0.483766	8.45412e-14	0.996644
CDK12	0.0015	0.0547	2.54903e-05	0.001	0.745278	8.26503e-05	0.996644
CDK13	0.0004	0.0135	2.30264e-07	0.0002	0.661949	9.35871e-07	0.996644
CDK14	0.0013	0.1425	5.02532e-26	0	0.159467	1.20617e-23	0.996644
CDK15	0.001	0	0.911464	0.001	0.994059	0.94992	0.996644
CDK16	0.0005	0	0.94992	0.0005	0.996644	0.94992	0.996644
CDK17	0.0009	0	0.911464	0.0009	0.994059	0.94992	0.996644
CDK18	0.0013	0.0488	2.30264e-07	0.0009	0.661949	9.35871e-07	0.996644
CDK19	0.0012	0	0.911464	0.0012	0.994059	0.94992	0.996644
CDK2	0.0008	0.0858	1.10534e-13	0	0.320914	1.29015e-12	0.996644
CDK20	0.0005	0	0.94992	0.0005	0.996644	0.94992	0.996644
CDK2AP2	0.0029	0	0.911464	0.003	0.994059	0.94992	0.996644
CDK4	0.0048	0.3232	8.79368e-18	0.0019	0.418048	5.4233e-16	0.996644
CDK5	0.0013	0.1448	1.10534e-13	0	0.320914	1.29015e-12	0.996644
CDK5R2	0.0036	0.1339	1.96306e-09	0.0024	0.570682	1.09482e-08	0.996644
CDK5RAP1	0.0013	0.073	1.7542e-09	0.0007	0.569515	9.91745e-09	0.996644
CDK5RAP2	0.0026	0	0.78299	0.0027	0.985282	0.94992	0.996644
CDK5RAP3	0.0015	0.0549	2.30264e-07	0.001	0.661949	9.35871e-07	0.996644
CDK6	0.0002	0	0.94992	0.0002	0.996644	0.94992	0.996644
CDK7	0.0024	0.138	1.7542e-09	0.0012	0.569515	9.91745e-09	0.996644
CDK8	0.0025	0	0.884335	0.0025	0.992227	0.94992	0.996644
CDK9	0.001	0	0.94992	0.001	0.996644	0.94992	0.996644
CDKAL1	0.0039	0.2897	8.79368e-18	0.0013	0.418048	5.4233e-16	0.996644
CDKL1	0.0019	0	0.862268	0.0019	0.99073	0.94992	0.996644
CDKL2	0.0011	0	0.911464	0.0011	0.994059	0.94992	0.996644
CDKL3	0.0038	0.2117	1.94483e-07	0.0019	0.660018	9.35871e-07	0.996644
CDKL4	0.0014	0.1607	1.10534e-13	0	0.320914	1.29015e-12	0.996644
CDKL5	0.0008	0	0.843213	0.0008	0.989432	0.94992	0.996644
CDKN2A	0.0014	0	0.911464	0.0014	0.994059	0.94992	0.996644
CDKN2AIP	0.0037	0.166	3.5918e-06	0.0022	0.711327	1.3615e-05	0.996644
CDKN2B-AS1	0.0001	0	0.94992	0.0001	0.996644	0.94992	0.996644
CDKN3	0.0032	0.1816	1.7542e-09	0.0016	0.569515	9.91745e-09	0.996644
CDO1	0.0016	0	0.94992	0.0016	0.996644	0.94992	0.996644
CDON	0.0006	0.0314	1.7542e-09	0.0003	0.569515	9.91745e-09	0.996644
CDR2	0.0007	0	0.94992	0.0008	0.996644	0.94992	0.996644
CDRT1	0.0003	0	0.94992	0.0003	0.996644	0.94992	0.996644
CDRT15	0.0038	0	0.94992	0.0038	0.996644	0.94992	0.996644
CDS1	0.0041	0.3094	1.94483e-07	0.0014	0.660018	9.35871e-07	0.996644
CDS2	0.001	0.0282	2.50612e-07	0.0008	0.662918	1.01141e-06	0.996644
CDSN	0.0023	0	0.911464	0.0023	0.994059	0.94992	0.996644
CDV3	0.0034	0	0.86227	0.0034	0.99073	0.94992	0.996644
CDX4	0.0039	0	0.911464	0.0039	0.994059	0.94992	0.996644
CDYL	0.0032	0.2192	1.56808e-09	0.0013	0.56835	9.91745e-09	0.996644
CDYL2	0.001	0	0.884335	0.001	0.992227	0.94992	0.996644
CEACAM16	0.0017	0	0.94992	0.0018	0.996644	0.94992	0.996644
CEACAM18	0.002	0	0.94992	0.002	0.996644	0.94992	0.996644
CEACAM19	0.0017	0	0.911464	0.0017	0.994059	0.94992	0.996644
CEACAM20	0.0013	0.152	1.10534e-13	0	0.320914	1.29015e-12	0.996644
CEACAM21	0.003	0	0.911464	0.003	0.994059	0.94992	0.996644
CEACAM3	0.002	0.2275	1.10534e-13	0	0.320914	1.29015e-12	0.996644
CEACAM4	0.0065	0	0.884335	0.0066	0.992227	0.94992	0.996644
CEACAM5	0.0007	0	0.94992	0.0007	0.996644	0.94992	0.996644
CEACAM7	0.0011	0	0.94992	0.0011	0.996644	0.94992	0.996644
CEBPZ	0.0034	0.2847	1.56808e-09	0.0008	0.56835	9.91745e-09	0.996644
CECR2	0.0003	0	0.94992	0.0003	0.996644	0.94992	0.996644
CEL	0.0012	0	0.94992	0.0013	0.996644	0.94992	0.996644
CELA1	0.0062	0.3498	1.7542e-09	0.0031	0.569515	9.91745e-09	0.996644
CELA2A	0.0039	0	0.911464	0.0039	0.994059	0.94992	0.996644
CELA2B	0.0061	0	0.884335	0.0062	0.992227	0.94992	0.996644
CELA3A	0.0048	0	0.911464	0.0049	0.994059	0.94992	0.996644
CELA3B	0.0019	0.2165	1.10534e-13	0	0.320914	1.29015e-12	0.996644
CELF1	0.0003	0	0.94992	0.0003	0.996644	0.94992	0.996644
CELF2	0.0011	0	0.884336	0.0011	0.992227	0.94992	0.996644
CELF3	0.0009	0	0.911464	0.0009	0.994059	0.94992	0.996644
CELF4	0.0005	0	0.94992	0.0005	0.996644	0.94992	0.996644
CELF6	0.0033	0	0.862268	0.0033	0.99073	0.94992	0.996644
[truncated: 11,202 more rows]

## Sheet: ACC
Gene	Expected.mutation	Observed.mutation.in.high.patients	Wilcoxon.test.p.value.for.high.patients	Observed.mutation.in.low.patients	Wilcoxon.test.p.value.for.low.patients	FDR.for.high.patients	FDR.for.low.patients
A1CF	0.0009	0	0.891996	0.0009	0.991125	0.93891	0.99499
A2M	0.0028	0.1055	2.40383e-05	0.0014	0.66264	7.06033e-05	0.99499
A2ML1	0.0012	0.0466	1.01504e-06	0.0006	0.572389	3.03841e-06	0.99499
A4GALT	0.0026	0.1985	6.62587e-18	0	0.160539	4.95456e-16	0.99499
AAAS	0.0009	0	0.93891	0.0009	0.99499	0.93891	0.99499
AACS	0.0008	0.0208	2.84873e-05	0.0006	0.66553	7.55601e-05	0.99499
AACSP1	0.0039	0.0986	2.84873e-05	0.0026	0.66553	7.55601e-05	0.99499
AADACL3	0.0011	0	0.93891	0.0011	0.99499	0.93891	0.99499
AADACL4	0.0028	0	0.93891	0.0028	0.99499	0.93891	0.99499
AADAT	0.0015	0	0.93891	0.0015	0.99499	0.93891	0.99499
AAGAB	0.0011	0	0.93891	0.0011	0.99499	0.93891	0.99499
AAK1	0.0005	0.0134	2.84873e-05	0.0004	0.66553	7.55601e-05	0.99499
AARS	0.0017	0	0.831986	0.0017	0.986131	0.93891	0.99499
AASDHPPT	0.0015	0.0555	1.01504e-06	0.0007	0.572389	3.03841e-06	0.99499
AASS	0.0007	0	0.93891	0.0007	0.99499	0.93891	0.99499
AATK	0.0003	0	0.93891	0.0003	0.99499	0.93891	0.99499
ABCA1	0.0008	0	0.891996	0.0008	0.991125	0.93891	0.99499
ABCA11P	0.0016	0	0.93891	0.0016	0.99499	0.93891	0.99499
ABCA12	0.0032	0.0347	0.00478999	0.0028	0.798281	0.0118215	0.99499
ABCA13	0.003	0.0524	6.74129e-06	0.0023	0.67927	2.00683e-05	0.99499
ABCA2	0.0023	0.029	0.00226676	0.0019	0.77851	0.00562331	0.99499
ABCA3	0.0017	0	0.858903	0.0017	0.988379	0.93891	0.99499
ABCA5	0.001	0.0253	2.84873e-05	0.0007	0.66553	7.55601e-05	0.99499
ABCA6	0.0006	0.0235	1.01504e-06	0.0003	0.572389	3.03841e-06	0.99499
ABCA7	0.0009	0	0.891996	0.0009	0.991125	0.93891	0.99499
ABCA8	0.0008	0	0.891996	0.0008	0.991125	0.93891	0.99499
ABCB1	0.0007	0.0519	1.39781e-09	0	0.322695	6.23148e-09	0.99499
ABCB4	0.0011	0.0431	1.01504e-06	0.0006	0.572389	3.03841e-06	0.99499
ABCB5	0.001	0	0.891996	0.001	0.991125	0.93891	0.99499
ABCB9	0.0003	0.0251	1.39781e-09	0	0.322695	6.23148e-09	0.99499
ABCC1	0.0012	0	0.891996	0.0012	0.991125	0.93891	0.99499
ABCC10	0.0005	0.0412	1.39781e-09	0	0.322695	6.23148e-09	0.99499
ABCC11	0.0012	0.046	1.01504e-06	0.0006	0.572389	3.03841e-06	0.99499
ABCC12	0.001	0.0383	1.01504e-06	0.0005	0.572389	3.03841e-06	0.99499
ABCC2	0.0006	0	0.93891	0.0006	0.99499	0.93891	0.99499
ABCC3	0.0009	0	0.891996	0.0009	0.991125	0.93891	0.99499
ABCC5	0.0004	0	0.93891	0.0004	0.99499	0.93891	0.99499
ABCC6	0.0006	0	0.93891	0.0006	0.99499	0.93891	0.99499
ABCC6P1	0.0026	0.1943	1.39781e-09	0	0.322695	6.23148e-09	0.99499
ABCC8	0.0007	0.0265	1.01504e-06	0.0004	0.572389	3.03841e-06	0.99499
ABCC9	0.0023	0.0861	9.67095e-11	0.0012	0.485882	2.87897e-09	0.99499
ABCD1	0.001	0	0.93891	0.0011	0.99499	0.93891	0.99499
ABCD2	0.0014	0	0.891996	0.0014	0.991125	0.93891	0.99499
ABCD3	0.0006	0	0.93891	0.0006	0.99499	0.93891	0.99499
ABCD4	0.0015	0.0374	2.84873e-05	0.001	0.66553	7.55601e-05	0.99499
ABCF1	0.0029	0.0741	2.84873e-05	0.002	0.66553	7.55601e-05	0.99499
ABCG5	0.0012	0.0896	1.39781e-09	0	0.322695	6.23148e-09	0.99499
ABCG8	0.0009	0	0.891996	0.0009	0.991125	0.93891	0.99499
ABHD12	0.001	0	0.93891	0.001	0.99499	0.93891	0.99499
ABHD16A	0.0011	0	0.93891	0.0011	0.99499	0.93891	0.99499
ABHD17B	0.0014	0.1035	1.39781e-09	0	0.322695	6.23148e-09	0.99499
ABHD2	0.0004	0	0.93891	0.0004	0.99499	0.93891	0.99499
ABHD3	0.001	0	0.93891	0.001	0.99499	0.93891	0.99499
ABHD6	0.0012	0.0936	1.39781e-09	0	0.322695	6.23148e-09	0.99499
ABHD8	0.002	0	0.93891	0.0021	0.99499	0.93891	0.99499
ABI1	0.001	0	0.93891	0.0011	0.99499	0.93891	0.99499
ABI3BP	0.0012	0.0607	1.63773e-14	0.0004	0.323251	6.33431e-13	0.99499
ABL1	0.0006	0	0.93891	0.0006	0.99499	0.93891	0.99499
ABLIM1	0.0013	0.0326	2.84873e-05	0.0009	0.66553	7.55601e-05	0.99499
ABLIM2	0.0007	0.0551	1.39781e-09	0	0.322695	6.23148e-09	0.99499
ABLIM3	0.0006	0	0.93891	0.0006	0.99499	0.93891	0.99499
ABRACL	0.0039	0	0.93891	0.0039	0.99499	0.93891	0.99499
ABRAXAS2	0.003	0.1128	1.01504e-06	0.0015	0.572389	3.03841e-06	0.99499
ABTB2	0.0018	0	0.891996	0.0018	0.991125	0.93891	0.99499
ACACA	0.001	0.0256	2.84873e-05	0.0007	0.66553	7.55601e-05	0.99499
ACACB	0.0021	0.0689	3.71877e-16	0.0012	0.372869	2.72274e-14	0.99499
ACAD10	0.001	0.0373	1.01504e-06	0.0005	0.572389	3.03841e-06	0.99499
ACAD9	0.001	0.077	1.39781e-09	0	0.322695	6.23148e-09	0.99499
ACADM	0.0009	0.0697	1.39781e-09	0	0.322695	6.23148e-09	0.99499
ACAN	0.0004	0	0.93891	0.0004	0.99499	0.93891	0.99499
ACAP1	0.0012	0	0.891996	0.0012	0.991125	0.93891	0.99499
ACAP3	0.002	0.1149	9.06933e-07	0.0005	0.570646	3.03841e-06	0.99499
ACAT2	0.0017	0	0.93891	0.0017	0.99499	0.93891	0.99499
ACBD3	0.0025	0.0929	1.01504e-06	0.0012	0.572389	3.03841e-06	0.99499
ACBD4	0.0012	0.0883	1.39781e-09	0	0.322695	6.23148e-09	0.99499
ACBD5	0.001	0	0.93891	0.001	0.99499	0.93891	0.99499
ACBD6	0.0012	0.0887	6.62587e-18	0	0.160539	4.95456e-16	0.99499
ACE	0.0005	0	0.93891	0.0005	0.99499	0.93891	0.99499
ACER1	0.0031	0	0.93891	0.0031	0.99499	0.93891	0.99499
ACER2	0.0016	0	0.93891	0.0016	0.99499	0.93891	0.99499
ACHE	0.0011	0.0818	1.39781e-09	0	0.322695	6.23148e-09	0.99499
ACIN1	0.0005	0	0.93891	0.0005	0.99499	0.93891	0.99499
ACKR2	0.0008	0.0611	1.39781e-09	0	0.322695	6.23148e-09	0.99499
ACLY	0.0008	0	0.93891	0.0009	0.99499	0.93891	0.99499
ACMSD	0.0032	0	0.891996	0.0033	0.991125	0.93891	0.99499
ACO1	0.0012	0.0441	1.01504e-06	0.0006	0.572389	3.03841e-06	0.99499
ACO2	0.0022	0	0.891996	0.0022	0.991125	0.93891	0.99499
ACOT12	0.0036	0	0.891996	0.0036	0.991125	0.93891	0.99499
ACOT4	0.0019	0.1411	1.39781e-09	0	0.322695	6.23148e-09	0.99499
ACOT7	0.0011	0.0808	1.39781e-09	0	0.322695	6.23148e-09	0.99499
ACOT8	0.001	0	0.93891	0.001	0.99499	0.93891	0.99499
ACOT9	0.0007	0	0.93891	0.0007	0.99499	0.93891	0.99499
ACOX1	0.0005	0	0.93891	0.0005	0.99499	0.93891	0.99499
ACOXL	0.0007	0	0.93891	0.0007	0.99499	0.93891	0.99499
ACP7	0.0014	0.1095	1.39781e-09	0	0.322695	6.23148e-09	0.99499
ACPP	0.0021	0	0.891996	0.0021	0.991125	0.93891	0.99499
ACSBG1	0.0011	0.0409	1.01504e-06	0.0005	0.572389	3.03841e-06	0.99499
ACSF2	0.0008	0	0.93891	0.0008	0.99499	0.93891	0.99499
ACSF3	0.0003	0.0229	1.39781e-09	0	0.322695	6.23148e-09	0.99499
ACSL1	0.0028	0.1061	2.40383e-05	0.0014	0.66264	7.06033e-05	0.99499
ACSL3	0.0018	0.0461	2.84873e-05	0.0012	0.66553	7.55601e-05	0.99499
ACSL6	0.0003	0	0.93891	0.0003	0.99499	0.93891	0.99499
ACSM1	0.0015	0.1161	1.39781e-09	0	0.322695	6.23148e-09	0.99499
ACSM2B	0.0011	0.0409	1.01504e-06	0.0005	0.572389	3.03841e-06	0.99499
ACSM3	0.0012	0.0444	1.01504e-06	0.0006	0.572389	3.03841e-06	0.99499
ACSS3	0.0002	0	0.93891	0.0002	0.99499	0.93891	0.99499
ACTA2	0.0015	0.112	1.39781e-09	0	0.322695	6.23148e-09	0.99499
ACTB	0.001	0	0.93891	0.001	0.99499	0.93891	0.99499
ACTG1	0.003	0	0.891996	0.0031	0.991125	0.93891	0.99499
ACTG2	0.0023	0.1749	1.39781e-09	0	0.322695	6.23148e-09	0.99499
ACTL6B	0.0019	0	0.93891	0.0019	0.99499	0.93891	0.99499
ACTL8	0.0024	0.1808	1.39781e-09	0	0.322695	6.23148e-09	0.99499
ACTN1	0.0004	0.0313	1.39781e-09	0	0.322695	6.23148e-09	0.99499
ACTN2	0.0007	0	0.93891	0.0007	0.99499	0.93891	0.99499
ACTN3	0.0013	0.0963	1.39781e-09	0	0.322695	6.23148e-09	0.99499
ACTR1A	0.0009	0	0.93891	0.001	0.99499	0.93891	0.99499
ACTR1B	0.0015	0	0.93891	0.0016	0.99499	0.93891	0.99499
ACTR3C	0.0007	0.0516	1.39781e-09	0	0.322695	6.23148e-09	0.99499
ACTR5	0.0017	0.1309	1.39781e-09	0	0.322695	6.23148e-09	0.99499
ACTR8	0.0011	0	0.93891	0.0011	0.99499	0.93891	0.99499
ACVR1	0.001	0.0744	1.39781e-09	0	0.322695	6.23148e-09	0.99499
ACVR1C	0.0005	0.0368	1.39781e-09	0	0.322695	6.23148e-09	0.99499
ACVR2B	0.0008	0.0212	2.84873e-05	0.0006	0.66553	7.55601e-05	0.99499
ACVRL1	0.0018	0	0.93891	0.0018	0.99499	0.93891	0.99499
ADA	0.0031	0	0.891996	0.0032	0.991125	0.93891	0.99499
ADAM11	0.0009	0	0.93891	0.0009	0.99499	0.93891	0.99499
ADAM12	0.0013	0	0.858903	0.0014	0.988379	0.93891	0.99499
ADAM17	0.0004	0	0.93891	0.0004	0.99499	0.93891	0.99499
ADAM18	0.0012	0	0.93891	0.0012	0.99499	0.93891	0.99499
ADAM19	0.0006	0	0.93891	0.0006	0.99499	0.93891	0.99499
ADAM2	0.0045	0	0.858903	0.0046	0.988379	0.93891	0.99499
ADAM20	0.0032	0	0.891996	0.0032	0.991125	0.93891	0.99499
ADAM21	0.0017	0	0.93891	0.0017	0.99499	0.93891	0.99499
ADAM22	0.0007	0.0273	1.01504e-06	0.0004	0.572389	3.03841e-06	0.99499
ADAM23	0.0021	0.0519	2.84873e-05	0.0014	0.66553	7.55601e-05	0.99499
ADAM33	0.0023	0.0571	2.84873e-05	0.0015	0.66553	7.55601e-05	0.99499
ADAM8	0.0009	0	0.93891	0.0009	0.99499	0.93891	0.99499
ADAM9	0.0006	0	0.93891	0.0006	0.99499	0.93891	0.99499
ADAMTS10	0.0031	0.0584	0.000215744	0.0023	0.718015	0.000549125	0.99499
ADAMTS12	0.0018	0.0347	0.000215744	0.0014	0.718015	0.000549125	0.99499
ADAMTS13	0.0008	0	0.93891	0.0008	0.99499	0.93891	0.99499
ADAMTS14	0.0024	0.1198	1.63773e-14	0.0008	0.323251	6.33431e-13	0.99499
ADAMTS15	0.0008	0.0588	1.39781e-09	0	0.322695	6.23148e-09	0.99499
ADAMTS16	0.0038	0.0569	0.000845223	0.003	0.752977	0.00210839	0.99499
ADAMTS17	0.0031	0.0794	0.000672502	0.0021	0.748456	0.0017005	0.99499
ADAMTS18	0.0007	0.0505	1.39781e-09	0	0.322695	6.23148e-09	0.99499
ADAMTS19	0.0041	0.0618	0.000845223	0.0033	0.752977	0.00210839	0.99499
ADAMTS2	0.0005	0	0.93891	0.0005	0.99499	0.93891	0.99499
ADAMTS20	0.0023	0.0443	0.000215744	0.0018	0.718015	0.000549125	0.99499
ADAMTS3	0.0019	0.0476	2.84873e-05	0.0013	0.66553	7.55601e-05	0.99499
ADAMTS4	0.0004	0	0.93891	0.0004	0.99499	0.93891	0.99499
ADAMTS6	0.001	0.0389	1.01504e-06	0.0005	0.572389	3.03841e-06	0.99499
ADAMTS7	0.0006	0.043	1.39781e-09	0	0.322695	6.23148e-09	0.99499
ADAMTS7P1	0.0018	0.0684	1.01504e-06	0.0009	0.572389	3.03841e-06	0.99499
ADAMTS9	0.0004	0	0.93891	0.0004	0.99499	0.93891	0.99499
ADAMTSL2	0.0009	0	0.93891	0.001	0.99499	0.93891	0.99499
ADAMTSL3	0.0009	0.0684	6.62587e-18	0	0.160539	4.95456e-16	0.99499
ADAMTSL4	0.0007	0	0.93891	0.0007	0.99499	0.93891	0.99499
ADAMTSL4-AS1	0.0017	0.1271	1.39781e-09	0	0.322695	6.23148e-09	0.99499
ADAP1	0.0009	0.0658	1.39781e-09	0	0.322695	6.23148e-09	0.99499
ADARB2	0.0008	0.0315	1.01504e-06	0.0004	0.572389	3.03841e-06	0.99499
ADAT1	0.001	0	0.93891	0.001	0.99499	0.93891	0.99499
ADCK2	0.0014	0	0.93891	0.0014	0.99499	0.93891	0.99499
ADCK5	0.0016	0	0.93891	0.0016	0.99499	0.93891	0.99499
ADCY1	0.0003	0.0239	1.39781e-09	0	0.322695	6.23148e-09	0.99499
ADCY10	0.0043	0.1086	2.15516e-09	0.0029	0.537746	9.55014e-09	0.99499
ADCY2	0.002	0.0379	0.00369551	0.0015	0.792516	0.00914815	0.99499
ADCY3	0.0015	0	0.891996	0.0015	0.991125	0.93891	0.99499
ADCY4	0.0033	0.0413	0.00226676	0.0028	0.77851	0.00562331	0.99499
ADCY5	0.0021	0	0.858906	0.0022	0.98838	0.93891	0.99499
ADCY6	0.0031	0	0.788005	0.0032	0.982421	0.93891	0.99499
ADCY7	0.001	0	0.891996	0.001	0.991125	0.93891	0.99499
ADCY8	0.001	0	0.93891	0.001	0.99499	0.93891	0.99499
ADCY9	0.0004	0	0.93891	0.0004	0.99499	0.93891	0.99499
ADCYAP1R1	0.0019	0.0954	1.63773e-14	0.0006	0.323251	6.33431e-13	0.99499
ADD2	0.0003	0	0.93891	0.0004	0.99499	0.93891	0.99499
ADD3	0.0007	0	0.93891	0.0007	0.99499	0.93891	0.99499
ADGB	0.0006	0	0.93891	0.0006	0.99499	0.93891	0.99499
ADGRA1	0.0014	0.0513	1.01504e-06	0.0007	0.572389	3.03841e-06	0.99499
ADGRA2	0.0012	0	0.891996	0.0013	0.991125	0.93891	0.99499
ADGRA3	0.0005	0	0.93891	0.0005	0.99499	0.93891	0.99499
ADGRB1	0.0012	0.0453	1.01504e-06	0.0006	0.572389	3.03841e-06	0.99499
ADGRB2	0.0028	0.1289	2.43975e-12	0.0012	0.419946	8.89143e-11	0.99499
ADGRB3	0.002	0	0.858903	0.002	0.988379	0.93891	0.99499
ADGRD1	0.0003	0	0.93891	0.0003	0.99499	0.93891	0.99499
ADGRE1	0.0048	0	0.831986	0.0048	0.986131	0.93891	0.99499
ADGRE2	0.001	0.0386	1.01504e-06	0.0005	0.572389	3.03841e-06	0.99499
ADGRE3	0.0016	0.1175	1.39781e-09	0	0.322695	6.23148e-09	0.99499
ADGRE5	0.0016	0	0.891996	0.0017	0.991125	0.93891	0.99499
ADGRF1	0.0004	0	0.93891	0.0004	0.99499	0.93891	0.99499
ADGRF3	0.0015	0.0579	1.01504e-06	0.0008	0.572389	3.03841e-06	0.99499
ADGRF4	0.0013	0.0983	1.39781e-09	0	0.322695	6.23148e-09	0.99499
ADGRG2	0.0004	0	0.93891	0.0004	0.99499	0.93891	0.99499
ADGRG4	0.0017	0.0992	1.43585e-14	0.0004	0.322166	6.33431e-13	0.99499
ADGRG5	0.0008	0	0.93891	0.0008	0.99499	0.93891	0.99499
ADGRG6	0.0005	0	0.93891	0.0005	0.99499	0.93891	0.99499
ADGRG7	0.0011	0	0.93891	0.0011	0.99499	0.93891	0.99499
ADGRL1	0.0005	0	0.93891	0.0005	0.99499	0.93891	0.99499
ADGRL2	0.0004	0.0147	1.01504e-06	0.0002	0.572389	3.03841e-06	0.99499
ADGRL3	0.0016	0	0.808745	0.0016	0.984177	0.93891	0.99499
ADGRL4	0.003	0.115	2.40383e-05	0.0015	0.66264	7.06033e-05	0.99499
ADGRV1	0.001	0.0296	1.82914e-09	0.0007	0.5359	8.13651e-09	0.99499
ADH1B	0.0004	0.031	1.39781e-09	0	0.322695	6.23148e-09	0.99499
ADH1C	0.0028	0	0.93891	0.0028	0.99499	0.93891	0.99499
ADH7	0.0014	0.1073	1.39781e-09	0	0.322695	6.23148e-09	0.99499
ADHFE1	0.0013	0.0987	1.39781e-09	0	0.322695	6.23148e-09	0.99499
ADIPOR1	0.0014	0	0.93891	0.0014	0.99499	0.93891	0.99499
ADIPOR2	0.0008	0	0.93891	0.0008	0.99499	0.93891	0.99499
ADNP	0.0005	0.0393	1.39781e-09	0	0.322695	6.23148e-09	0.99499
ADNP2	0.0008	0	0.93891	0.0008	0.99499	0.93891	0.99499
ADO	0.0023	0.0887	1.01504e-06	0.0012	0.572389	3.03841e-06	0.99499
ADPGK	0.0007	0.0562	1.39781e-09	0	0.322695	6.23148e-09	0.99499
ADRA1A	0.0007	0	0.93891	0.0007	0.99499	0.93891	0.99499
ADRA1B	0.0014	0	0.93891	0.0014	0.99499	0.93891	0.99499
ADRA2A	0.0011	0.0859	1.39781e-09	0	0.322695	6.23148e-09	0.99499
ADRA2C	0.002	0	0.93891	0.002	0.99499	0.93891	0.99499
ADRB1	0.0014	0	0.93891	0.0015	0.99499	0.93891	0.99499
ADRM1	0.0021	0	0.93891	0.0021	0.99499	0.93891	0.99499
ADSL	0.0008	0	0.891996	0.0008	0.991125	0.93891	0.99499
ADSS	0.0013	0	0.93891	0.0013	0.99499	0.93891	0.99499
ADSSL1	0.0023	0.1163	1.63773e-14	0.0008	0.323251	6.33431e-13	0.99499
ADTRP	0.0011	0	0.93891	0.0011	0.99499	0.93891	0.99499
AEBP1	0.0018	0	0.891996	0.0018	0.991125	0.93891	0.99499
AFAP1	0.0004	0	0.93891	0.0004	0.99499	0.93891	0.99499
AFAP1L1	0.0027	0	0.831986	0.0027	0.986131	0.93891	0.99499
AFAP1L2	0.0008	0	0.93891	0.0008	0.99499	0.93891	0.99499
AFF1	0.0004	0	0.93891	0.0004	0.99499	0.93891	0.99499
AFF2	0.0003	0	0.93891	0.0003	0.99499	0.93891	0.99499
AFF4	0.0004	0	0.93891	0.0004	0.99499	0.93891	0.99499
AFG3L2	0.0013	0	0.891996	0.0014	0.991125	0.93891	0.99499
AFM	0.004	0.1528	1.01504e-06	0.002	0.572389	3.03841e-06	0.99499
AFMID	0.0011	0.0823	1.39781e-09	0	0.322695	6.23148e-09	0.99499
AFP	0.0014	0.1041	1.39781e-09	0	0.322695	6.23148e-09	0.99499
AFTPH	0.0015	0.0578	1.01504e-06	0.0008	0.572389	3.03841e-06	0.99499
AGA	0.0034	0.128	1.01504e-06	0.0017	0.572389	3.03841e-06	0.99499
AGAP1	0.0009	0.0239	2.84873e-05	0.0006	0.66553	7.55601e-05	0.99499
AGAP11	0.0029	0	0.891996	0.0029	0.991125	0.93891	0.99499
AGAP3	0.0004	0.0295	1.39781e-09	0	0.322695	6.23148e-09	0.99499
AGBL1	0.001	0.049	1.63773e-14	0.0003	0.323251	6.33431e-13	0.99499
AGBL2	0.0032	0.0608	0.000215744	0.0024	0.718015	0.000549125	0.99499
AGBL4	0.0012	0.0444	1.01504e-06	0.0006	0.572389	3.03841e-06	0.99499
AGBL5	0.0008	0.0631	1.39781e-09	0	0.322695	6.23148e-09	0.99499
AGGF1	0.0009	0	0.93891	0.0009	0.99499	0.93891	0.99499
AGL	0.0016	0	0.858903	0.0016	0.988379	0.93891	0.99499
AGMO	0.0012	0	0.93891	0.0012	0.99499	0.93891	0.99499
AGO2	0.0006	0	0.891996	0.0006	0.991125	0.93891	0.99499
AGO3	0.0004	0	0.891996	0.0004	0.991125	0.93891	0.99499
AGPAT1	0.0012	0	0.93891	0.0012	0.99499	0.93891	0.99499
AGPAT3	0.0004	0	0.93891	0.0004	0.99499	0.93891	0.99499
AGPAT4	0.0006	0.0234	1.01504e-06	0.0003	0.572389	3.03841e-06	0.99499
AGPS	0.0005	0.0377	1.39781e-09	0	0.322695	6.23148e-09	0.99499
AGR3	0.0038	0.2891	1.39781e-09	0	0.322695	6.23148e-09	0.99499
AGRN	0.0004	0	0.93891	0.0004	0.99499	0.93891	0.99499
AGT	0.0021	0.1575	1.39781e-09	0	0.322695	6.23148e-09	0.99499
AGTPBP1	0.0018	0.0675	1.01504e-06	0.0009	0.572389	3.03841e-06	0.99499
AGXT	0.0011	0	0.93891	0.0011	0.99499	0.93891	0.99499
AHCTF1	0.0018	0.0348	0.000215744	0.0014	0.718015	0.000549125	0.99499
AHCY	0.0011	0.0856	1.39781e-09	0	0.322695	6.23148e-09	0.99499
AHCYL1	0.0017	0.1324	6.62587e-18	0	0.160539	4.95456e-16	0.99499
AHDC1	0.0005	0	0.93891	0.0005	0.99499	0.93891	0.99499
AHNAK	0.0007	0	0.858903	0.0007	0.988379	0.93891	0.99499
AHNAK2	0.0012	0.0177	0.000845223	0.001	0.752977	0.00210839	0.99499
AHR	0.0005	0	0.93891	0.0006	0.99499	0.93891	0.99499
AHRR	0.0008	0.0591	1.39781e-09	0	0.322695	6.23148e-09	0.99499
AHSA1	0.0015	0	0.93891	0.0015	0.99499	0.93891	0.99499
AHSG	0.002	0	0.93891	0.002	0.99499	0.93891	0.99499
AICDA	0.0028	0.1073	1.01504e-06	0.0014	0.572389	3.03841e-06	0.99499
AIF1	0.0035	0	0.93891	0.0036	0.99499	0.93891	0.99499
AIFM1	0.0003	0	0.93891	0.0003	0.99499	0.93891	0.99499
AIFM2	0.0017	0	0.93891	0.0017	0.99499	0.93891	0.99499
AIFM3	0.0016	0.0617	1.01504e-06	0.0008	0.572389	3.03841e-06	0.99499
AIG1	0.0005	0.0395	1.39781e-09	0	0.322695	6.23148e-09	0.99499
AIPL1	0.0011	0	0.93891	0.0011	0.99499	0.93891	0.99499
AK1	0.0034	0	0.891996	0.0034	0.991125	0.93891	0.99499
AK2	0.0005	0	0.93891	0.0005	0.99499	0.93891	0.99499
AK7	0.0018	0	0.891996	0.0018	0.991125	0.93891	0.99499
AK9	0.0004	0	0.93891	0.0004	0.99499	0.93891	0.99499
AKAP11	0.0004	0	0.93891	0.0005	0.99499	0.93891	0.99499
AKAP12	0.001	0.076	6.62587e-18	0	0.160539	4.95456e-16	0.99499
AKAP13	0.0004	0	0.891996	0.0004	0.991125	0.93891	0.99499
AKAP3	0.0024	0	0.891996	0.0024	0.991125	0.93891	0.99499
AKAP4	0.0029	0	0.891996	0.0029	0.991125	0.93891	0.99499
AKAP6	0.0007	0.0338	1.63773e-14	0.0002	0.323251	6.33431e-13	0.99499
AKAP8	0.001	0.0776	1.39781e-09	0	0.322695	6.23148e-09	0.99499
AKAP8L	0.0017	0.0656	1.01504e-06	0.0009	0.572389	3.03841e-06	0.99499
AKAP9	0.0012	0.0182	0.000845223	0.001	0.752977	0.00210839	0.99499
AKNA	0.0004	0	0.93891	0.0004	0.99499	0.93891	0.99499
AKR1C1	0.0015	0.038	2.84873e-05	0.001	0.66553	7.55601e-05	0.99499
AKR1C2	0.0014	0	0.891996	0.0014	0.991125	0.93891	0.99499
AKR1C3	0.0011	0	0.93891	0.0011	0.99499	0.93891	0.99499
AKR1C8P	0.0057	0.2855	9.06933e-07	0.0019	0.570646	3.03841e-06	0.99499
AKR1D1	0.0026	0	0.891996	0.0026	0.991125	0.93891	0.99499
AKR1E2	0.0018	0	0.93891	0.0018	0.99499	0.93891	0.99499
AKT1	0.0004	0	0.93891	0.0004	0.99499	0.93891	0.99499
AKT2	0.0006	0.0419	1.39781e-09	0	0.322695	6.23148e-09	0.99499
AKT3	0.0003	0	0.93891	0.0003	0.99499	0.93891	0.99499
AKTIP	0.0008	0	0.93891	0.0009	0.99499	0.93891	0.99499
ALAD	0.0009	0	0.93891	0.0009	0.99499	0.93891	0.99499
ALDH16A1	0.001	0	0.93891	0.001	0.99499	0.93891	0.99499
ALDH18A1	0.0023	0.0887	1.01504e-06	0.0012	0.572389	3.03841e-06	0.99499
ALDH1A3	0.0008	0	0.93891	0.0008	0.99499	0.93891	0.99499
ALDH1L2	0.0009	0.0351	1.01504e-06	0.0005	0.572389	3.03841e-06	0.99499
ALDH2	0.0018	0	0.831986	0.0018	0.986131	0.93891	0.99499
ALDH3B2	0.0012	0.091	1.39781e-09	0	0.322695	6.23148e-09	0.99499
ALDH4A1	0.0024	0	0.891996	0.0025	0.991125	0.93891	0.99499
ALDH5A1	0.0006	0.0441	1.39781e-09	0	0.322695	6.23148e-09	0.99499
ALDH7A1	0.0007	0.0186	2.84873e-05	0.0005	0.66553	7.55601e-05	0.99499
ALDH8A1	0.0015	0	0.93891	0.0016	0.99499	0.93891	0.99499
ALDOB	0.0034	0	0.858903	0.0034	0.988379	0.93891	0.99499
ALG10	0.0031	0	0.858903	0.0032	0.988379	0.93891	0.99499
ALG13	0.0016	0	0.891997	0.0016	0.991125	0.93891	0.99499
ALG14	0.0005	0	0.93891	0.0005	0.99499	0.93891	0.99499
ALG3	0.0013	0	0.93891	0.0013	0.99499	0.93891	0.99499
ALG6	0.0008	0	0.93891	0.0008	0.99499	0.93891	0.99499
ALG8	0.0013	0	0.93891	0.0013	0.99499	0.93891	0.99499
ALK	0.0024	0.1355	1.43585e-14	0.0006	0.322166	6.33431e-13	0.99499
ALKBH1	0.0031	0	0.891996	0.0031	0.991125	0.93891	0.99499
ALKBH8	0.001	0.0741	1.39781e-09	0	0.322695	6.23148e-09	0.99499
ALLC	0.0035	0.1314	1.01504e-06	0.0018	0.572389	3.03841e-06	0.99499
ALMS1	0.0006	0	0.891996	0.0006	0.991125	0.93891	0.99499
ALMS1P1	0.0019	0	0.891996	0.0019	0.991125	0.93891	0.99499
ALOX12	0.0017	0	0.93891	0.0017	0.99499	0.93891	0.99499
ALOX12-AS1	0.0007	0	0.93891	0.0007	0.99499	0.93891	0.99499
ALOX12B	0.0016	0	0.93891	0.0016	0.99499	0.93891	0.99499
ALOX15	0.0013	0	0.93891	0.0013	0.99499	0.93891	0.99499
ALOX5	0.0035	0.0894	2.84873e-05	0.0024	0.66553	7.55601e-05	0.99499
ALPI	0.0013	0	0.93891	0.0013	0.99499	0.93891	0.99499
ALPK1	0.0011	0	0.858903	0.0011	0.988379	0.93891	0.99499
ALPK2	0.0005	0.0348	1.39781e-09	0	0.322695	6.23148e-09	0.99499
ALPK3	0.0009	0.0325	1.01504e-06	0.0004	0.572389	3.03841e-06	0.99499
ALS2	0.0013	0.0319	2.84873e-05	0.0009	0.66553	7.55601e-05	0.99499
ALX4	0.0008	0	0.93891	0.0008	0.99499	0.93891	0.99499
AMBN	0.0022	0	0.93891	0.0022	0.99499	0.93891	0.99499
AMBP	0.0023	0.1757	1.39781e-09	0	0.322695	6.23148e-09	0.99499
AMBRA1	0.0006	0.0434	1.39781e-09	0	0.322695	6.23148e-09	0.99499
AMD1	0.0004	0	0.93891	0.0004	0.99499	0.93891	0.99499
AMDHD1	0.0017	0	0.93891	0.0017	0.99499	0.93891	0.99499
AMDHD2	0.003	0.0763	2.84873e-05	0.002	0.66553	7.55601e-05	0.99499
AMER1	0.0005	0	0.93891	0.0005	0.99499	0.93891	0.99499
AMER3	0.0027	0.1036	2.40383e-05	0.0014	0.66264	7.06033e-05	0.99499
AMHR2	0.0012	0	0.93891	0.0012	0.99499	0.93891	0.99499
AMIGO3	0.0015	0	0.93891	0.0016	0.99499	0.93891	0.99499
AMMECR1L	0.0009	0.0695	1.39781e-09	0	0.322695	6.23148e-09	0.99499
AMN1	0.0014	0	0.93891	0.0014	0.99499	0.93891	0.99499
AMOT	0.0005	0	0.93891	0.0005	0.99499	0.93891	0.99499
AMOTL2	0.0007	0	0.93891	0.0007	0.99499	0.93891	0.99499
AMPH	0.0016	0	0.891996	0.0016	0.991125	0.93891	0.99499
AMTN	0.0131	0	0.858903	0.0133	0.988379	0.93891	0.99499
AMY2A	0.0046	0	0.891996	0.0047	0.991125	0.93891	0.99499
AMY2B	0.0006	0.0445	1.39781e-09	0	0.322695	6.23148e-09	0.99499
AMZ1	0.0013	0.0951	1.39781e-09	0	0.322695	6.23148e-09	0.99499
AMZ2	0.0019	0.073	1.01504e-06	0.001	0.572389	3.03841e-06	0.99499
ANAPC1	0.0003	0	0.93891	0.0003	0.99499	0.93891	0.99499
ANAPC11	0.0011	0	0.93891	0.0011	0.99499	0.93891	0.99499
ANAPC16	0.001	0	0.93891	0.001	0.99499	0.93891	0.99499
ANAPC5	0.0004	0	0.93891	0.0004	0.99499	0.93891	0.99499
ANAPC7	0.0015	0	0.891996	0.0015	0.991125	0.93891	0.99499
ANGEL1	0.0014	0	0.891996	0.0014	0.991125	0.93891	0.99499
ANGEL2	0.0012	0	0.891996	0.0012	0.991125	0.93891	0.99499
ANGPT1	0.0006	0	0.93891	0.0006	0.99499	0.93891	0.99499
ANGPT4	0.0019	0.071	1.01504e-06	0.001	0.572389	3.03841e-06	0.99499
ANGPTL2	0.0012	0	0.93891	0.0012	0.99499	0.93891	0.99499
ANGPTL4	0.0036	0.2694	6.62587e-18	0	0.160539	4.95456e-16	0.99499
ANGPTL7	0.002	0.1499	1.39781e-09	0	0.322695	6.23148e-09	0.99499
ANK1	0.0008	0.0309	1.01504e-06	0.0004	0.572389	3.03841e-06	0.99499
ANK2	0.0017	0.0654	1.54124e-09	0.0009	0.534023	6.85962e-09	0.99499
ANK3	0.0015	0.0129	0.00896735	0.0014	0.815139	0.0221042	0.99499
ANKAR	0.0031	0.0579	0.000215744	0.0023	0.718015	0.000549125	0.99499
ANKDD1A	0.0009	0.0662	1.39781e-09	0	0.322695	6.23148e-09	0.99499
ANKFN1	0.0023	0	0.831986	0.0023	0.986131	0.93891	0.99499
ANKH	0.0003	0	0.93891	0.0004	0.99499	0.93891	0.99499
ANKIB1	0.0006	0	0.93891	0.0006	0.99499	0.93891	0.99499
ANKLE1	0.0012	0.0934	1.39781e-09	0	0.322695	6.23148e-09	0.99499
ANKRA2	0.0016	0.1197	1.39781e-09	0	0.322695	6.23148e-09	0.99499
ANKRD11	0.0002	0.0171	1.39781e-09	0	0.322695	6.23148e-09	0.99499
ANKRD13C	0.0007	0.0539	1.39781e-09	0	0.322695	6.23148e-09	0.99499
ANKRD13D	0.0015	0	0.891996	0.0015	0.991125	0.93891	0.99499
ANKRD17	0.0011	0.0554	1.63773e-14	0.0004	0.323251	6.33431e-13	0.99499
ANKRD18A	0.0008	0.0636	1.39781e-09	0	0.322695	6.23148e-09	0.99499
ANKRD18DP	0.0013	0.0966	1.39781e-09	0	0.322695	6.23148e-09	0.99499
ANKRD19P	0.0018	0.1333	1.39781e-09	0	0.322695	6.23148e-09	0.99499
ANKRD24	0.001	0.0745	1.39781e-09	0	0.322695	6.23148e-09	0.99499
ANKRD26	0.0006	0.0246	1.01504e-06	0.0003	0.572389	3.03841e-06	0.99499
ANKRD27	0.0022	0.0425	0.000215744	0.0017	0.718015	0.000549125	0.99499
ANKRD28	0.0008	0.0296	1.01504e-06	0.0004	0.572389	3.03841e-06	0.99499
ANKRD30A	0.0043	0.2626	1.25265e-14	0.0009	0.321081	6.33431e-13	0.99499
ANKRD30B	0.0028	0.1073	3.04513e-12	0.0014	0.422042	9.55514e-11	0.99499
ANKRD30BL	0.0009	0	0.93891	0.0009	0.99499	0.93891	0.99499
ANKRD34A	0.0012	0	0.93891	0.0012	0.99499	0.93891	0.99499
ANKRD34C	0.0018	0.0673	1.01504e-06	0.0009	0.572389	3.03841e-06	0.99499
ANKRD35	0.0013	0	0.93891	0.0013	0.99499	0.93891	0.99499
ANKRD36	0.0004	0	0.93891	0.0004	0.99499	0.93891	0.99499
ANKRD36B	0.0007	0.0492	1.39781e-09	0	0.322695	6.23148e-09	0.99499
ANKRD36C	0.0015	0	0.891997	0.0016	0.991125	0.93891	0.99499
ANKRD44	0.0007	0	0.891996	0.0007	0.991125	0.93891	0.99499
ANKRD45	0.0011	0.0808	1.39781e-09	0	0.322695	6.23148e-09	0.99499
ANKRD46	0.0008	0	0.93891	0.0008	0.99499	0.93891	0.99499
ANKRD50	0.001	0	0.891996	0.001	0.991125	0.93891	0.99499
ANKRD52	0.0005	0	0.93891	0.0005	0.99499	0.93891	0.99499
ANKRD55	0.0015	0	0.93891	0.0015	0.99499	0.93891	0.99499
ANKRD7	0.0015	0	0.93891	0.0015	0.99499	0.93891	0.99499
ANKS3	0.0006	0	0.93891	0.0006	0.99499	0.93891	0.99499
ANKS6	0.0005	0.0376	1.39781e-09	0	0.322695	6.23148e-09	0.99499
ANKUB1	0.0013	0.0509	1.01504e-06	0.0007	0.572389	3.03841e-06	0.99499
ANLN	0.0007	0.0556	1.39781e-09	0	0.322695	6.23148e-09	0.99499
ANO2	0.0007	0.0533	1.39781e-09	0	0.322695	6.23148e-09	0.99499
ANO3	0.0023	0	0.831986	0.0023	0.986131	0.93891	0.99499
ANO4	0.0009	0.0667	1.39781e-09	0	0.322695	6.23148e-09	0.99499
ANO5	0.0006	0	0.93891	0.0006	0.99499	0.93891	0.99499
ANO6	0.0005	0	0.93891	0.0005	0.99499	0.93891	0.99499
ANO7	0.0008	0	0.93891	0.0008	0.99499	0.93891	0.99499
ANO9	0.0007	0	0.93891	0.0007	0.99499	0.93891	0.99499
ANOS1	0.0006	0	0.93891	0.0006	0.99499	0.93891	0.99499
ANP32C	0.0062	0	0.93891	0.0063	0.99499	0.93891	0.99499
ANPEP	0.0009	0	0.93891	0.0009	0.99499	0.93891	0.99499
ANXA11	0.001	0.0783	1.39781e-09	0	0.322695	6.23148e-09	0.99499
ANXA5	0.003	0.114	1.01504e-06	0.0015	0.572389	3.03841e-06	0.99499
ANXA6	0.0008	0	0.93891	0.0008	0.99499	0.93891	0.99499
ANXA7	0.0031	0	0.891996	0.0031	0.991125	0.93891	0.99499
ANXA8	0.0018	0	0.891996	0.0018	0.991125	0.93891	0.99499
AOC1	0.0012	0.088	1.39781e-09	0	0.322695	6.23148e-09	0.99499
AOC3	0.001	0	0.93891	0.001	0.99499	0.93891	0.99499
AOX1	0.0008	0	0.93891	0.0008	0.99499	0.93891	0.99499
AP1AR	0.002	0.0513	2.84873e-05	0.0014	0.66553	7.55601e-05	0.99499
AP1G2	0.0006	0	0.93891	0.0006	0.99499	0.93891	0.99499
AP1M1	0.0006	0	0.891996	0.0006	0.991125	0.93891	0.99499
AP2A1	0.0005	0	0.93891	0.0005	0.99499	0.93891	0.99499
AP3B1	0.0008	0	0.93891	0.0008	0.99499	0.93891	0.99499
AP3D1	0.0005	0	0.93891	0.0005	0.99499	0.93891	0.99499
AP3S1	0.0015	0	0.93891	0.0015	0.99499	0.93891	0.99499
AP4B1-AS1	0.0025	0.1922	1.39781e-09	0	0.322695	6.23148e-09	0.99499
AP4E1	0.0006	0	0.93891	0.0006	0.99499	0.93891	0.99499
AP4M1	0.0037	0.0706	0.000215744	0.0028	0.718015	0.000549125	0.99499
AP5Z1	0.001	0	0.891996	0.0011	0.991125	0.93891	0.99499
APAF1	0.0006	0.043	1.39781e-09	0	0.322695	6.23148e-09	0.99499
APBA1	0.0012	0.0582	1.63773e-14	0.0004	0.323251	6.33431e-13	0.99499
APBA2	0.0013	0.0485	1.01504e-06	0.0006	0.572389	3.03841e-06	0.99499
APBB1IP	0.0011	0	0.93891	0.0012	0.99499	0.93891	0.99499
APBB3	0.0024	0.1821	6.62587e-18	0	0.160539	4.95456e-16	0.99499
APC	0.0014	0.0268	0.000215744	0.0011	0.718015	0.000549125	0.99499
APC2	0.0007	0	0.891996	0.0007	0.991125	0.93891	0.99499
APEH	0.002	0	0.891996	0.002	0.991125	0.93891	0.99499
API5	0.0009	0	0.93891	0.001	0.99499	0.93891	0.99499
APLNR	0.0012	0	0.93891	0.0012	0.99499	0.93891	0.99499
APLP1	0.0012	0.0942	1.39781e-09	0	0.322695	6.23148e-09	0.99499
APLP2	0.0006	0	0.93891	0.0006	0.99499	0.93891	0.99499
APOA2	0.0047	0	0.93891	0.0047	0.99499	0.93891	0.99499
APOA4	0.003	0	0.93891	0.003	0.99499	0.93891	0.99499
APOB	0.0012	0.0225	0.000215744	0.0009	0.718015	0.000549125	0.99499
APOBEC3B-AS1	0.0064	0	0.93891	0.0065	0.99499	0.93891	0.99499
APOBEC3F	0.0017	0	0.891996	0.0017	0.991125	0.93891	0.99499
APOBEC3H	0.0035	0	0.93891	0.0036	0.99499	0.93891	0.99499
APOC3	0.0052	0	0.93891	0.0052	0.99499	0.93891	0.99499
APOD	0.0022	0	0.93891	0.0022	0.99499	0.93891	0.99499
APOL1	0.0025	0.0964	1.01504e-06	0.0013	0.572389	3.03841e-06	0.99499
APOL2	0.0013	0	0.93891	0.0013	0.99499	0.93891	0.99499
APOL6	0.0004	0.0331	1.39781e-09	0	0.322695	6.23148e-09	0.99499
APOO	0.0019	0	0.93891	0.0019	0.99499	0.93891	0.99499
APPBP2	0.0004	0	0.93891	0.0005	0.99499	0.93891	0.99499
APPL2	0.0009	0	0.93891	0.0009	0.99499	0.93891	0.99499
APTX	0.0003	0	0.93891	0.0003	0.99499	0.93891	0.99499
AQP3	0.0015	0.1145	1.39781e-09	0	0.322695	6.23148e-09	0.99499
AQP6	0.0009	0	0.93891	0.0009	0.99499	0.93891	0.99499
AQP7	0.0008	0	0.93891	0.0008	0.99499	0.93891	0.99499
AQR	0.0007	0.0248	1.01504e-06	0.0003	0.572389	3.03841e-06	0.99499
AR	0.0003	0	0.93891	0.0003	0.99499	0.93891	0.99499
ARAF	0.0025	0	0.891996	0.0025	0.991125	0.93891	0.99499
ARAP1	0.001	0	0.891996	0.001	0.991125	0.93891	0.99499
ARAP2	0.0018	0.0268	0.000845223	0.0014	0.752977	0.00210839	0.99499
ARAP3	0.0021	0	0.858903	0.0022	0.988379	0.93891	0.99499
AREG	0.0027	0.203	1.39781e-09	0	0.322695	6.23148e-09	0.99499
ARF6	0.0011	0.086	1.39781e-09	0	0.322695	6.23148e-09	0.99499
ARFGEF1	0.0004	0	0.93891	0.0004	0.99499	0.93891	0.99499
ARFGEF2	0.0014	0.0731	9.06933e-07	0.0005	0.570646	3.03841e-06	0.99499
ARFIP1	0.001	0	0.93891	0.001	0.99499	0.93891	0.99499
ARG2	0.0039	0	0.891996	0.0039	0.991125	0.93891	0.99499
ARHGAP1	0.0007	0	0.93891	0.0007	0.99499	0.93891	0.99499
ARHGAP10	0.0008	0	0.891996	0.0008	0.991125	0.93891	0.99499
ARHGAP11B	0.0019	0	0.93891	0.0019	0.99499	0.93891	0.99499
ARHGAP15	0.0014	0	0.891996	0.0015	0.991125	0.93891	0.99499
ARHGAP17	0.0004	0	0.93891	0.0005	0.99499	0.93891	0.99499
ARHGAP18	0.001	0.0726	1.39781e-09	0	0.322695	6.23148e-09	0.99499
ARHGAP21	0.0012	0.0598	1.63773e-14	0.0004	0.323251	6.33431e-13	0.99499
ARHGAP22	0.002	0	0.858903	0.002	0.988379	0.93891	0.99499
ARHGAP23	0.0011	0	0.891996	0.0011	0.991125	0.93891	0.99499
ARHGAP25	0.0008	0	0.93891	0.0008	0.99499	0.93891	0.99499
ARHGAP26	0.0003	0.0194	1.39781e-09	0	0.322695	6.23148e-09	0.99499
ARHGAP29	0.0002	0	0.93891	0.0002	0.99499	0.93891	0.99499
ARHGAP32	0.0003	0	0.93891	0.0003	0.99499	0.93891	0.99499
ARHGAP35	0.0004	0	0.93891	0.0004	0.99499	0.93891	0.99499
ARHGAP36	0.0029	0.1085	1.01504e-06	0.0015	0.572389	3.03841e-06	0.99499
ARHGAP44	0.0028	0.0358	0.00023105	0.0024	0.719284	0.000586063	0.99499
ARHGAP45	0.0007	0	0.93891	0.0007	0.99499	0.93891	0.99499
ARHGAP9	0.0009	0.0651	1.39781e-09	0	0.322695	6.23148e-09	0.99499
ARHGDIA	0.0015	0.1159	1.39781e-09	0	0.322695	6.23148e-09	0.99499
ARHGEF1	0.0005	0.0387	1.39781e-09	0	0.322695	6.23148e-09	0.99499
ARHGEF10	0.0004	0	0.93891	0.0004	0.99499	0.93891	0.99499
ARHGEF10L	0.0011	0	0.891996	0.0011	0.991125	0.93891	0.99499
ARHGEF11	0.0019	0.0715	2.40383e-05	0.001	0.66264	7.06033e-05	0.99499
ARHGEF12	0.0004	0.0134	1.01504e-06	0.0002	0.572389	3.03841e-06	0.99499
ARHGEF16	0.0033	0.1878	9.06933e-07	0.0008	0.570646	3.03841e-06	0.99499
ARHGEF17	0.0031	0.0672	2.55765e-09	0.0022	0.539634	1.13275e-08	0.99499
ARHGEF18	0.0014	0	0.891996	0.0014	0.991125	0.93891	0.99499
ARHGEF26	0.0008	0	0.93891	0.0008	0.99499	0.93891	0.99499
ARHGEF28	0.0008	0	0.858903	0.0009	0.988379	0.93891	0.99499
ARHGEF3	0.0013	0.0507	1.01504e-06	0.0007	0.572389	3.03841e-06	0.99499
ARHGEF33	0.0008	0	0.93891	0.0008	0.99499	0.93891	0.99499
ARHGEF38	0.0006	0	0.93891	0.0006	0.99499	0.93891	0.99499
ARHGEF39	0.0007	0	0.93891	0.0007	0.99499	0.93891	0.99499
ARHGEF4	0.0004	0.0314	1.39781e-09	0	0.322695	6.23148e-09	0.99499
ARHGEF40	0.0016	0	0.858903	0.0016	0.988379	0.93891	0.99499
ARHGEF5	0.0008	0.0573	1.39781e-09	0	0.322695	6.23148e-09	0.99499
ARHGEF6	0.0008	0	0.93891	0.0008	0.99499	0.93891	0.99499
ARHGEF7	0.0004	0	0.93891	0.0004	0.99499	0.93891	0.99499
ARID1A	0.0006	0.0418	6.62587e-18	0	0.160539	4.95456e-16	0.99499
ARID1B	0.0001	0.0073	1.39781e-09	0	0.322695	6.23148e-09	0.99499
ARID2	0.0007	0	0.891996	0.0007	0.991125	0.93891	0.99499
ARID3A	0.0006	0	0.93891	0.0006	0.99499	0.93891	0.99499
ARID3B	0.0021	0.0537	2.84873e-05	0.0014	0.66553	7.55601e-05	0.99499
ARID3C	0.0063	0	0.891996	0.0064	0.991125	0.93891	0.99499
ARID4A	0.0006	0.0447	1.39781e-09	0	0.322695	6.23148e-09	0.99499
ARID4B	0.0004	0	0.93891	0.0004	0.99499	0.93891	0.99499
ARL11	0.0012	0	0.93891	0.0012	0.99499	0.93891	0.99499
ARL13A	0.0057	0	0.891996	0.0058	0.991125	0.93891	0.99499
ARL14	0.0034	0.2586	1.39781e-09	0	0.322695	6.23148e-09	0.99499
ARL3	0.0011	0	0.93891	0.0012	0.99499	0.93891	0.99499
ARL4D	0.0028	0	0.93891	0.0028	0.99499	0.93891	0.99499
ARL5A	0.002	0.0496	2.84873e-05	0.0013	0.66553	7.55601e-05	0.99499
ARL5B	0.0006	0	0.93891	0.0006	0.99499	0.93891	0.99499
ARL5C	0.0013	0.0975	1.39781e-09	0	0.322695	6.23148e-09	0.99499
ARL6IP4	0.0048	0	0.858903	0.0048	0.988379	0.93891	0.99499
ARL6IP5	0.0017	0	0.93891	0.0017	0.99499	0.93891	0.99499
ARMC2	0.001	0	0.93891	0.001	0.99499	0.93891	0.99499
ARMC5	0.0016	0.0601	1.01504e-06	0.0008	0.572389	3.03841e-06	0.99499
ARMC8	0.0004	0	0.93891	0.0005	0.99499	0.93891	0.99499
ARMC9	0.0004	0.0286	1.39781e-09	0	0.322695	6.23148e-09	0.99499
ARMCX1	0.0021	0	0.93891	0.0021	0.99499	0.93891	0.99499
ARMCX5-GPRASP2	0.0008	0	0.93891	0.0008	0.99499	0.93891	0.99499
ARMT1	0.0031	0	0.891996	0.0032	0.991125	0.93891	0.99499
ARNT	0.0007	0	0.93891	0.0007	0.99499	0.93891	0.99499
ARNT2	0.0017	0.0431	2.84873e-05	0.0012	0.66553	7.55601e-05	0.99499
ARPC1B	0.0011	0	0.93891	0.0011	0.99499	0.93891	0.99499
ARPP21	0.0009	0	0.891996	0.0009	0.991125	0.93891	0.99499
ARRB1	0.0004	0	0.93891	0.0005	0.99499	0.93891	0.99499
ARRB2	0.0021	0	0.93891	0.0021	0.99499	0.93891	0.99499
ARRDC1	0.0012	0.088	1.39781e-09	0	0.322695	6.23148e-09	0.99499
ARRDC2	0.001	0.0719	1.39781e-09	0	0.322695	6.23148e-09	0.99499
ARRDC3	0.0027	0	0.858903	0.0027	0.988379	0.93891	0.99499
ARRDC4	0.0011	0.0821	1.39781e-09	0	0.322695	6.23148e-09	0.99499
ARSH	0.0018	0.1343	1.39781e-09	0	0.322695	6.23148e-09	0.99499
ART1	0.003	0	0.93891	0.003	0.99499	0.93891	0.99499
ART3	0.0013	0	0.93891	0.0014	0.99499	0.93891	0.99499
ARVCF	0.0008	0	0.93891	0.0008	0.99499	0.93891	0.99499
ASAH2	0.0006	0	0.93891	0.0006	0.99499	0.93891	0.99499
ASAP2	0.0012	0.0459	1.01504e-06	0.0006	0.572389	3.03841e-06	0.99499
ASB10	0.0056	0.2807	1.63773e-14	0.0019	0.323251	6.33431e-13	0.99499
ASB18	0.0016	0	0.891996	0.0016	0.991125	0.93891	0.99499
ASB5	0.001	0	0.93891	0.0011	0.99499	0.93891	0.99499
ASB6	0.0019	0.0721	1.01504e-06	0.001	0.572389	3.03841e-06	0.99499
ASB8	0.0011	0	0.93891	0.0011	0.99499	0.93891	0.99499
ASCC2	0.0008	0	0.93891	0.0008	0.99499	0.93891	0.99499
ASCC3	0.0004	0	0.93891	0.0004	0.99499	0.93891	0.99499
ASH1L	0.0013	0.0249	0.000215744	0.001	0.718015	0.000549125	0.99499
ASIC1	0.0008	0.058	1.39781e-09	0	0.322695	6.23148e-09	0.99499
ASIC2	0.0008	0	0.93891	0.0008	0.99499	0.93891	0.99499
ASMT	0.0025	0.1864	1.39781e-09	0	0.322695	6.23148e-09	0.99499
ASMTL	0.0025	0	0.891996	0.0025	0.991125	0.93891	0.99499
ASPDH	0.0026	0.1983	1.39781e-09	0	0.322695	6.23148e-09	0.99499
ASPG	0.0007	0	0.93891	0.0007	0.99499	0.93891	0.99499
ASPH	0.0002	0	0.93891	0.0002	0.99499	0.93891	0.99499
ASPM	0.0012	0.0306	2.84873e-05	0.0008	0.66553	7.55601e-05	0.99499
ASPN	0.0036	0	0.891996	0.0036	0.991125	0.93891	0.99499
ASRGL1	0.001	0	0.93891	0.001	0.99499	0.93891	0.99499
ASTN1	0.001	0.0362	1.01504e-06	0.0005	0.572389	3.03841e-06	0.99499
ASTN2	0.0027	0.1608	9.06933e-07	0.0005	0.570646	3.03841e-06	0.99499
ASXL2	0.0003	0	0.93891	0.0003	0.99499	0.93891	0.99499
ASXL3	0.0013	0.0244	0.000215744	0.001	0.718015	0.000549125	0.99499
ATAD1	0.0009	0.0658	1.39781e-09	0	0.322695	6.23148e-09	0.99499
ATAD3A	0.0013	0.0997	1.39781e-09	0	0.322695	6.23148e-09	0.99499
ATAD3B	0.0017	0.0434	2.84873e-05	0.0012	0.66553	7.55601e-05	0.99499
ATAD3C	0.0022	0.1675	1.39781e-09	0	0.322695	6.23148e-09	0.99499
ATAD5	0.0006	0	0.93891	0.0006	0.99499	0.93891	0.99499
ATF1	0.0031	0	0.891996	0.0032	0.991125	0.93891	0.99499
ATF6	0.0006	0	0.93891	0.0006	0.99499	0.93891	0.99499
ATF7IP	0.001	0.0253	2.84873e-05	0.0007	0.66553	7.55601e-05	0.99499
ATG10	0.0008	0	0.93891	0.0008	0.99499	0.93891	0.99499
ATG16L1	0.0015	0.1102	1.39781e-09	0	0.322695	6.23148e-09	0.99499
ATG2A	0.0006	0	0.93891	0.0006	0.99499	0.93891	0.99499
ATG2B	0.0003	0	0.93891	0.0003	0.99499	0.93891	0.99499
ATG4A	0.003	0	0.891996	0.0031	0.991125	0.93891	0.99499
ATG4B	0.0013	0	0.891996	0.0013	0.991125	0.93891	0.99499
ATG4C	0.0014	0.107	1.39781e-09	0	0.322695	6.23148e-09	0.99499
ATG4D	0.0019	0.1463	1.39781e-09	0	0.322695	6.23148e-09	0.99499
ATG7	0.0005	0	0.93891	0.0005	0.99499	0.93891	0.99499
ATG9A	0.0019	0	0.891996	0.0019	0.991125	0.93891	0.99499
ATG9B	0.0014	0	0.891996	0.0014	0.991125	0.93891	0.99499
ATM	0.0007	0	0.831986	0.0008	0.986131	0.93891	0.99499
ATN1	0.0009	0	0.93891	0.0009	0.99499	0.93891	0.99499
ATOH1	0.002	0	0.93891	0.002	0.99499	0.93891	0.99499
ATOH8	0.0005	0.0359	1.39781e-09	0	0.322695	6.23148e-09	0.99499
ATP10A	0.0015	0.0484	0.000175825	0.0009	0.714243	0.00046184	0.99499
ATP10B	0.0016	0	0.831986	0.0016	0.986131	0.93891	0.99499
ATP10D	0.0006	0	0.93891	0.0006	0.99499	0.93891	0.99499
ATP11AUN	0.002	0	0.93891	0.002	0.99499	0.93891	0.99499
ATP11B	0.0005	0.0363	1.39781e-09	0	0.322695	6.23148e-09	0.99499
ATP11C	0.0012	0	0.891996	0.0012	0.991125	0.93891	0.99499
ATP12A	0.003	0.1507	1.63773e-14	0.001	0.323251	6.33431e-13	0.99499
ATP13A1	0.0011	0.0399	1.01504e-06	0.0005	0.572389	3.03841e-06	0.99499
ATP13A4	0.001	0	0.891996	0.001	0.991125	0.93891	0.99499
ATP13A5	0.0007	0	0.93891	0.0007	0.99499	0.93891	0.99499
ATP1A1	0.0006	0.0458	1.39781e-09	0	0.322695	6.23148e-09	0.99499
ATP1A3	0.0015	0	0.891996	0.0015	0.991125	0.93891	0.99499
ATP1A4	0.0014	0	0.891996	0.0014	0.991125	0.93891	0.99499
ATP1B2	0.0013	0	0.93891	0.0013	0.99499	0.93891	0.99499
ATP1B3	0.0017	0	0.93891	0.0017	0.99499	0.93891	0.99499
ATP1B4	0.0046	0.0698	0.00023105	0.0037	0.719284	0.000586063	0.99499
ATP2A1	0.0019	0	0.891996	0.002	0.991125	0.93891	0.99499
ATP2A2	0.0022	0.0243	0.00238154	0.0019	0.779557	0.00590446	0.99499
ATP2B1	0.0005	0	0.93891	0.0005	0.99499	0.93891	0.99499
ATP2B2	0.0009	0	0.891996	0.0009	0.991125	0.93891	0.99499
ATP2B3	0.0012	0.0885	1.39781e-09	0	0.322695	6.23148e-09	0.99499
ATP2B4	0.0009	0.0702	6.62587e-18	0	0.160539	4.95456e-16	0.99499
ATP2C1	0.0005	0.0392	1.39781e-09	0	0.322695	6.23148e-09	0.99499
ATP2C2	0.0012	0	0.891996	0.0012	0.991125	0.93891	0.99499
ATP4A	0.0011	0	0.93891	0.0011	0.99499	0.93891	0.99499
ATP6AP1L	0.0018	0.0461	2.84873e-05	0.0012	0.66553	7.55601e-05	0.99499
ATP6V0A1	0.0004	0	0.93891	0.0004	0.99499	0.93891	0.99499
ATP6V0A4	0.0021	0	0.891996	0.0022	0.991125	0.93891	0.99499
ATP6V0B	0.0014	0	0.93891	0.0014	0.99499	0.93891	0.99499
ATP6V1E1	0.0028	0	0.891996	0.0028	0.991125	0.93891	0.99499
ATP6V1G3	0.013	0.4916	1.01504e-06	0.0066	0.572389	3.03841e-06	0.99499
ATP6V1H	0.0009	0	0.93891	0.0009	0.99499	0.93891	0.99499
ATP7A	0.0012	0	0.858903	0.0012	0.988379	0.93891	0.99499
ATP7B	0.0007	0	0.858903	0.0007	0.988379	0.93891	0.99499
ATP8A1	0.0016	0	0.831986	0.0016	0.986131	0.93891	0.99499
ATP8A2	0.0008	0	0.891996	0.0008	0.991125	0.93891	0.99499
ATP8B1	0.0006	0	0.93891	0.0006	0.99499	0.93891	0.99499
ATP8B2	0.0029	0	0.858906	0.0029	0.98838	0.93891	0.99499
ATP8B3	0.0013	0	0.891996	0.0013	0.991125	0.93891	0.99499
ATP9A	0.0005	0	0.93891	0.0006	0.99499	0.93891	0.99499
ATP9B	0.0006	0.0223	1.01504e-06	0.0003	0.572389	3.03841e-06	0.99499
ATR	0.0003	0	0.891996	0.0003	0.991125	0.93891	0.99499
ATRN	0.001	0.038	1.01504e-06	0.0005	0.572389	3.03841e-06	0.99499
ATRNL1	0.0004	0	0.93891	0.0004	0.99499	0.93891	0.99499
ATRX	0.0015	0.044	9.15327e-15	0.001	0.413453	6.33431e-13	0.99499
ATXN1	0.0002	0	0.93891	0.0002	0.99499	0.93891	0.99499
ATXN2	0.0003	0	0.93891	0.0003	0.99499	0.93891	0.99499
ATXN2L	0.0041	0.1024	0.000672502	0.0027	0.748456	0.0017005	0.99499
ATXN3	0.0005	0.0345	1.39781e-09	0	0.322695	6.23148e-09	0.99499
ATXN3L	0.002	0	0.93891	0.0021	0.99499	0.93891	0.99499
ATXN7	0.0003	0.0218	1.39781e-09	0	0.322695	6.23148e-09	0.99499
ATXN7L1	0.0005	0.0402	1.39781e-09	0	0.322695	6.23148e-09	0.99499
ATXN7L3	0.0008	0.0629	1.39781e-09	0	0.322695	6.23148e-09	0.99499
AUP1	0.0018	0	0.93891	0.0018	0.99499	0.93891	0.99499
AURKB	0.002	0.1487	1.39781e-09	0	0.322695	6.23148e-09	0.99499
AUTS2	0.0007	0.0268	3.04513e-12	0.0004	0.422042	9.55514e-11	0.99499
AVIL	0.0007	0	0.93891	0.0008	0.99499	0.93891	0.99499
AVPR1A	0.0014	0	0.891996	0.0014	0.991125	0.93891	0.99499
AWAT2	0.0018	0.1359	1.39781e-09	0	0.322695	6.23148e-09	0.99499
AXDND1	0.0014	0.0547	1.01504e-06	0.0007	0.572389	3.03841e-06	0.99499
AXIN2	0.0008	0	0.93891	0.0009	0.99499	0.93891	0.99499
AXL	0.0009	0.0649	1.39781e-09	0	0.322695	6.23148e-09	0.99499
AZGP1	0.0017	0	0.93891	0.0017	0.99499	0.93891	0.99499
AZIN1	0.0015	0	0.891996	0.0015	0.991125	0.93891	0.99499
B3GALNT1	0.0006	0.0426	1.39781e-09	0	0.322695	6.23148e-09	0.99499
B3GALNT2	0.0009	0	0.891996	0.0009	0.991125	0.93891	0.99499
B3GNT3	0.0016	0	0.93891	0.0016	0.99499	0.93891	0.99499
B3GNT4	0.001	0	0.93891	0.001	0.99499	0.93891	0.99499
B3GNT5	0.0011	0	0.891996	0.0011	0.991125	0.93891	0.99499
B4GALNT1	0.0011	0	0.891996	0.0011	0.991125	0.93891	0.99499
B4GALNT4	0.0033	0	0.858903	0.0033	0.988379	0.93891	0.99499
B4GALT2	0.0012	0	0.93891	0.0012	0.99499	0.93891	0.99499
B4GALT3	0.0011	0	0.93891	0.0011	0.99499	0.93891	0.99499
B4GALT5	0.0009	0	0.93891	0.0009	0.99499	0.93891	0.99499
B4GALT6	0.0008	0.0628	1.39781e-09	0	0.322695	6.23148e-09	0.99499
BABAM2	0.0026	0.0983	1.01504e-06	0.0013	0.572389	3.03841e-06	0.99499
BACE2	0.0005	0.0346	1.39781e-09	0	0.322695	6.23148e-09	0.99499
BACH2	0.0005	0.0341	1.39781e-09	0	0.322695	6.23148e-09	0.99499
BAG6	0.0008	0	0.93891	0.0008	0.99499	0.93891	0.99499
BAHCC1	0.0003	0	0.93891	0.0003	0.99499	0.93891	0.99499
BAIAP2L1	0.0009	0	0.93891	0.0009	0.99499	0.93891	0.99499
BANK1	0.0007	0.0543	1.39781e-09	0	0.322695	6.23148e-09	0.99499
BANP	0.0005	0	0.93891	0.0005	0.99499	0.93891	0.99499
BAP1	0.0028	0.1413	9.06933e-07	0.0009	0.570646	3.03841e-06	0.99499
BARD1	0.0006	0	0.93891	0.0006	0.99499	0.93891	0.99499
BASP1	0.0041	0.1553	1.01504e-06	0.0021	0.572389	3.03841e-06	0.99499
BAZ1A	0.0006	0.0433	1.39781e-09	0	0.322695	6.23148e-09	0.99499
BAZ1B	0.0006	0	0.93891	0.0006	0.99499	0.93891	0.99499
BAZ2A	0.0008	0.0305	1.01504e-06	0.0004	0.572389	3.03841e-06	0.99499
BBC3	0.0014	0.1047	1.39781e-09	0	0.322695	6.23148e-09	0.99499
BBS2	0.0005	0	0.93891	0.0005	0.99499	0.93891	0.99499
BBS5	0.001	0	0.93891	0.001	0.99499	0.93891	0.99499
BBS7	0.0009	0	0.93891	0.0009	0.99499	0.93891	0.99499
BBS9	0.0025	0.1485	1.43585e-14	0.0005	0.322166	6.33431e-13	0.99499
BCAM	0.0018	0	0.891996	0.0018	0.991125	0.93891	0.99499
BCAN	0.0018	0	0.891996	0.0019	0.991125	0.93891	0.99499
BCAP31	0.0013	0	0.93891	0.0014	0.99499	0.93891	0.99499
BCAR1	0.0014	0.0362	2.84873e-05	0.001	0.66553	7.55601e-05	0.99499
BCAR3	0.0013	0.0482	1.01504e-06	0.0006	0.572389	3.03841e-06	0.99499
BCAS1	0.0005	0	0.93891	0.0005	0.99499	0.93891	0.99499
BCAS4	0.0006	0	0.93891	0.0006	0.99499	0.93891	0.99499
BCHE	0.0029	0	0.891996	0.0029	0.991125	0.93891	0.99499
BCKDK	0.0011	0.0861	1.39781e-09	0	0.322695	6.23148e-09	0.99499
BCL11A	0.0002	0	0.93891	0.0002	0.99499	0.93891	0.99499
BCL2L1	0.0027	0.1006	1.01504e-06	0.0013	0.572389	3.03841e-06	0.99499
BCL2L14	0.0009	0	0.93891	0.0009	0.99499	0.93891	0.99499
BCL2L2	0.0011	0	0.93891	0.0011	0.99499	0.93891	0.99499
BCL3	0.0014	0	0.93891	0.0014	0.99499	0.93891	0.99499
BCL9	0.0007	0	0.93891	0.0007	0.99499	0.93891	0.99499
BCLAF1	0.0005	0	0.93891	0.0005	0.99499	0.93891	0.99499
BCO1	0.0033	0	0.891996	0.0033	0.991125	0.93891	0.99499
BCOR	0.0018	0	0.831986	0.0018	0.986131	0.93891	0.99499
BCORL1	0.0006	0	0.93891	0.0006	0.99499	0.93891	0.99499
BCR	0.0007	0	0.891996	0.0007	0.991125	0.93891	0.99499
BDH1	0.0004	0	0.93891	0.0004	0.99499	0.93891	0.99499
BDKRB2	0.0013	0	0.891996	0.0013	0.991125	0.93891	0.99499
BDP1	0.0014	0	0.831986	0.0014	0.986131	0.93891	0.99499
BEND3	0.0006	0	0.93891	0.0006	0.99499	0.93891	0.99499
BEND7	0.0004	0	0.93891	0.0004	0.99499	0.93891	0.99499
BEST1	0.0015	0.0767	9.06933e-07	0.0005	0.570646	3.03841e-06	0.99499
BEST3	0.0006	0.0486	1.39781e-09	0	0.322695	6.23148e-09	0.99499
BET1	0.0008	0.0636	1.39781e-09	0	0.322695	6.23148e-09	0.99499
BET1L	0.0011	0.0862	1.39781e-09	0	0.322695	6.23148e-09	0.99499
BEX3	0.004	0	0.93891	0.004	0.99499	0.93891	0.99499
BFAR	0.001	0	0.93891	0.001	0.99499	0.93891	0.99499
BFSP1	0.0013	0.0989	1.39781e-09	0	0.322695	6.23148e-09	0.99499
BHLHE22	0.0014	0	0.93891	0.0014	0.99499	0.93891	0.99499
BHLHE41	0.0011	0	0.93891	0.0012	0.99499	0.93891	0.99499
BICC1	0.0013	0.0488	1.01504e-06	0.0007	0.572389	3.03841e-06	0.99499
BICD1	0.001	0	0.858903	0.001	0.988379	0.93891	0.99499
BICDL1	0.0008	0	0.93891	0.0008	0.99499	0.93891	0.99499
BICDL2	0.0009	0	0.93891	0.0009	0.99499	0.93891	0.99499
BICRA	0.0006	0	0.93891	0.0006	0.99499	0.93891	0.99499
BICRAL	0.0019	0.0974	9.06933e-07	0.0007	0.570646	3.03841e-06	0.99499
BID	0.001	0	0.93891	0.001	0.99499	0.93891	0.99499
BIK	0.0046	0.3505	1.39781e-09	0	0.322695	6.23148e-09	0.99499
BIN1	0.0006	0.0486	1.39781e-09	0	0.322695	6.23148e-09	0.99499
BIN2	0.0011	0	0.93891	0.0011	0.99499	0.93891	0.99499
BIN3	0.0009	0	0.93891	0.0009	0.99499	0.93891	0.99499
BIRC3	0.0006	0	0.93891	0.0006	0.99499	0.93891	0.99499
BIRC5	0.0012	0	0.93891	0.0012	0.99499	0.93891	0.99499
BIRC6	0.0005	0.0187	1.01504e-06	0.0002	0.572389	3.03841e-06	0.99499
BIRC7	0.0028	0	0.93891	0.0029	0.99499	0.93891	0.99499
BLK	0.0018	0.068	1.01504e-06	0.0009	0.572389	3.03841e-06	0.99499
BLMH	0.0009	0.0651	1.39781e-09	0	0.322695	6.23148e-09	0.99499
BLNK	0.0007	0	0.93891	0.0007	0.99499	0.93891	0.99499
BLOC1S5-TXNDC5	0.0015	0.11	1.39781e-09	0	0.322695	6.23148e-09	0.99499
BMF	0.0008	0.0612	1.39781e-09	0	0.322695	6.23148e-09	0.99499
BMP1	0.0012	0.0943	1.39781e-09	0	0.322695	6.23148e-09	0.99499
BMP2K	0.0004	0.0335	1.39781e-09	0	0.322695	6.23148e-09	0.99499
BMP6	0.0023	0.0881	1.01504e-06	0.0012	0.572389	3.03841e-06	0.99499
BMP7	0.0016	0.0614	1.01504e-06	0.0008	0.572389	3.03841e-06	0.99499
BMPR1A	0.0014	0.1051	6.64509e-18	0	0.16054	4.95456e-16	0.99499
BMS1	0.0006	0	0.93891	0.0006	0.99499	0.93891	0.99499
BMS1P4	0.0023	0.1742	1.39781e-09	0	0.322695	6.23148e-09	0.99499
BMT2	0.0022	0	0.891996	0.0022	0.991125	0.93891	0.99499
BNC2	0.0011	0.0218	0.000215744	0.0009	0.718015	0.000549125	0.99499
BNIP2	0.0006	0	0.93891	0.0006	0.99499	0.93891	0.99499
BNIP3L	0.0011	0.0803	1.39781e-09	0	0.322695	6.23148e-09	0.99499
BOC	0.0004	0	0.93891	0.0004	0.99499	0.93891	0.99499
BOD1L1	0.0011	0	0.831986	0.0011	0.986131	0.93891	0.99499
BOLL	0.0011	0	0.93891	0.0011	0.99499	0.93891	0.99499
BOP1	0.0034	0	0.858903	0.0035	0.988379	0.93891	0.99499
BORCS5	0.0007	0.0511	1.39781e-09	0	0.322695	6.23148e-09	0.99499
BPHL	0.0008	0	0.93891	0.0008	0.99499	0.93891	0.99499
BPI	0.0018	0.1342	1.39781e-09	0	0.322695	6.23148e-09	0.99499
BPIFA1	0.0082	0	0.891996	0.0083	0.991125	0.93891	0.99499
BPIFB2	0.0025	0	0.93891	0.0025	0.99499	0.93891	0.99499
BPIFB3	0.003	0.2293	1.39781e-09	0	0.322695	6.23148e-09	0.99499
BPIFB4	0.0016	0	0.93891	0.0016	0.99499	0.93891	0.99499
BPIFB6	0.0053	0.1989	1.01504e-06	0.0027	0.572389	3.03841e-06	0.99499
BRAP	0.0009	0	0.93891	0.001	0.99499	0.93891	0.99499
BRCA2	0.0014	0	0.831986	0.0014	0.986131	0.93891	0.99499
BRD3	0.0019	0.0484	2.84873e-05	0.0013	0.66553	7.55601e-05	0.99499
BRD7	0.0005	0	0.93891	0.0005	0.99499	0.93891	0.99499
BRD8	0.0006	0	0.93891	0.0006	0.99499	0.93891	0.99499
BRDT	0.001	0	0.93891	0.001	0.99499	0.93891	0.99499
BRINP1	0.0034	0.086	2.84873e-05	0.0023	0.66553	7.55601e-05	0.99499
BRINP2	0.002	0	0.891996	0.002	0.991125	0.93891	0.99499
BRMS1	0.0018	0	0.93891	0.0018	0.99499	0.93891	0.99499
BRMS1L	0.0011	0.086	1.39781e-09	0	0.322695	6.23148e-09	0.99499
BRPF1	0.0014	0	0.93891	0.0015	0.99499	0.93891	0.99499
BRPF3	0.0007	0	0.93891	0.0007	0.99499	0.93891	0.99499
BRSK1	0.0011	0	0.93891	0.0011	0.99499	0.93891	0.99499
BRSK2	0.0006	0.0483	1.39781e-09	0	0.322695	6.23148e-09	0.99499
BRWD1	0.0002	0	0.93891	0.0002	0.99499	0.93891	0.99499
BRWD3	0.0006	0	0.891996	0.0006	0.991125	0.93891	0.99499
BSN	0.0008	0.0205	2.84873e-05	0.0005	0.66553	7.55601e-05	0.99499
BSPH1	0.0067	0.5097	1.39781e-09	0	0.322695	6.23148e-09	0.99499
BSPRY	0.0019	0.1425	1.39781e-09	0	0.322695	6.23148e-09	0.99499
BTAF1	0.0012	0.044	1.01504e-06	0.0006	0.572389	3.03841e-06	0.99499
BTBD10	0.0025	0.0956	1.01504e-06	0.0013	0.572389	3.03841e-06	0.99499
BTBD11	0.0017	0	0.858903	0.0017	0.988379	0.93891	0.99499
BTBD16	0.0018	0	0.93891	0.0019	0.99499	0.93891	0.99499
BTBD9	0.0005	0.035	1.39781e-09	0	0.322695	6.23148e-09	0.99499
BTC	0.0017	0.1256	1.39781e-09	0	0.322695	6.23148e-09	0.99499
BTD	0.0003	0	0.93891	0.0003	0.99499	0.93891	0.99499
BTF3L4	0.0007	0.056	1.39781e-09	0	0.322695	6.23148e-09	0.99499
BTN1A1	0.0015	0.1151	1.39781e-09	0	0.322695	6.23148e-09	0.99499
BTN2A1	0.0012	0	0.93891	0.0012	0.99499	0.93891	0.99499
BTN2A2	0.0021	0	0.858903	0.0021	0.988379	0.93891	0.99499
BTN2A3P	0.0011	0.0798	1.39781e-09	0	0.322695	6.23148e-09	0.99499
BTN3A1	0.0008	0	0.93891	0.0008	0.99499	0.93891	0.99499
BTN3A2	0.0006	0	0.93891	0.0006	0.99499	0.93891	0.99499
BTN3A3	0.0016	0.0589	1.01504e-06	0.0008	0.572389	3.03841e-06	0.99499
BTNL3	0.0018	0	0.93891	0.0018	0.99499	0.93891	0.99499
BTNL9	0.0016	0.1198	6.62587e-18	0	0.160539	4.95456e-16	0.99499
BUB1	0.0014	0.0529	1.01504e-06	0.0007	0.572389	3.03841e-06	0.99499
BUB1B	0.001	0	0.93891	0.001	0.99499	0.93891	0.99499
BUD23	0.0006	0	0.93891	0.0006	0.99499	0.93891	0.99499
BVES	0.0015	0	0.891996	0.0015	0.991125	0.93891	0.99499
BVES-AS1	0.0007	0	0.93891	0.0007	0.99499	0.93891	0.99499
BYSL	0.0045	0	0.93891	0.0046	0.99499	0.93891	0.99499
BZW1	0.0011	0	0.891996	0.0011	0.991125	0.93891	0.99499
BZW2	0.0012	0.091	1.39781e-09	0	0.322695	6.23148e-09	0.99499
C10orf120	0.0081	0.3064	1.01504e-06	0.0041	0.572389	3.03841e-06	0.99499
C10orf71	0.0008	0.0613	1.39781e-09	0	0.322695	6.23148e-09	0.99499
C10orf90	0.0008	0	0.93891	0.0008	0.99499	0.93891	0.99499
C11orf24	0.0013	0	0.93891	0.0013	0.99499	0.93891	0.99499
C11orf49	0.0013	0	0.891996	0.0013	0.991125	0.93891	0.99499
C11orf54	0.0007	0.0532	1.39781e-09	0	0.322695	6.23148e-09	0.99499
C11orf87	0.0008	0.0568	1.39781e-09	0	0.322695	6.23148e-09	0.99499
C12orf40	0.002	0.1497	6.62587e-18	0	0.160539	4.95456e-16	0.99499
C12orf42	0.0009	0.0681	1.39781e-09	0	0.322695	6.23148e-09	0.99499
C12orf43	0.0007	0	0.93891	0.0007	0.99499	0.93891	0.99499
C12orf45	0.0002	0	0.93891	0.0002	0.99499	0.93891	0.99499
C12orf50	0.0008	0.0594	1.39781e-09	0	0.322695	6.23148e-09	0.99499
C12orf57	0.0024	0	0.93891	0.0025	0.99499	0.93891	0.99499
C12orf65	0.002	0	0.858903	0.002	0.988379	0.93891	0.99499
C12orf77	0.0016	0	0.93891	0.0017	0.99499	0.93891	0.99499
C14orf119	0.0015	0	0.93891	0.0015	0.99499	0.93891	0.99499
C14orf177	0.0031	0	0.93891	0.0032	0.99499	0.93891	0.99499
C14orf93	0.001	0	0.93891	0.001	0.99499	0.93891	0.99499
C15orf39	0.0008	0.0574	1.39781e-09	0	0.322695	6.23148e-09	0.99499
C15orf41	0.0005	0	0.93891	0.0005	0.99499	0.93891	0.99499
C15orf54	0.0014	0	0.93891	0.0015	0.99499	0.93891	0.99499
C15orf62	0.0018	0	0.93891	0.0018	0.99499	0.93891	0.99499
C16orf70	0.0007	0	0.93891	0.0007	0.99499	0.93891	0.99499
C16orf71	0.001	0	0.93891	0.001	0.99499	0.93891	0.99499
C16orf78	0.0041	0.3067	1.39781e-09	0	0.322695	6.23148e-09	0.99499
C16orf82	0.0018	0.1356	1.39781e-09	0	0.322695	6.23148e-09	0.99499
C16orf89	0.0021	0	0.93891	0.0022	0.99499	0.93891	0.99499
C16orf90	0.0045	0.3429	1.39781e-09	0	0.322695	6.23148e-09	0.99499
C16orf92	0.004	0.299	1.39781e-09	0	0.322695	6.23148e-09	0.99499
C17orf53	0.0015	0	0.93891	0.0015	0.99499	0.93891	0.99499
C17orf80	0.0009	0	0.93891	0.001	0.99499	0.93891	0.99499
C18orf25	0.0005	0	0.93891	0.0005	0.99499	0.93891	0.99499
C19orf12	0.0008	0	0.93891	0.0008	0.99499	0.93891	0.99499
C19orf18	0.0096	0.3643	1.01504e-06	0.0049	0.572389	3.03841e-06	0.99499
C19orf57	0.0011	0	0.93891	0.0012	0.99499	0.93891	0.99499
C1GALT1	0.0006	0.0429	1.39781e-09	0	0.322695	6.23148e-09	0.99499
C1orf127	0.0012	0	0.93891	0.0012	0.99499	0.93891	0.99499
C1orf141	0.0018	0	0.891996	0.0018	0.991125	0.93891	0.99499
C1orf158	0.0011	0	0.93891	0.0011	0.99499	0.93891	0.99499
C1orf174	0.001	0.076	1.39781e-09	0	0.322695	6.23148e-09	0.99499
C1orf61	0.0003	0	0.93891	0.0003	0.99499	0.93891	0.99499
C1orf87	0.002	0	0.891996	0.002	0.991125	0.93891	0.99499
C1QA	0.0036	0	0.93891	0.0037	0.99499	0.93891	0.99499
C1QL1	0.0058	0	0.93891	0.0058	0.99499	0.93891	0.99499
C1QTNF1	0.0009	0	0.93891	0.0009	0.99499	0.93891	0.99499
C1QTNF2	0.0018	0	0.93891	0.0019	0.99499	0.93891	0.99499
C1QTNF6	0.0006	0.0467	1.39781e-09	0	0.322695	6.23148e-09	0.99499
C2	0.0008	0	0.93891	0.0008	0.99499	0.93891	0.99499
C20orf187	0.0048	0.1828	1.01504e-06	0.0024	0.572389	3.03841e-06	0.99499
C20orf194	0.001	0.039	1.01504e-06	0.0005	0.572389	3.03841e-06	0.99499
C20orf78	0.006	0	0.93891	0.006	0.99499	0.93891	0.99499
C20orf96	0.0025	0	0.93891	0.0026	0.99499	0.93891	0.99499
C21orf62	0.0011	0	0.93891	0.0011	0.99499	0.93891	0.99499
C21orf91	0.0007	0	0.93891	0.0007	0.99499	0.93891	0.99499
C22orf15	0.0021	0	0.93891	0.0021	0.99499	0.93891	0.99499
C22orf34	0.0007	0	0.93891	0.0007	0.99499	0.93891	0.99499
C22orf42	0.0043	0.1622	1.01504e-06	0.0022	0.572389	3.03841e-06	0.99499
C2CD2L	0.0005	0	0.93891	0.0005	0.99499	0.93891	0.99499
C2CD3	0.0007	0	0.891996	0.0007	0.991125	0.93891	0.99499
C2CD5	0.0013	0.0493	1.01504e-06	0.0007	0.572389	3.03841e-06	0.99499
C2CD6	0.0006	0	0.93891	0.0007	0.99499	0.93891	0.99499
C2orf16	0.0003	0	0.93891	0.0003	0.99499	0.93891	0.99499
C2orf27B	0.0027	0	0.93891	0.0028	0.99499	0.93891	0.99499
C2orf88	0.0007	0.0556	1.39781e-09	0	0.322695	6.23148e-09	0.99499
C3	0.0005	0.0402	1.39781e-09	0	0.322695	6.23148e-09	0.99499
C3orf20	0.0026	0.0966	1.01504e-06	0.0013	0.572389	3.03841e-06	0.99499
C4BPA	0.0018	0	0.93891	0.0018	0.99499	0.93891	0.99499
C4orf33	0.0006	0	0.93891	0.0006	0.99499	0.93891	0.99499
C4orf36	0.0021	0.1587	1.39781e-09	0	0.322695	6.23148e-09	0.99499
C4orf47	0.0032	0	0.93891	0.0033	0.99499	0.93891	0.99499
C4orf51	0.0081	0	0.93891	0.0082	0.99499	0.93891	0.99499
C5	0.0013	0	0.891996	0.0014	0.991125	0.93891	0.99499
C5orf17	0.0022	0	0.93891	0.0023	0.99499	0.93891	0.99499
C5orf30	0.0025	0	0.93891	0.0025	0.99499	0.93891	0.99499
C5orf56	0.0005	0.0343	1.39781e-09	0	0.322695	6.23148e-09	0.99499
C5orf58	0.0014	0	0.93891	0.0014	0.99499	0.93891	0.99499
C6	0.0036	0.1373	2.40383e-05	0.0018	0.66264	7.06033e-05	0.99499
C6orf118	0.002	0	0.93891	0.002	0.99499	0.93891	0.99499
C6orf120	0.0033	0.125	1.01504e-06	0.0017	0.572389	3.03841e-06	0.99499
C6orf132	0.0013	0	0.93891	0.0013	0.99499	0.93891	0.99499
C6orf141	0.0015	0.1134	1.39781e-09	0	0.322695	6.23148e-09	0.99499
C6orf201	0.0013	0	0.93891	0.0013	0.99499	0.93891	0.99499
C6orf203	0.0019	0	0.93891	0.0019	0.99499	0.93891	0.99499
C6orf222	0.0024	0.0892	1.01504e-06	0.0012	0.572389	3.03841e-06	0.99499
C6orf47	0.0018	0	0.93891	0.0018	0.99499	0.93891	0.99499
C7	0.0007	0	0.93891	0.0007	0.99499	0.93891	0.99499
C7orf31	0.0011	0	0.93891	0.0012	0.99499	0.93891	0.99499
C7orf33	0.0038	0	0.93891	0.0039	0.99499	0.93891	0.99499
C7orf50	0.0009	0.0672	1.39781e-09	0	0.322695	6.23148e-09	0.99499
C7orf57	0.0019	0	0.93891	0.002	0.99499	0.93891	0.99499
C7orf65	0.0015	0.1145	1.39781e-09	0	0.322695	6.23148e-09	0.99499
C8A	0.0019	0	0.93891	0.0019	0.99499	0.93891	0.99499
C8B	0.0081	0.366	2.43975e-12	0.0033	0.419946	8.89143e-11	0.99499
C8orf34	0.0004	0	0.93891	0.0004	0.99499	0.93891	0.99499
C9	0.0029	0.1108	1.01504e-06	0.0015	0.572389	3.03841e-06	0.99499
C9orf131	0.0012	0.0871	1.39781e-09	0	0.322695	6.23148e-09	0.99499
C9orf135	0.0035	0	0.93891	0.0036	0.99499	0.93891	0.99499
C9orf24	0.0031	0.2352	1.39781e-09	0	0.322695	6.23148e-09	0.99499
C9orf57	0.005	0	0.891996	0.0051	0.991125	0.93891	0.99499
C9orf72	0.0006	0.0475	1.39781e-09	0	0.322695	6.23148e-09	0.99499
C9orf85	0.0009	0.067	1.39781e-09	0	0.322695	6.23148e-09	0.99499
CA10	0.001	0	0.93891	0.001	0.99499	0.93891	0.99499
CA12	0.0006	0	0.93891	0.0006	0.99499	0.93891	0.99499
CA2	0.0022	0	0.93891	0.0022	0.99499	0.93891	0.99499
CA5A	0.0043	0	0.891996	0.0043	0.991125	0.93891	0.99499
CA5B	0.0005	0	0.93891	0.0005	0.99499	0.93891	0.99499
CA5BP1	0.0018	0	0.93891	0.0019	0.99499	0.93891	0.99499
CA9	0.0027	0	0.93891	0.0028	0.99499	0.93891	0.99499
CAB39	0.0008	0.0622	1.39781e-09	0	0.322695	6.23148e-09	0.99499
CABLES2	0.0035	0	0.858903	0.0035	0.988379	0.93891	0.99499
CABP2	0.003	0	0.93891	0.003	0.99499	0.93891	0.99499
CABP7	0.0013	0	0.93891	0.0013	0.99499	0.93891	0.99499
CABS1	0.0058	0.2197	1.01504e-06	0.0029	0.572389	3.03841e-06	0.99499
CABYR	0.0013	0.0948	1.39781e-09	0	0.322695	6.23148e-09	0.99499
CACFD1	0.0013	0	0.93891	0.0013	0.99499	0.93891	0.99499
CACHD1	0.0006	0	0.93891	0.0006	0.99499	0.93891	0.99499
CACNA1A	0.0004	0.0077	3.10226e-05	0.0003	0.666983	8.20173e-05	0.99499
CACNA1B	0.0009	0.0337	1.01504e-06	0.0005	0.572389	3.03841e-06	0.99499
CACNA1C	0.0009	0	0.831986	0.0009	0.986131	0.93891	0.99499
CACNA1C-AS1	0.0017	0	0.93891	0.0017	0.99499	0.93891	0.99499
CACNA1D	0.0009	0	0.831986	0.0009	0.986131	0.93891	0.99499
CACNA1E	0.0005	0.0182	1.01504e-06	0.0002	0.572389	3.03841e-06	0.99499
CACNA1F	0.0025	0.0481	0.000215744	0.0019	0.718015	0.000549125	0.99499
CACNA1G	0.0009	0	0.891996	0.0009	0.991125	0.93891	0.99499
CACNA1H	0.002	0	0.831986	0.0021	0.986131	0.93891	0.99499
CACNA1I	0.0008	0	0.891996	0.0008	0.991125	0.93891	0.99499
CACNA1S	0.0022	0	0.858903	0.0022	0.988379	0.93891	0.99499
CACNA2D1	0.0005	0	0.93891	0.0005	0.99499	0.93891	0.99499
CACNA2D3	0.0028	0.0706	2.84873e-05	0.0019	0.66553	7.55601e-05	0.99499
CACNA2D4	0.0012	0.0447	1.01504e-06	0.0006	0.572389	3.03841e-06	0.99499
CACNB3	0.0006	0	0.93891	0.0006	0.99499	0.93891	0.99499
CACNB4	0.0001	0	0.93891	0.0001	0.99499	0.93891	0.99499
CACNG3	0.0023	0	0.93891	0.0023	0.99499	0.93891	0.99499
CACNG7	0.0016	0.119	1.39781e-09	0	0.322695	6.23148e-09	0.99499
CACUL1	0.0004	0	0.93891	0.0004	0.99499	0.93891	0.99499
CACYBP	0.001	0	0.93891	0.001	0.99499	0.93891	0.99499
CAD	0.001	0.0395	1.01504e-06	0.0005	0.572389	3.03841e-06	0.99499
CADM2	0.0004	0	0.93891	0.0004	0.99499	0.93891	0.99499
CADPS	0.0015	0	0.831991	0.0015	0.986132	0.93891	0.99499
CADPS2	0.0028	0	0.831986	0.0028	0.986131	0.93891	0.99499
CAGE1	0.0025	0.0949	1.01504e-06	0.0013	0.572389	3.03841e-06	0.99499
CALB2	0.0052	0	0.891996	0.0052	0.991125	0.93891	0.99499
CALD1	0.0009	0	0.891996	0.0009	0.991125	0.93891	0.99499
CALM1	0.0006	0.0426	1.39781e-09	0	0.322695	6.23148e-09	0.99499
CALM2	0.0012	0.0469	1.01504e-06	0.0006	0.572389	3.03841e-06	0.99499
CALML4	0.0009	0	0.93891	0.0009	0.99499	0.93891	0.99499
CALML6	0.0022	0.1634	1.39781e-09	0	0.322695	6.23148e-09	0.99499
CAMK1G	0.0026	0	0.891996	0.0027	0.991125	0.93891	0.99499
CAMK2B	0.0011	0.0817	1.39781e-09	0	0.322695	6.23148e-09	0.99499
CAMK2G	0.0013	0	0.891996	0.0013	0.991125	0.93891	0.99499
CAMK4	0.0003	0	0.93891	0.0003	0.99499	0.93891	0.99499
CAMP	0.0059	0.4474	1.39781e-09	0	0.322695	6.23148e-09	0.99499
CAMSAP3	0.0018	0	0.891996	0.0018	0.991125	0.93891	0.99499
CAMTA1	0.0004	0.0337	1.39781e-09	0	0.322695	6.23148e-09	0.99499
CAMTA2	0.0007	0	0.93891	0.0007	0.99499	0.93891	0.99499
CANX	0.0006	0	0.93891	0.0006	0.99499	0.93891	0.99499
CAPN10	0.0006	0.0447	1.39781e-09	0	0.322695	6.23148e-09	0.99499
CAPN11	0.0025	0	0.891996	0.0025	0.991125	0.93891	0.99499
CAPN13	0.0017	0	0.891996	0.0017	0.991125	0.93891	0.99499
CAPN14	0.0055	0.1673	0.000175795	0.0034	0.714239	0.00046184	0.99499
CAPN15	0.0006	0.0417	1.39781e-09	0	0.322695	6.23148e-09	0.99499
CAPN2	0.0005	0.0388	1.39781e-09	0	0.322695	6.23148e-09	0.99499
CAPN3	0.0007	0	0.891996	0.0007	0.991125	0.93891	0.99499
CAPN6	0.0025	0	0.891996	0.0025	0.991125	0.93891	0.99499
CAPN9	0.0034	0.1286	1.01504e-06	0.0017	0.572389	3.03841e-06	0.99499
CAPNS2	0.0044	0	0.93891	0.0044	0.99499	0.93891	0.99499
CAPRIN1	0.0015	0	0.858903	0.0015	0.988379	0.93891	0.99499
CAPRIN2	0.0005	0	0.93891	0.0005	0.99499	0.93891	0.99499
CAPS2	0.0013	0.0498	1.01504e-06	0.0007	0.572389	3.03841e-06	0.99499
CAPZA2	0.0005	0	0.93891	0.0005	0.99499	0.93891	0.99499
CAPZB	0.0002	0.0175	1.39781e-09	0	0.322695	6.23148e-09	0.99499
CARD14	0.0009	0.0351	1.01504e-06	0.0005	0.572389	3.03841e-06	0.99499
CARD17	0.0036	0.2706	1.39781e-09	0	0.322695	6.23148e-09	0.99499
CARD8	0.0007	0.0504	1.39781e-09	0	0.322695	6.23148e-09	0.99499
CARMIL1	0.0019	0	0.858903	0.002	0.988379	0.93891	0.99499
CARS	0.0009	0	0.891996	0.0009	0.991125	0.93891	0.99499
CASC1	0.0014	0.1066	1.39781e-09	0	0.322695	6.23148e-09	0.99499
CASC3	0.0007	0	0.93891	0.0007	0.99499	0.93891	0.99499
CASC4	0.0019	0.0469	2.84873e-05	0.0013	0.66553	7.55601e-05	0.99499
CASD1	0.0008	0.0634	1.39781e-09	0	0.322695	6.23148e-09	0.99499
CASK	0.0007	0.0338	9.06933e-07	0.0002	0.570646	3.03841e-06	0.99499
CASKIN1	0.0007	0	0.93891	0.0007	0.99499	0.93891	0.99499
CASKIN2	0.0008	0	0.93891	0.0008	0.99499	0.93891	0.99499
CASP14	0.0013	0	0.93891	0.0013	0.99499	0.93891	0.99499
CASP2	0.0005	0	0.93891	0.0006	0.99499	0.93891	0.99499
CASP8	0.0006	0.046	1.39781e-09	0	0.322695	6.23148e-09	0.99499
CASP9	0.0008	0	0.93891	0.0008	0.99499	0.93891	0.99499
CASR	0.0004	0	0.93891	0.0004	0.99499	0.93891	0.99499
CASS4	0.0009	0	0.93891	0.0009	0.99499	0.93891	0.99499
CASTOR2	0.0005	0	0.93891	0.0005	0.99499	0.93891	0.99499
CASZ1	0.0012	0.0588	9.06933e-07	0.0004	0.570646	3.03841e-06	0.99499
CATSPER2P1	0.0011	0	0.93891	0.0011	0.99499	0.93891	0.99499
CATSPERB	0.0008	0	0.93891	0.0008	0.99499	0.93891	0.99499
CATSPERD	0.0032	0.1199	1.01504e-06	0.0016	0.572389	3.03841e-06	0.99499
CATSPERE	0.001	0	0.93891	0.001	0.99499	0.93891	0.99499
CATSPERG	0.0019	0.0363	0.000215744	0.0015	0.718015	0.000549125	0.99499
CAVIN1	0.0012	0	0.93891	0.0013	0.99499	0.93891	0.99499
CAVIN2	0.0014	0	0.93891	0.0015	0.99499	0.93891	0.99499
CBFA2T3	0.0007	0.0558	1.39781e-09	0	0.322695	6.23148e-09	0.99499
CBL	0.0004	0.0284	1.39781e-09	0	0.322695	6.23148e-09	0.99499
CBLB	0.0004	0	0.93891	0.0004	0.99499	0.93891	0.99499
CBLC	0.0027	0	0.93891	0.0028	0.99499	0.93891	0.99499
CBLN2	0.0008	0	0.93891	0.0008	0.99499	0.93891	0.99499
CBR3-AS1	0.0005	0	0.93891	0.0005	0.99499	0.93891	0.99499
CBX3	0.0018	0	0.891996	0.0018	0.991125	0.93891	0.99499
CC2D1A	0.0026	0	0.858903	0.0027	0.988379	0.93891	0.99499
CC2D2A	0.0003	0	0.93891	0.0003	0.99499	0.93891	0.99499
CC2D2B	0.0006	0	0.93891	0.0006	0.99499	0.93891	0.99499
CCAR1	0.0007	0.055	1.39781e-09	0	0.322695	6.23148e-09	0.99499
CCDC102B	0.0008	0.0574	1.39781e-09	0	0.322695	6.23148e-09	0.99499
CCDC110	0.0012	0	0.93891	0.0013	0.99499	0.93891	0.99499
CCDC113	0.0015	0.1125	1.39781e-09	0	0.322695	6.23148e-09	0.99499
CCDC116	0.003	0.2259	1.39781e-09	0	0.322695	6.23148e-09	0.99499
CCDC121	0.0015	0	0.93891	0.0016	0.99499	0.93891	0.99499
CCDC125	0.0006	0	0.93891	0.0006	0.99499	0.93891	0.99499
CCDC13	0.0006	0.0471	1.39781e-09	0	0.322695	6.23148e-09	0.99499
CCDC138	0.0008	0	0.93891	0.0008	0.99499	0.93891	0.99499
CCDC14	0.0004	0.0291	1.39781e-09	0	0.322695	6.23148e-09	0.99499
CCDC140	0.0046	0	0.891996	0.0046	0.991125	0.93891	0.99499
CCDC141	0.0006	0.0216	1.01504e-06	0.0003	0.572389	3.03841e-06	0.99499
CCDC142	0.0015	0.0576	1.01504e-06	0.0008	0.572389	3.03841e-06	0.99499
CCDC144A	0.0003	0	0.93891	0.0003	0.99499	0.93891	0.99499
CCDC144B	0.0009	0.0337	1.01504e-06	0.0005	0.572389	3.03841e-06	0.99499
CCDC149	0.0014	0	0.858903	0.0014	0.988379	0.93891	0.99499
CCDC150	0.0014	0.1033	6.64509e-18	0	0.16054	4.95456e-16	0.99499
CCDC154	0.0032	0.1223	1.01504e-06	0.0016	0.572389	3.03841e-06	0.99499
CCDC155	0.0008	0	0.93891	0.0008	0.99499	0.93891	0.99499
CCDC158	0.0015	0.0569	1.01504e-06	0.0008	0.572389	3.03841e-06	0.99499
CCDC159	0.0011	0	0.93891	0.0011	0.99499	0.93891	0.99499
CCDC168	0.0008	0.0311	3.04513e-12	0.0004	0.422042	9.55514e-11	0.99499
CCDC17	0.0013	0	0.93891	0.0013	0.99499	0.93891	0.99499
CCDC170	0.0016	0.0614	1.01504e-06	0.0008	0.572389	3.03841e-06	0.99499
CCDC171	0.0007	0	0.891996	0.0007	0.991125	0.93891	0.99499
CCDC172	0.0025	0.1897	1.39781e-09	0	0.322695	6.23148e-09	0.99499
CCDC18	0.0016	0	0.891996	0.0016	0.991125	0.93891	0.99499
CCDC183	0.0015	0.112	1.39781e-09	0	0.322695	6.23148e-09	0.99499
CCDC186	0.001	0.037	1.01504e-06	0.0005	0.572389	3.03841e-06	0.99499
CCDC188	0.0055	0	0.891996	0.0056	0.991125	0.93891	0.99499
CCDC191	0.0025	0	0.858903	0.0025	0.988379	0.93891	0.99499
CCDC196	0.0016	0	0.93891	0.0016	0.99499	0.93891	0.99499
CCDC22	0.007	0	0.858906	0.0071	0.98838	0.93891	0.99499
CCDC24	0.0012	0	0.93891	0.0013	0.99499	0.93891	0.99499
CCDC27	0.001	0.0787	1.39781e-09	0	0.322695	6.23148e-09	0.99499
CCDC28B	0.0017	0	0.93891	0.0017	0.99499	0.93891	0.99499
CCDC3	0.0012	0	0.93891	0.0012	0.99499	0.93891	0.99499
CCDC30	0.0005	0.0264	1.63773e-14	0.0002	0.323251	6.33431e-13	0.99499
CCDC33	0.0013	0.0948	1.39781e-09	0	0.322695	6.23148e-09	0.99499
CCDC39	0.0008	0	0.891996	0.0008	0.991125	0.93891	0.99499
CCDC40	0.0004	0	0.93891	0.0004	0.99499	0.93891	0.99499
CCDC47	0.001	0	0.93891	0.001	0.99499	0.93891	0.99499
CCDC57	0.0004	0	0.93891	0.0004	0.99499	0.93891	0.99499
CCDC6	0.0012	0	0.891996	0.0012	0.991125	0.93891	0.99499
CCDC60	0.0038	0.2913	6.64509e-18	0	0.16054	4.95456e-16	0.99499
CCDC61	0.0034	0.1288	1.01504e-06	0.0017	0.572389	3.03841e-06	0.99499
CCDC62	0.001	0	0.93891	0.001	0.99499	0.93891	0.99499
CCDC7	0.0005	0	0.93891	0.0005	0.99499	0.93891	0.99499
CCDC73	0.0017	0.0423	2.84873e-05	0.0011	0.66553	7.55601e-05	0.99499
CCDC74B	0.002	0.1486	6.62587e-18	0	0.160539	4.95456e-16	0.99499
CCDC77	0.0025	0.0939	1.01504e-06	0.0013	0.572389	3.03841e-06	0.99499
CCDC8	0.0014	0	0.93891	0.0014	0.99499	0.93891	0.99499
CCDC86	0.0013	0	0.93891	0.0013	0.99499	0.93891	0.99499
CCDC88A	0.0001	0.0098	1.39781e-09	0	0.322695	6.23148e-09	0.99499
CCDC88C	0.0011	0	0.858903	0.0011	0.988379	0.93891	0.99499
CCDC9	0.0012	0	0.93891	0.0012	0.99499	0.93891	0.99499
CCDC92	0.0005	0	0.93891	0.0005	0.99499	0.93891	0.99499
CCDC93	0.0005	0.0413	1.39781e-09	0	0.322695	6.23148e-09	0.99499
CCHCR1	0.0017	0.1287	1.39781e-09	0	0.322695	6.23148e-09	0.99499
CCL1	0.0074	0.5612	1.39781e-09	0	0.322695	6.23148e-09	0.99499
CCL13	0.0054	0	0.93891	0.0054	0.99499	0.93891	0.99499
CCL3	0.0029	0	0.93891	0.003	0.99499	0.93891	0.99499
CCL8	0.0102	0	0.93891	0.0104	0.99499	0.93891	0.99499
CCNA1	0.002	0.1481	1.39781e-09	0	0.322695	6.23148e-09	0.99499
CCNB1IP1	0.0012	0	0.93891	0.0012	0.99499	0.93891	0.99499
CCNB3	0.0008	0.0616	1.39781e-09	0	0.322695	6.23148e-09	0.99499
CCNF	0.0021	0.1057	9.06933e-07	0.0007	0.570646	3.03841e-06	0.99499
CCNH	0.0022	0	0.891997	0.0022	0.991125	0.93891	0.99499
CCNI2	0.0014	0.1048	1.39781e-09	0	0.322695	6.23148e-09	0.99499
CCNT1	0.0006	0	0.93891	0.0006	0.99499	0.93891	0.99499
CCNY	0.0007	0	0.93891	0.0007	0.99499	0.93891	0.99499
CCP110	0.0004	0	0.93891	0.0004	0.99499	0.93891	0.99499
CCR3	0.0025	0	0.891996	0.0025	0.991125	0.93891	0.99499
CCR4	0.0015	0	0.93891	0.0015	0.99499	0.93891	0.99499
CCR6	0.001	0.0767	1.39781e-09	0	0.322695	6.23148e-09	0.99499
CCSER1	0.0013	0.0318	2.84873e-05	0.0009	0.66553	7.55601e-05	0.99499
CCT2	0.0031	0.1576	1.63773e-14	0.0011	0.323251	6.33431e-13	0.99499
CCT3	0.0011	0	0.93891	0.0012	0.99499	0.93891	0.99499
CCT5	0.0008	0.0591	1.39781e-09	0	0.322695	6.23148e-09	0.99499
CCT6A	0.0011	0	0.93891	0.0012	0.99499	0.93891	0.99499
CCT6B	0.0021	0	0.891996	0.0021	0.991125	0.93891	0.99499
CCT6P3	0.0011	0	0.93891	0.0011	0.99499	0.93891	0.99499
CCT7	0.0012	0.0928	1.39781e-09	0	0.322695	6.23148e-09	0.99499
CCT8L2	0.0021	0.1618	1.39781e-09	0	0.322695	6.23148e-09	0.99499
CCZ1B	0.0006	0	0.93891	0.0006	0.99499	0.93891	0.99499
CD101	0.0012	0	0.93891	0.0012	0.99499	0.93891	0.99499
CD109	0.0005	0	0.93891	0.0005	0.99499	0.93891	0.99499
CD151	0.0011	0	0.93891	0.0011	0.99499	0.93891	0.99499
CD160	0.0011	0	0.93891	0.0011	0.99499	0.93891	0.99499
CD163	0.0015	0	0.891996	0.0015	0.991125	0.93891	0.99499
CD163L1	0.0008	0	0.93891	0.0008	0.99499	0.93891	0.99499
CD180	0.0008	0	0.93891	0.0008	0.99499	0.93891	0.99499
CD1A	0.0024	0	0.93891	0.0025	0.99499	0.93891	0.99499
CD209	0.001	0	0.93891	0.001	0.99499	0.93891	0.99499
CD22	0.0014	0	0.891996	0.0014	0.991125	0.93891	0.99499
CD24	0.0014	0	0.93891	0.0014	0.99499	0.93891	0.99499
CD244	0.003	0.1154	1.01504e-06	0.0015	0.572389	3.03841e-06	0.99499
CD248	0.0035	0.1307	1.01504e-06	0.0018	0.572389	3.03841e-06	0.99499
CD276	0.0008	0.0608	1.39781e-09	0	0.322695	6.23148e-09	0.99499
CD28	0.0009	0	0.93891	0.0009	0.99499	0.93891	0.99499
CD300A	0.0049	0.1234	2.84873e-05	0.0033	0.66553	7.55601e-05	0.99499
CD300C	0.0029	0	0.93891	0.0029	0.99499	0.93891	0.99499
CD300LG	0.0019	0.0701	1.01504e-06	0.0009	0.572389	3.03841e-06	0.99499
CD320	0.0019	0	0.93891	0.002	0.99499	0.93891	0.99499
CD36	0.0004	0.0306	1.39781e-09	0	0.322695	6.23148e-09	0.99499
CD3D	0.0057	0	0.93891	0.0058	0.99499	0.93891	0.99499
CD3G	0.0011	0	0.93891	0.0012	0.99499	0.93891	0.99499
CD4	0.0019	0	0.891996	0.002	0.991125	0.93891	0.99499
CD44	0.0004	0	0.93891	0.0004	0.99499	0.93891	0.99499
CD48	0.0014	0.1024	1.39781e-09	0	0.322695	6.23148e-09	0.99499
CD53	0.0041	0.3098	6.62587e-18	0	0.160539	4.95456e-16	0.99499
CD59	0.0004	0	0.93891	0.0004	0.99499	0.93891	0.99499
CD5L	0.0036	0.27	1.39781e-09	0	0.322695	6.23148e-09	0.99499
CD63	0.0036	0	0.891996	0.0037	0.991125	0.93891	0.99499
CD72	0.003	0.1134	1.01504e-06	0.0015	0.572389	3.03841e-06	0.99499
CD74	0.0009	0	0.93891	0.0009	0.99499	0.93891	0.99499
CD80	0.0014	0	0.93891	0.0014	0.99499	0.93891	0.99499
CD81	0.0006	0	0.93891	0.0006	0.99499	0.93891	0.99499
CD82	0.0011	0	0.93891	0.0011	0.99499	0.93891	0.99499
CD83	0.0018	0	0.93891	0.0019	0.99499	0.93891	0.99499
CD86	0.0013	0	0.93891	0.0013	0.99499	0.93891	0.99499
CD8A	0.0029	0.1093	1.01504e-06	0.0015	0.572389	3.03841e-06	0.99499
CD8B2	0.0009	0	0.93891	0.0009	0.99499	0.93891	0.99499
CD99L2	0.0015	0	0.891996	0.0015	0.991125	0.93891	0.99499
CDC14B	0.0004	0.0318	1.39781e-09	0	0.322695	6.23148e-09	0.99499
CDC14C	0.0014	0.107	1.39781e-09	0	0.322695	6.23148e-09	0.99499
CDC16	0.0011	0.0842	1.39781e-09	0	0.322695	6.23148e-09	0.99499
CDC20B	0.002	0.1483	6.62587e-18	0	0.160539	4.95456e-16	0.99499
CDC23	0.001	0.0722	1.39781e-09	0	0.322695	6.23148e-09	0.99499
CDC25B	0.001	0	0.93891	0.001	0.99499	0.93891	0.99499
CDC25C	0.0013	0.0999	1.39781e-09	0	0.322695	6.23148e-09	0.99499
CDC27	0.0006	0	0.93891	0.0007	0.99499	0.93891	0.99499
CDC34	0.0023	0	0.93891	0.0024	0.99499	0.93891	0.99499
CDC37	0.0029	0.1096	1.01504e-06	0.0015	0.572389	3.03841e-06	0.99499
CDC37L1	0.0022	0.0844	1.01504e-06	0.0011	0.572389	3.03841e-06	0.99499
CDC40	0.0015	0	0.891996	0.0015	0.991125	0.93891	0.99499
CDC42	0.0003	0	0.93891	0.0003	0.99499	0.93891	0.99499
CDC42BPA	0.0006	0	0.891996	0.0006	0.991125	0.93891	0.99499
CDC42BPB	0.0016	0.0412	2.84873e-05	0.0011	0.66553	7.55601e-05	0.99499
CDC42BPG	0.0013	0	0.891996	0.0014	0.991125	0.93891	0.99499
CDC42EP2	0.002	0.154	1.39781e-09	0	0.322695	6.23148e-09	0.99499
CDC5L	0.0014	0.0534	1.01504e-06	0.0007	0.572389	3.03841e-06	0.99499
CDC7	0.0012	0	0.93891	0.0012	0.99499	0.93891	0.99499
CDC73	0.0013	0	0.858903	0.0013	0.988379	0.93891	0.99499
CDCA2	0.0024	0.0902	1.01504e-06	0.0012	0.572389	3.03841e-06	0.99499
CDCA8	0.0018	0.1385	1.39781e-09	0	0.322695	6.23148e-09	0.99499
CDCP1	0.0014	0	0.891996	0.0014	0.991125	0.93891	0.99499
CDH10	0.0012	0.0911	1.39781e-09	0	0.322695	6.23148e-09	0.99499
CDH12	0.0016	0	0.891996	0.0016	0.991125	0.93891	0.99499
CDH13	0.0008	0.0302	1.01504e-06	0.0004	0.572389	3.03841e-06	0.99499
CDH15	0.0028	0.0717	2.84873e-05	0.0019	0.66553	7.55601e-05	0.99499
CDH16	0.0025	0	0.891996	0.0025	0.991125	0.93891	0.99499
CDH18	0.002	0	0.858903	0.0021	0.988379	0.93891	0.99499
CDH2	0.0015	0.0777	1.63773e-14	0.0005	0.323251	6.33431e-13	0.99499
CDH20	0.001	0	0.93891	0.001	0.99499	0.93891	0.99499
CDH22	0.0018	0	0.891996	0.0018	0.991125	0.93891	0.99499
CDH23	0.0005	0.0179	1.01504e-06	0.0002	0.572389	3.03841e-06	0.99499
CDH24	0.0012	0.0889	1.39781e-09	0	0.322695	6.23148e-09	0.99499
CDH26	0.0008	0	0.93891	0.0008	0.99499	0.93891	0.99499
CDH4	0.0041	0.0443	0.00478999	0.0036	0.798281	0.0118215	0.99499
CDH5	0.0014	0	0.891996	0.0015	0.991125	0.93891	0.99499
CDH7	0.0003	0	0.93891	0.0003	0.99499	0.93891	0.99499
CDH8	0.0013	0	0.831986	0.0013	0.986131	0.93891	0.99499
CDH9	0.001	0	0.93891	0.0011	0.99499	0.93891	0.99499
CDHR1	0.0006	0.0431	1.39781e-09	0	0.322695	6.23148e-09	0.99499
CDHR2	0.0016	0.0623	1.01504e-06	0.0008	0.572389	3.03841e-06	0.99499
CDHR4	0.0014	0	0.93891	0.0014	0.99499	0.93891	0.99499
CDIPT	0.0015	0	0.93891	0.0015	0.99499	0.93891	0.99499
CDK10	0.0006	0.0492	1.39781e-09	0	0.322695	6.23148e-09	0.99499
CDK11B	0.0013	0	0.93891	0.0013	0.99499	0.93891	0.99499
CDK13	0.0004	0.0135	1.01504e-06	0.0002	0.572389	3.03841e-06	0.99499
CDK14	0.0006	0.0475	1.39781e-09	0	0.322695	6.23148e-09	0.99499
CDK15	0.0007	0.054	1.39781e-09	0	0.322695	6.23148e-09	0.99499
CDK17	0.0014	0.0515	1.01504e-06	0.0007	0.572389	3.03841e-06	0.99499
CDK19	0.0012	0	0.891996	0.0012	0.991125	0.93891	0.99499
CDK5R2	0.0018	0.1339	1.39781e-09	0	0.322695	6.23148e-09	0.99499
CDK5RAP2	0.0009	0	0.891996	0.0009	0.991125	0.93891	0.99499
CDK5RAP3	0.0007	0	0.93891	0.0007	0.99499	0.93891	0.99499
CDK6	0.0007	0.0272	1.01504e-06	0.0004	0.572389	3.03841e-06	0.99499
CDKL1	0.0014	0.0542	1.01504e-06	0.0007	0.572389	3.03841e-06	0.99499
CDKL3	0.0028	0	0.891996	0.0028	0.991125	0.93891	0.99499
CDKL5	0.0005	0	0.891996	0.0005	0.991125	0.93891	0.99499
CDKN2A	0.001	0	0.93891	0.001	0.99499	0.93891	0.99499
CDKN2AIPNL	0.0025	0	0.93891	0.0025	0.99499	0.93891	0.99499
CDKN2B-AS1	0.0002	0	0.93891	0.0002	0.99499	0.93891	0.99499
CDKN2C	0.0029	0	0.891996	0.003	0.991125	0.93891	0.99499
CDNF	0.0026	0	0.93891	0.0026	0.99499	0.93891	0.99499
CDRT1	0.0005	0	0.93891	0.0005	0.99499	0.93891	0.99499
CDT1	0.0016	0	0.93891	0.0016	0.99499	0.93891	0.99499
CDX4	0.0058	0.22	1.01504e-06	0.0029	0.572389	3.03841e-06	0.99499
CEACAM18	0.003	0.2258	1.39781e-09	0	0.322695	6.23148e-09	0.99499
CEACAM20	0.004	0.152	1.01504e-06	0.002	0.572389	3.03841e-06	0.99499
CEACAM21	0.0045	0	0.891996	0.0045	0.991125	0.93891	0.99499
CEACAM3	0.0015	0	0.93891	0.0015	0.99499	0.93891	0.99499
CEACAM5	0.0022	0.0836	1.01504e-06	0.0011	0.572389	3.03841e-06	0.99499
CEACAM7	0.0033	0	0.93891	0.0034	0.99499	0.93891	0.99499
CEBPB	0.0024	0	0.93891	0.0024	0.99499	0.93891	0.99499
CEBPZ	0.0013	0	0.93891	0.0013	0.99499	0.93891	0.99499
CECR2	0.0008	0.031	1.01504e-06	0.0004	0.572389	3.03841e-06	0.99499
CELA2A	0.0029	0.2194	1.39781e-09	0	0.322695	6.23148e-09	0.99499
CELA3A	0.0036	0	0.93891	0.0036	0.99499	0.93891	0.99499
CELA3B	0.0029	0	0.93891	0.0029	0.99499	0.93891	0.99499
CELF1	0.0004	0	0.93891	0.0004	0.99499	0.93891	0.99499
CELF3	0.0007	0	0.93891	0.0007	0.99499	0.93891	0.99499
CELF4	0.0007	0	0.93891	0.0007	0.99499	0.93891	0.99499
CELF5	0.0007	0.055	1.39781e-09	0	0.322695	6.23148e-09	0.99499
CELSR1	0.0003	0	0.93891	0.0003	0.99499	0.93891	0.99499
CELSR2	0.0007	0.052	1.39781e-09	0	0.322695	6.23148e-09	0.99499
CELSR3	0.0006	0	0.891996	0.0006	0.991125	0.93891	0.99499
CEMP1	0.0032	0.241	1.39781e-09	0	0.322695	6.23148e-09	0.99499
CENPB	0.0015	0	0.93891	0.0015	0.99499	0.93891	0.99499
CENPC	0.001	0.0392	1.01504e-06	0.0005	0.572389	3.03841e-06	0.99499
CENPE	0.0013	0.0672	1.63773e-14	0.0004	0.323251	6.33431e-13	0.99499
CENPH	0.004	0	0.891996	0.004	0.991125	0.93891	0.99499
CENPJ	0.0008	0	0.93891	0.0008	0.99499	0.93891	0.99499
CENPK	0.001	0	0.93891	0.001	0.99499	0.93891	0.99499
CENPL	0.0009	0	0.93891	0.0009	0.99499	0.93891	0.99499
CENPP	0.0005	0	0.93891	0.0005	0.99499	0.93891	0.99499
CENPT	0.0008	0	0.93891	0.0008	0.99499	0.93891	0.99499
CENPU	0.0025	0.0957	1.01504e-06	0.0013	0.572389	3.03841e-06	0.99499
CENPW	0.0052	0.3903	1.39781e-09	0	0.322695	6.23148e-09	0.99499
CEP112	0.0006	0	0.93891	0.0006	0.99499	0.93891	0.99499
CEP120	0.0003	0.0256	1.39781e-09	0	0.322695	6.23148e-09	0.99499
CEP128	0.0014	0	0.858903	0.0014	0.988379	0.93891	0.99499
CEP152	0.0016	0.0408	2.84873e-05	0.0011	0.66553	7.55601e-05	0.99499
CEP162	0.0016	0.0608	1.01504e-06	0.0008	0.572389	3.03841e-06	0.99499
CEP164	0.0003	0	0.93891	0.0003	0.99499	0.93891	0.99499
CEP170	0.0004	0	0.93891	0.0004	0.99499	0.93891	0.99499
CEP170B	0.0006	0.0462	1.39781e-09	0	0.322695	6.23148e-09	0.99499
CEP19	0.002	0.1545	1.39781e-09	0	0.322695	6.23148e-09	0.99499
CEP192	0.0013	0.0337	2.84873e-05	0.0009	0.66553	7.55601e-05	0.99499
CEP250	0.0008	0.0206	2.84873e-05	0.0006	0.66553	7.55601e-05	0.99499
CEP290	0.0004	0.0133	1.01504e-06	0.0002	0.572389	3.03841e-06	0.99499
CEP295	0.0009	0.0353	1.01504e-06	0.0005	0.572389	3.03841e-06	0.99499
CEP350	0.0009	0.0467	9.06933e-07	0.0003	0.570646	3.03841e-06	0.99499
CEP63	0.0004	0	0.93891	0.0004	0.99499	0.93891	0.99499
CEP68	0.0005	0	0.93891	0.0005	0.99499	0.93891	0.99499
CEP70	0.002	0	0.891996	0.002	0.991125	0.93891	0.99499
CEP72	0.0012	0.0929	1.39781e-09	0	0.322695	6.23148e-09	0.99499
CEP78	0.0003	0	0.93891	0.0003	0.99499	0.93891	0.99499
CEP83	0.0013	0.0481	1.01504e-06	0.0006	0.572389	3.03841e-06	0.99499
CEP85L	0.0009	0	0.891996	0.0009	0.991125	0.93891	0.99499
CEP95	0.0006	0	0.93891	0.0006	0.99499	0.93891	0.99499
CEP97	0.0005	0	0.93891	0.0005	0.99499	0.93891	0.99499
CEPT1	0.0005	0.0396	1.39781e-09	0	0.322695	6.23148e-09	0.99499
CER1	0.0036	0	0.93891	0.0036	0.99499	0.93891	0.99499
CERK	0.0009	0	0.93891	0.0009	0.99499	0.93891	0.99499
CERS3	0.0009	0	0.93891	0.0009	0.99499	0.93891	0.99499
CERS4	0.0033	0	0.891997	0.0033	0.991125	0.93891	0.99499
CES1	0.006	0.1135	3.10226e-05	0.0046	0.666983	8.20173e-05	0.99499
CES4A	0.001	0.0766	1.39781e-09	0	0.322695	6.23148e-09	0.99499
CETN3	0.0014	0.1079	1.39781e-09	0	0.322695	6.23148e-09	0.99499
CFAP157	0.0019	0	0.93891	0.0019	0.99499	0.93891	0.99499
CFAP161	0.0022	0	0.93891	0.0023	0.99499	0.93891	0.99499
CFAP43	0.0025	0.0928	2.40383e-05	0.0012	0.66264	7.06033e-05	0.99499
CFAP45	0.0017	0.1269	1.39781e-09	0	0.322695	6.23148e-09	0.99499
CFAP46	0.0012	0	0.858903	0.0013	0.988379	0.93891	0.99499
CFAP47	0.0023	0	0.788005	0.0023	0.982421	0.93891	0.99499
CFAP52	0.0029	0	0.891996	0.0029	0.991125	0.93891	0.99499
CFAP54	0.0014	0	0.831986	0.0014	0.986131	0.93891	0.99499
CFAP57	0.0008	0.0597	1.39781e-09	0	0.322695	6.23148e-09	0.99499
CFAP58	0.0038	0.0955	2.84873e-05	0.0026	0.66553	7.55601e-05	0.99499
CFAP61	0.0006	0	0.93891	0.0006	0.99499	0.93891	0.99499
CFAP65	0.0004	0	0.93891	0.0004	0.99499	0.93891	0.99499
CFAP70	0.0006	0.0449	1.39781e-09	0	0.322695	6.23148e-09	0.99499
CFAP73	0.0026	0	0.93891	0.0026	0.99499	0.93891	0.99499
CFAP74	0.0008	0.032	1.01504e-06	0.0004	0.572389	3.03841e-06	0.99499
CFAP77	0.0062	0.1553	2.84873e-05	0.0042	0.66553	7.55601e-05	0.99499
CFH	0.0011	0	0.891996	0.0011	0.991125	0.93891	0.99499
CFHR2	0.0032	0.1212	1.01504e-06	0.0016	0.572389	3.03841e-06	0.99499
CFHR5	0.0016	0	0.93891	0.0016	0.99499	0.93891	0.99499
CFP	0.0024	0	0.858903	0.0024	0.988379	0.93891	0.99499
CFTR	0.0013	0	0.858903	0.0013	0.988379	0.93891	0.99499
CGB1	0.0053	0	0.93891	0.0054	0.99499	0.93891	0.99499
CGB3	0.005	0	0.93891	0.0051	0.99499	0.93891	0.99499
CGGBP1	0.0007	0	0.93891	0.0007	0.99499	0.93891	0.99499
CGN	0.0007	0	0.93891	0.0007	0.99499	0.93891	0.99499
CGNL1	0.001	0.0385	1.01504e-06	0.0005	0.572389	3.03841e-06	0.99499
CHADL	0.0017	0.1284	1.39781e-09	0	0.322695	6.23148e-09	0.99499
CHAF1A	0.001	0.0771	1.39781e-09	0	0.322695	6.23148e-09	0.99499
CHCHD2	0.0043	0	0.93891	0.0043	0.99499	0.93891	0.99499
CHCHD3	0.0013	0	0.93891	0.0013	0.99499	0.93891	0.99499
CHCHD4	0.0025	0	0.93891	0.0025	0.99499	0.93891	0.99499
CHCHD6	0.0016	0	0.93891	0.0016	0.99499	0.93891	0.99499
CHD1	0.0004	0	0.93891	0.0004	0.99499	0.93891	0.99499
CHD2	0.0016	0.0393	0.000672502	0.0011	0.748456	0.0017005	0.99499
CHD3	0.0017	0	0.831986	0.0017	0.986131	0.93891	0.99499
CHD4	0.0007	0	0.891996	0.0007	0.991125	0.93891	0.99499
CHD5	0.0013	0	0.858903	0.0013	0.988379	0.93891	0.99499
CHD6	0.0003	0	0.93891	0.0003	0.99499	0.93891	0.99499
CHD7	0.0003	0	0.93891	0.0003	0.99499	0.93891	0.99499
CHD8	0.0004	0.0159	1.01504e-06	0.0002	0.572389	3.03841e-06	0.99499
CHD9	0.0003	0	0.93891	0.0003	0.99499	0.93891	0.99499
CHEK2	0.001	0.0742	1.39781e-09	0	0.322695	6.23148e-09	0.99499
CHEK2P2	0.0047	0	0.93891	0.0047	0.99499	0.93891	0.99499
CHFR	0.0003	0	0.93891	0.0003	0.99499	0.93891	0.99499
CHIA	0.0009	0.0718	1.39781e-09	0	0.322695	6.23148e-09	0.99499
CHIT1	0.0011	0.0431	1.01504e-06	0.0006	0.572389	3.03841e-06	0.99499
CHKB-CPT1B	0.0009	0	0.93891	0.0009	0.99499	0.93891	0.99499
CHL1	0.0008	0	0.891996	0.0008	0.991125	0.93891	0.99499
CHMP1A	0.0006	0	0.93891	0.0006	0.99499	0.93891	0.99499
CHMP1B	0.0015	0	0.93891	0.0015	0.99499	0.93891	0.99499
CHMP4B	0.0027	0	0.93891	0.0028	0.99499	0.93891	0.99499
CHMP4C	0.0024	0	0.93891	0.0024	0.99499	0.93891	0.99499
CHMP5	0.0018	0.1394	1.39781e-09	0	0.322695	6.23148e-09	0.99499
CHMP6	0.0021	0	0.93891	0.0021	0.99499	0.93891	0.99499
CHN1	0.0009	0.0709	1.39781e-09	0	0.322695	6.23148e-09	0.99499
CHORDC1	0.0004	0	0.93891	0.0004	0.99499	0.93891	0.99499
CHP1	0.0011	0.0845	1.39781e-09	0	0.322695	6.23148e-09	0.99499
CHP2	0.0022	0.1695	1.39781e-09	0	0.322695	6.23148e-09	0.99499
CHPT1	0.0015	0.0556	1.01504e-06	0.0007	0.572389	3.03841e-06	0.99499
CHRD	0.0007	0.0504	1.39781e-09	0	0.322695	6.23148e-09	0.99499
CHRDL1	0.0045	0.085	3.10226e-05	0.0034	0.666983	8.20173e-05	0.99499
CHRDL2	0.0014	0	0.93891	0.0014	0.99499	0.93891	0.99499
CHRFAM7A	0.0022	0	0.891996	0.0022	0.991125	0.93891	0.99499
CHRM3	0.0009	0	0.858903	0.0009	0.988379	0.93891	0.99499
CHRNA10	0.0016	0	0.93891	0.0017	0.99499	0.93891	0.99499
CHRNA3	0.0009	0	0.93891	0.0009	0.99499	0.93891	0.99499
CHRNA9	0.0014	0.1054	1.39781e-09	0	0.322695	6.23148e-09	0.99499
CHRNB1	0.002	0	0.93891	0.0021	0.99499	0.93891	0.99499
CHRNB3	0.0017	0	0.93891	0.0017	0.99499	0.93891	0.99499
CHST11	0.0014	0.0513	1.01504e-06	0.0007	0.572389	3.03841e-06	0.99499
CHST14	0.002	0.1533	1.39781e-09	0	0.322695	6.23148e-09	0.99499
CHST9	0.0004	0	0.93891	0.0004	0.99499	0.93891	0.99499
CHTF18	0.0015	0.1127	1.39781e-09	0	0.322695	6.23148e-09	0.99499
CHUK	0.0006	0	0.93891	0.0006	0.99499	0.93891	0.99499
CIB2	0.0021	0	0.93891	0.0021	0.99499	0.93891	0.99499
CIB4	0.0042	0	0.93891	0.0043	0.99499	0.93891	0.99499
CIC	0.0005	0.0351	1.39781e-09	0	0.322695	6.23148e-09	0.99499
CIITA	0.0004	0.0161	1.01504e-06	0.0002	0.572389	3.03841e-06	0.99499
CILP	0.0008	0.0587	1.39781e-09	0	0.322695	6.23148e-09	0.99499
CILP2	0.001	0	0.93891	0.001	0.99499	0.93891	0.99499
CINP	0.0008	0.0624	1.39781e-09	0	0.322695	6.23148e-09	0.99499
CIR1	0.0014	0	0.93891	0.0014	0.99499	0.93891	0.99499
CIT	0.001	0	0.858903	0.001	0.988379	0.93891	0.99499
CKAP5	0.001	0	0.891996	0.001	0.991125	0.93891	0.99499
CKM	0.0057	0	0.891996	0.0057	0.991125	0.93891	0.99499
CKMT2-AS1	0.0011	0.0407	1.01504e-06	0.0005	0.572389	3.03841e-06	0.99499
CLASP1	0.0012	0	0.858903	0.0012	0.988379	0.93891	0.99499
CLASP2	0.0003	0	0.93891	0.0003	0.99499	0.93891	0.99499
CLCA1	0.0013	0	0.93891	0.0013	0.99499	0.93891	0.99499
CLCA4	0.0026	0	0.891996	0.0026	0.991125	0.93891	0.99499
CLCN1	0.0027	0	0.891996	0.0027	0.991125	0.93891	0.99499
CLCN4	0.0006	0	0.93891	0.0006	0.99499	0.93891	0.99499
CLCN5	0.0008	0	0.891996	0.0008	0.991125	0.93891	0.99499
CLCN6	0.0011	0	0.891996	0.0011	0.991125	0.93891	0.99499
CLCN7	0.0006	0	0.93891	0.0006	0.99499	0.93891	0.99499
CLCNKB	0.0015	0	0.93891	0.0015	0.99499	0.93891	0.99499
CLDN1	0.0012	0	0.93891	0.0012	0.99499	0.93891	0.99499
CLDN10	0.0013	0.0985	1.39781e-09	0	0.322695	6.23148e-09	0.99499
CLDN15	0.003	0.1152	1.01504e-06	0.0015	0.572389	3.03841e-06	0.99499
CLDN17	0.0035	0	0.93891	0.0036	0.99499	0.93891	0.99499
CLDN18	0.0012	0	0.93891	0.0012	0.99499	0.93891	0.99499
CLDN5	0.0026	0.0972	1.01504e-06	0.0013	0.572389	3.03841e-06	0.99499
CLEC14A	0.0021	0	0.93891	0.0021	0.99499	0.93891	0.99499
CLEC16A	0.0004	0.0266	1.39781e-09	0	0.322695	6.23148e-09	0.99499
CLEC17A	0.0014	0	0.93891	0.0014	0.99499	0.93891	0.99499
CLEC18B	0.0014	0	0.93891	0.0014	0.99499	0.93891	0.99499
CLEC18C	0.0009	0	0.93891	0.0009	0.99499	0.93891	0.99499
CLEC1A	0.0014	0.1052	1.39781e-09	0	0.322695	6.23148e-09	0.99499
CLEC2D	0.0013	0	0.891996	0.0013	0.991125	0.93891	0.99499
CLEC4E	0.0019	0	0.93891	0.0019	0.99499	0.93891	0.99499
CLEC4F	0.0053	0.1347	2.84873e-05	0.0036	0.66553	7.55601e-05	0.99499
CLEC4G	0.0025	0.19	1.39781e-09	0	0.322695	6.23148e-09	0.99499
CLEC4M	0.0011	0	0.93891	0.0011	0.99499	0.93891	0.99499
CLEC5A	0.0011	0.0807	1.39781e-09	0	0.322695	6.23148e-09	0.99499
CLEC6A	0.0027	0	0.93891	0.0027	0.99499	0.93891	0.99499
CLEC9A	0.0015	0	0.93891	0.0016	0.99499	0.93891	0.99499
CLECL1	0.0026	0	0.93891	0.0026	0.99499	0.93891	0.99499
CLIC1	0.0023	0	0.93891	0.0023	0.99499	0.93891	0.99499
CLIC2	0.0016	0	0.93891	0.0016	0.99499	0.93891	0.99499
CLIC3	0.0045	0	0.93891	0.0046	0.99499	0.93891	0.99499
CLIC5	0.0008	0	0.891996	0.0009	0.991125	0.93891	0.99499
CLIP1	0.0002	0	0.93891	0.0002	0.99499	0.93891	0.99499
CLIP4	0.0006	0.0428	1.39781e-09	0	0.322695	6.23148e-09	0.99499
CLK1	0.0017	0.0645	1.01504e-06	0.0009	0.572389	3.03841e-06	0.99499
CLK2	0.0012	0	0.93891	0.0012	0.99499	0.93891	0.99499
CLMP	0.0009	0	0.93891	0.0009	0.99499	0.93891	0.99499
CLN3	0.0009	0	0.891996	0.0009	0.991125	0.93891	0.99499
CLN6	0.0012	0.0454	1.01504e-06	0.0006	0.572389	3.03841e-06	0.99499
CLNK	0.0014	0.1091	6.62587e-18	0	0.160539	4.95456e-16	0.99499
CLPSL1	0.0112	0.4241	1.01504e-06	0.0057	0.572389	3.03841e-06	0.99499
CLPTM1L	0.002	0.1018	9.06933e-07	0.0007	0.570646	3.03841e-06	0.99499
CLPX	0.0008	0.061	1.39781e-09	0	0.322695	6.23148e-09	0.99499
CLSTN1	0.0017	0	0.891996	0.0017	0.991125	0.93891	0.99499
CLSTN2	0.0006	0.0228	1.01504e-06	0.0003	0.572389	3.03841e-06	0.99499
CLTA	0.0035	0	0.891996	0.0036	0.991125	0.93891	0.99499
CLTC	0.0004	0	0.93891	0.0004	0.99499	0.93891	0.99499
CLTCL1	0.0004	0	0.93891	0.0004	0.99499	0.93891	0.99499
CLU	0.0007	0	0.93891	0.0007	0.99499	0.93891	0.99499
CLUAP1	0.0006	0	0.93891	0.0006	0.99499	0.93891	0.99499
CLUH	0.0006	0.0483	1.39781e-09	0	0.322695	6.23148e-09	0.99499
CLUL1	0.0011	0	0.93891	0.0012	0.99499	0.93891	0.99499
CLVS2	0.0004	0	0.93891	0.0004	0.99499	0.93891	0.99499
CMA1	0.0047	0	0.93891	0.0048	0.99499	0.93891	0.99499
CMIP	0.0003	0	0.93891	0.0004	0.99499	0.93891	0.99499
CMSS1	0.0006	0	0.93891	0.0006	0.99499	0.93891	0.99499
CMTM1	0.003	0	0.93891	0.003	0.99499	0.93891	0.99499
CMTR1	0.0008	0	0.93891	0.0008	0.99499	0.93891	0.99499
CMYA5	0.0015	0	0.808745	0.0016	0.984177	0.93891	0.99499
CNBD1	0.0017	0	0.93891	0.0017	0.99499	0.93891	0.99499
CNBD2	0.0026	0.0666	2.84873e-05	0.0018	0.66553	7.55601e-05	0.99499
CNEP1R1	0.0021	0	0.891996	0.0021	0.991125	0.93891	0.99499
CNGB1	0.0018	0.0456	2.84873e-05	0.0012	0.66553	7.55601e-05	0.99499
CNGB3	0.0009	0	0.93891	0.0009	0.99499	0.93891	0.99499
CNIH3	0.0007	0.0524	1.39781e-09	0	0.322695	6.23148e-09	0.99499
CNIH4	0.0009	0.0655	1.39781e-09	0	0.322695	6.23148e-09	0.99499
CNKSR1	0.0011	0.0842	1.39781e-09	0	0.322695	6.23148e-09	0.99499
CNKSR2	0.0003	0.0105	1.01504e-06	0.0001	0.572389	3.03841e-06	0.99499
CNKSR3	0.0002	0	0.93891	0.0002	0.99499	0.93891	0.99499
CNN1	0.0016	0.1175	1.39781e-09	0	0.322695	6.23148e-09	0.99499
CNNM2	0.0003	0	0.93891	0.0003	0.99499	0.93891	0.99499
CNNM4	0.0017	0	0.891996	0.0018	0.991125	0.93891	0.99499
CNOT1	0.0004	0	0.93891	0.0004	0.99499	0.93891	0.99499
CNOT10	0.0009	0	0.93891	0.0009	0.99499	0.93891	0.99499
CNOT3	0.0006	0.0489	1.39781e-09	0	0.322695	6.23148e-09	0.99499
CNOT4	0.0006	0	0.93891	0.0006	0.99499	0.93891	0.99499
CNOT6	0.0013	0	0.891996	0.0014	0.991125	0.93891	0.99499
CNPPD1	0.0016	0	0.93891	0.0016	0.99499	0.93891	0.99499
CNPY3	0.0051	0.1939	1.01504e-06	0.0026	0.572389	3.03841e-06	0.99499
CNST	0.0007	0	0.93891	0.0008	0.99499	0.93891	0.99499
CNTD1	0.0013	0	0.93891	0.0013	0.99499	0.93891	0.99499
CNTFR	0.0021	0.1589	1.39781e-09	0	0.322695	6.23148e-09	0.99499
CNTLN	0.0008	0.0603	6.62587e-18	0	0.160539	4.95456e-16	0.99499
CNTN1	0.0024	0	0.831986	0.0024	0.986131	0.93891	0.99499
CNTN2	0.001	0	0.831986	0.001	0.986131	0.93891	0.99499
CNTN3	0.0026	0.0652	2.84873e-05	0.0017	0.66553	7.55601e-05	0.99499
CNTN4	0.001	0	0.891996	0.001	0.991125	0.93891	0.99499
CNTN5	0.0019	0.0366	0.000215744	0.0015	0.718015	0.000549125	0.99499
CNTN6	0.0024	0	0.891997	0.0024	0.991125	0.93891	0.99499
CNTNAP1	0.0014	0	0.891996	0.0014	0.991125	0.93891	0.99499
CNTNAP2	0.0011	0	0.831986	0.0011	0.986131	0.93891	0.99499
CNTNAP3	0.0023	0	0.808745	0.0023	0.984177	0.93891	0.99499
CNTNAP3B	0.0003	0	0.93891	0.0003	0.99499	0.93891	0.99499
CNTNAP4	0.0006	0	0.93891	0.0006	0.99499	0.93891	0.99499
CNTNAP5	0.0065	0.1836	1.33668e-08	0.0041	0.571128	5.91353e-08	0.99499
CNTRL	0.0005	0	0.93891	0.0005	0.99499	0.93891	0.99499
COA1	0.0004	0	0.93891	0.0004	0.99499	0.93891	0.99499
COBL	0.0006	0.0465	1.39781e-09	0	0.322695	6.23148e-09	0.99499
COG2	0.0004	0	0.93891	0.0004	0.99499	0.93891	0.99499
COG3	0.0007	0	0.93891	0.0007	0.99499	0.93891	0.99499
COG5	0.001	0.0394	1.01504e-06	0.0005	0.572389	3.03841e-06	0.99499
COG7	0.0061	0.0766	0.000895141	0.0051	0.754118	0.00223154	0.99499
COG8	0.0006	0	0.93891	0.0006	0.99499	0.93891	0.99499
COL11A1	0.0024	0.0367	0.00023105	0.002	0.719284	0.000586063	0.99499
COL11A2	0.0033	0.0495	0.00023105	0.0026	0.719284	0.000586063	0.99499
COL12A1	0.0007	0.0267	1.01504e-06	0.0004	0.572389	3.03841e-06	0.99499
COL13A1	0.0009	0	0.891996	0.0009	0.991125	0.93891	0.99499
COL14A1	0.0009	0	0.891996	0.0009	0.991125	0.93891	0.99499
COL15A1	0.0026	0.0501	0.000215744	0.002	0.718015	0.000549125	0.99499
COL16A1	0.0019	0.036	0.000215744	0.0014	0.718015	0.000549125	0.99499
COL17A1	0.0025	0.0477	0.000215744	0.0019	0.718015	0.000549125	0.99499
COL18A1	0.0005	0	0.93891	0.0005	0.99499	0.93891	0.99499
COL19A1	0.0008	0	0.891996	0.0008	0.991125	0.93891	0.99499
COL1A1	0.0005	0	0.93891	0.0005	0.99499	0.93891	0.99499
COL1A2	0.0008	0	0.891996	0.0008	0.991125	0.93891	0.99499
COL20A1	0.002	0.0607	0.000175795	0.0012	0.714239	0.00046184	0.99499
COL21A1	0.0032	0.1447	2.43975e-12	0.0013	0.419946	8.89143e-11	0.99499
COL22A1	0.0011	0.0424	1.01504e-06	0.0006	0.572389	3.03841e-06	0.99499
COL23A1	0.0049	0.0925	0.000215744	0.0037	0.718015	0.000549125	0.99499
COL24A1	0.0023	0.0348	0.000845223	0.0019	0.752977	0.00210839	0.99499
COL25A1	0.003	0	0.788005	0.0031	0.982421	0.93891	0.99499
COL27A1	0.0028	0.0714	1.32617e-13	0.0019	0.447485	5.08386e-12	0.99499
COL28A1	0.0007	0	0.93891	0.0007	0.99499	0.93891	0.99499
COL2A1	0.0013	0.05	1.01504e-06	0.0007	0.572389	3.03841e-06	0.99499
COL3A1	0.0026	0.0986	2.40383e-05	0.0013	0.66264	7.06033e-05	0.99499
COL4A1	0.0006	0.0227	1.01504e-06	0.0003	0.572389	3.03841e-06	0.99499
COL4A2	0.0002	0	0.93891	0.0002	0.99499	0.93891	0.99499
COL4A3BP	0.0002	0.0184	1.39781e-09	0	0.322695	6.23148e-09	0.99499
COL4A4	0.0009	0.0332	1.01504e-06	0.0004	0.572389	3.03841e-06	0.99499
COL4A5	0.0019	0.0562	0.000175795	0.0011	0.714239	0.00046184	0.99499
COL4A6	0.0028	0.0359	0.00226676	0.0024	0.77851	0.00562331	0.99499
COL5A1	0.0028	0.0299	0.00478999	0.0024	0.798281	0.0118215	0.99499
COL5A2	0.0024	0.1366	1.0783e-22	0.0006	0.183274	1.75266e-19	0.99499
COL5A3	0.0032	0.0491	0.000845223	0.0026	0.752977	0.00210839	0.99499
COL6A1	0.0008	0	0.93891	0.0008	0.99499	0.93891	0.99499
COL6A2	0.0017	0	0.891996	0.0017	0.991125	0.93891	0.99499
COL6A3	0.0011	0.0342	1.28779e-10	0.0007	0.488847	3.63398e-09	0.99499
COL6A5	0.0009	0	0.891996	0.0009	0.991125	0.93891	0.99499
COL6A6	0.0023	0	0.808745	0.0023	0.984177	0.93891	0.99499
COL7A1	0.002	0.0903	5.66759e-20	0.0008	0.261799	5.75756e-17	0.99499
COL9A1	0.0024	0.046	0.000215744	0.0018	0.718015	0.000549125	0.99499
COLEC10	0.0012	0.0942	1.39781e-09	0	0.322695	6.23148e-09	0.99499
COLGALT1	0.0018	0	0.891996	0.0018	0.991125	0.93891	0.99499
COLGALT2	0.0017	0.0427	2.84873e-05	0.0011	0.66553	7.55601e-05	0.99499
COLQ	0.0021	0	0.891996	0.0021	0.991125	0.93891	0.99499
COMMD10	0.0018	0	0.93891	0.0018	0.99499	0.93891	0.99499
COMMD7	0.0017	0	0.93891	0.0017	0.99499	0.93891	0.99499
COMMD9	0.0007	0	0.93891	0.0007	0.99499	0.93891	0.99499
COMT	0.0009	0	0.93891	0.0009	0.99499	0.93891	0.99499
COPA	0.0011	0.0434	1.01504e-06	0.0006	0.572389	3.03841e-06	0.99499
COPB2	0.0011	0	0.891996	0.0011	0.991125	0.93891	0.99499
COPG2	0.0021	0	0.891996	0.0022	0.991125	0.93891	0.99499
COPS5	0.0006	0	0.93891	0.0006	0.99499	0.93891	0.99499
COPS6	0.0016	0.1199	1.39781e-09	0	0.322695	6.23148e-09	0.99499
COPS7A	0.0016	0	0.93891	0.0016	0.99499	0.93891	0.99499
COPS7B	0.0007	0	0.93891	0.0007	0.99499	0.93891	0.99499
COPS8	0.0011	0.0797	1.39781e-09	0	0.322695	6.23148e-09	0.99499
COPS9	0.0065	0.1636	2.84873e-05	0.0044	0.66553	7.55601e-05	0.99499
COPZ1	0.0011	0	0.93891	0.0011	0.99499	0.93891	0.99499
COQ2	0.0016	0.1202	1.39781e-09	0	0.322695	6.23148e-09	0.99499
COQ3	0.003	0	0.93891	0.0031	0.99499	0.93891	0.99499
COQ8B	0.0016	0.0607	1.01504e-06	0.0008	0.572389	3.03841e-06	0.99499
COQ9	0.001	0	0.93891	0.001	0.99499	0.93891	0.99499
CORIN	0.0009	0.0661	6.62587e-18	0	0.160539	4.95456e-16	0.99499
CORO1C	0.0007	0	0.93891	0.0007	0.99499	0.93891	0.99499
CORO2B	0.0011	0.0839	1.39781e-09	0	0.322695	6.23148e-09	0.99499
CORO6	0.001	0	0.93891	0.001	0.99499	0.93891	0.99499
COX15	0.0017	0	0.891996	0.0017	0.991125	0.93891	0.99499
COX19	0.0007	0	0.93891	0.0007	0.99499	0.93891	0.99499
COX4I1	0.0009	0	0.93891	0.0009	0.99499	0.93891	0.99499
COX5B	0.0031	0.2349	1.39781e-09	0	0.322695	6.23148e-09	0.99499
COX6B1	0.0032	0	0.93891	0.0033	0.99499	0.93891	0.99499
COX7A1	0.0075	0.5688	1.39781e-09	0	0.322695	6.23148e-09	0.99499
CP	0.0012	0	0.891996	0.0013	0.991125	0.93891	0.99499
CPA1	0.0031	0	0.891996	0.0031	0.991125	0.93891	0.99499
CPA2	0.0025	0.1859	1.39781e-09	0	0.322695	6.23148e-09	0.99499
CPAMD8	0.0009	0	0.891996	0.0009	0.991125	0.93891	0.99499
CPB1	0.0008	0.0584	1.39781e-09	0	0.322695	6.23148e-09	0.99499
CPE	0.0028	0	0.891996	0.0029	0.991125	0.93891	0.99499
CPEB1	0.0005	0	0.93891	0.0005	0.99499	0.93891	0.99499
CPEB1-AS1	0.0035	0.133	3.04513e-12	0.0018	0.422042	9.55514e-11	0.99499
CPEB3	0.0006	0	0.93891	0.0006	0.99499	0.93891	0.99499
CPED1	0.0011	0	0.891996	0.0012	0.991125	0.93891	0.99499
CPLX2	0.0006	0	0.93891	0.0006	0.99499	0.93891	0.99499
CPM	0.0006	0	0.93891	0.0006	0.99499	0.93891	0.99499
CPN1	0.007	0	0.891997	0.0071	0.991125	0.93891	0.99499
CPNE4	0.0014	0.0519	1.01504e-06	0.0007	0.572389	3.03841e-06	0.99499
CPNE5	0.0008	0	0.93891	0.0008	0.99499	0.93891	0.99499
CPNE6	0.0007	0	0.93891	0.0007	0.99499	0.93891	0.99499
CPNE8	0.0009	0.0651	1.39781e-09	0	0.322695	6.23148e-09	0.99499
CPNE9	0.0019	0	0.93891	0.0019	0.99499	0.93891	0.99499
CPPED1	0.0014	0	0.93891	0.0014	0.99499	0.93891	0.99499
CPS1	0.0016	0.0303	0.000215744	0.0012	0.718015	0.000549125	0.99499
CPSF1	0.0007	0	0.93891	0.0007	0.99499	0.93891	0.99499
CPSF2	0.0006	0.0246	1.01504e-06	0.0003	0.572389	3.03841e-06	0.99499
CPSF3	0.0012	0	0.93891	0.0012	0.99499	0.93891	0.99499
CPSF4	0.001	0	0.93891	0.001	0.99499	0.93891	0.99499
CPSF4L	0.0029	0	0.93891	0.0029	0.99499	0.93891	0.99499
CPSF6	0.0005	0	0.93891	0.0006	0.99499	0.93891	0.99499
CPSF7	0.0007	0	0.93891	0.0007	0.99499	0.93891	0.99499
CPT1A	0.0007	0	0.93891	0.0007	0.99499	0.93891	0.99499
CPT1C	0.003	0	0.831986	0.003	0.986131	0.93891	0.99499
CPXCR1	0.0027	0.2045	1.39781e-09	0	0.322695	6.23148e-09	0.99499
CPXM2	0.0027	0.0686	2.84873e-05	0.0018	0.66553	7.55601e-05	0.99499
CR1	0.0014	0.053	3.04513e-12	0.0007	0.422042	9.55514e-11	0.99499
CR1L	0.0016	0.1204	1.39781e-09	0	0.322695	6.23148e-09	0.99499
CR2	0.0009	0	0.93891	0.0009	0.99499	0.93891	0.99499
CRABP1	0.0046	0	0.93891	0.0047	0.99499	0.93891	0.99499
CRACR2A	0.0007	0	0.891996	0.0007	0.991125	0.93891	0.99499
CRAMP1	0.0015	0.0388	2.84873e-05	0.001	0.66553	7.55601e-05	0.99499
CRAT	0.0023	0	0.891996	0.0023	0.991125	0.93891	0.99499
CRB1	0.0007	0	0.891996	0.0007	0.991125	0.93891	0.99499
CRB2	0.0014	0.0525	1.01504e-06	0.0007	0.572389	3.03841e-06	0.99499
CRB3	0.0028	0	0.93891	0.0028	0.99499	0.93891	0.99499
CREB3	0.0054	0.2039	1.01504e-06	0.0027	0.572389	3.03841e-06	0.99499
CREB3L1	0.0022	0	0.891996	0.0022	0.991125	0.93891	0.99499
CREB3L3	0.0033	0	0.891996	0.0034	0.991125	0.93891	0.99499
CREBBP	0.0011	0.0646	1.43585e-14	0.0003	0.322166	6.33431e-13	0.99499
CREBRF	0.0004	0	0.93891	0.0004	0.99499	0.93891	0.99499
CREG2	0.0006	0	0.93891	0.0006	0.99499	0.93891	0.99499
CRELD2	0.0009	0	0.93891	0.0009	0.99499	0.93891	0.99499
CREM	0.0008	0	0.93891	0.0008	0.99499	0.93891	0.99499
CRHR2	0.0012	0.0874	1.39781e-09	0	0.322695	6.23148e-09	0.99499
CRIM1	0.003	0.1376	2.43975e-12	0.0012	0.419946	8.89143e-11	0.99499
CRIP3	0.0018	0.1343	1.39781e-09	0	0.322695	6.23148e-09	0.99499
CRISPLD1	0.0019	0	0.891996	0.002	0.991125	0.93891	0.99499
CRLF1	0.0015	0.1123	1.39781e-09	0	0.322695	6.23148e-09	0.99499
CRLF2	0.0022	0	0.93891	0.0023	0.99499	0.93891	0.99499
CRMP1	0.0015	0.057	1.01504e-06	0.0008	0.572389	3.03841e-06	0.99499
CROCCP3	0.0013	0.0965	1.39781e-09	0	0.322695	6.23148e-09	0.99499
CROT	0.0018	0.0667	1.01504e-06	0.0009	0.572389	3.03841e-06	0.99499
CRTAC1	0.0012	0	0.93891	0.0013	0.99499	0.93891	0.99499
CRTC1	0.0006	0	0.93891	0.0006	0.99499	0.93891	0.99499
CRYAB	0.002	0	0.93891	0.002	0.99499	0.93891	0.99499
CRYBB1	0.0076	0	0.891996	0.0078	0.991125	0.93891	0.99499
CRYBB3	0.0052	0.3899	1.39781e-09	0	0.322695	6.23148e-09	0.99499
CRYBG1	0.0012	0.0304	2.84873e-05	0.0008	0.66553	7.55601e-05	0.99499
CRYBG2	0.0006	0	0.93891	0.0006	0.99499	0.93891	0.99499
CRYBG3	0.0012	0.0607	9.06933e-07	0.0004	0.570646	3.03841e-06	0.99499
CRYGA	0.0071	0.5359	1.39781e-09	0	0.322695	6.23148e-09	0.99499
CRYGN	0.0014	0	0.93891	0.0014	0.99499	0.93891	0.99499
CRYL1	0.001	0	0.93891	0.001	0.99499	0.93891	0.99499
CRYZ	0.0011	0.0816	1.39781e-09	0	0.322695	6.23148e-09	0.99499
CS	0.0014	0.0521	1.01504e-06	0.0007	0.572389	3.03841e-06	0.99499
CSAD	0.002	0	0.891996	0.002	0.991125	0.93891	0.99499
CSAG1	0.004	0	0.93891	0.0041	0.99499	0.93891	0.99499
CSDC2	0.0015	0.111	1.39781e-09	0	0.322695	6.23148e-09	0.99499
CSDE1	0.0061	0	0.76912	0.0062	0.98081	0.93891	0.99499
CSE1L	0.0012	0	0.93891	0.0012	0.99499	0.93891	0.99499
CSF1	0.0008	0	0.93891	0.0009	0.99499	0.93891	0.99499
CSF1R	0.0017	0	0.891996	0.0017	0.991125	0.93891	0.99499
CSF2RA	0.0069	0	0.788005	0.007	0.982421	0.93891	0.99499
CSH1	0.0053	0	0.891996	0.0054	0.991125	0.93891	0.99499
CSK	0.0019	0.1459	6.62587e-18	0	0.160539	4.95456e-16	0.99499
CSMD1	0.0033	0.0713	2.99046e-06	0.0024	0.66457	8.90564e-06	0.99499
CSMD2	0.0012	0.0367	1.28779e-10	0.0007	0.488847	3.63398e-09	0.99499
CSMD3	0.0024	0.0653	7.41597e-13	0.0015	0.471816	2.81634e-11	0.99499
CSN1S1	0.0221	0.334	0.00023105	0.0179	0.719284	0.000586063	0.99499
CSNK1A1	0.001	0	0.891996	0.001	0.991125	0.93891	0.99499
CSNK1D	0.0004	0	0.93891	0.0004	0.99499	0.93891	0.99499
CSNK1G1	0.0009	0.0347	1.01504e-06	0.0005	0.572389	3.03841e-06	0.99499
CSNK1G3	0.0018	0	0.891996	0.0018	0.991125	0.93891	0.99499
CSNK2B	0.0015	0	0.93891	0.0015	0.99499	0.93891	0.99499
CSPG4	0.0021	0.0804	3.04513e-12	0.0011	0.422042	9.55514e-11	0.99499
CSPP1	0.0004	0	0.93891	0.0004	0.99499	0.93891	0.99499
CSRNP1	0.0014	0	0.93891	0.0014	0.99499	0.93891	0.99499
CST1	0.0051	0	0.93891	0.0051	0.99499	0.93891	0.99499
CST11	0.0075	0.5698	1.39781e-09	0	0.322695	6.23148e-09	0.99499
CST4	0.0059	0	0.93891	0.0059	0.99499	0.93891	0.99499
CST5	0.0058	0	0.93891	0.0059	0.99499	0.93891	0.99499
CSTF1	0.0009	0	0.93891	0.0009	0.99499	0.93891	0.99499
CSTF2	0.0016	0.1201	1.39781e-09	0	0.322695	6.23148e-09	0.99499
CSTF3	0.002	0.0739	1.01504e-06	0.001	0.572389	3.03841e-06	0.99499
CSTL1	0.0082	0	0.891996	0.0083	0.991125	0.93891	0.99499
CT47B1	0.0033	0	0.93891	0.0034	0.99499	0.93891	0.99499
CTBS	0.0019	0	0.891997	0.0019	0.991125	0.93891	0.99499
CTCFL	0.002	0.0747	3.04513e-12	0.001	0.422042	9.55514e-11	0.99499
CTD-2201I18.1	0.0016	0	0.93891	0.0017	0.99499	0.93891	0.99499
CTDSP2	0.0008	0	0.93891	0.0008	0.99499	0.93891	0.99499
CTDSPL	0.0015	0	0.891996	0.0015	0.991125	0.93891	0.99499
CTH	0.0036	0	0.891996	0.0037	0.991125	0.93891	0.99499
CTIF	0.0005	0	0.93891	0.0006	0.99499	0.93891	0.99499
CTLA4	0.0021	0	0.93891	0.0021	0.99499	0.93891	0.99499
CTNNA2	0.0012	0.0442	1.01504e-06	0.0006	0.572389	3.03841e-06	0.99499
CTNNA3	0.0008	0	0.891996	0.0008	0.991125	0.93891	0.99499
CTNNB1	0.0011	0	0.858903	0.0011	0.988379	0.93891	0.99499
CTNNBL1	0.0011	0	0.93891	0.0011	0.99499	0.93891	0.99499
CTNND2	0.0006	0	0.93891	0.0006	0.99499	0.93891	0.99499
CTPS1	0.0004	0	0.93891	0.0004	0.99499	0.93891	0.99499
CTSA	0.0008	0	0.93891	0.0008	0.99499	0.93891	0.99499
CTSC	0.0008	0	0.891996	0.0008	0.991125	0.93891	0.99499
CTSD	0.0014	0	0.93891	0.0014	0.99499	0.93891	0.99499
CTSF	0.003	0.1147	1.01504e-06	0.0015	0.572389	3.03841e-06	0.99499
CTSH	0.0007	0.0566	1.39781e-09	0	0.322695	6.23148e-09	0.99499
CTSK	0.0024	0.1827	1.39781e-09	0	0.322695	6.23148e-09	0.99499
CTSO	0.0015	0	0.93891	0.0015	0.99499	0.93891	0.99499
CTTN	0.0006	0	0.93891	0.0006	0.99499	0.93891	0.99499
CTTNBP2	0.0025	0.1435	1.43585e-14	0.0006	0.322166	6.33431e-13	0.99499
CUBN	0.0033	0.1005	0.00369551	0.002	0.792516	0.00914815	0.99499
CUEDC1	0.0008	0.0588	1.39781e-09	0	0.322695	6.23148e-09	0.99499
CUL1	0.0042	0.0803	0.000215744	0.0032	0.718015	0.000549125	0.99499
CUL2	0.0008	0.0633	1.39781e-09	0	0.322695	6.23148e-09	0.99499
CUL3	0.0004	0.029	1.39781e-09	0	0.322695	6.23148e-09	0.99499
CUL4A	0.0011	0.0427	1.01504e-06	0.0006	0.572389	3.03841e-06	0.99499
CUL4B	0.0016	0	0.858903	0.0017	0.988379	0.93891	0.99499
CUL5	0.0007	0	0.93891	0.0007	0.99499	0.93891	0.99499
CUL7	0.0014	0.0546	1.01504e-06	0.0007	0.572389	3.03841e-06	0.99499
CUL9	0.0004	0	0.93891	0.0004	0.99499	0.93891	0.99499
CUTA	0.0047	0.1777	1.01504e-06	0.0024	0.572389	3.03841e-06	0.99499
CUTC	0.0025	0	0.93891	0.0025	0.99499	0.93891	0.99499
CUX1	0.0007	0	0.858903	0.0008	0.988379	0.93891	0.99499
CUX2	0.0006	0	0.93891	0.0006	0.99499	0.93891	0.99499
CWC27	0.0012	0.0894	1.39781e-09	0	0.322695	6.23148e-09	0.99499
CXADR	0.0022	0.0554	2.84873e-05	0.0015	0.66553	7.55601e-05	0.99499
CXCL1	0.0065	0.4895	1.39781e-09	0	0.322695	6.23148e-09	0.99499
CXCL12	0.0007	0.0549	1.39781e-09	0	0.322695	6.23148e-09	0.99499
CXCR4	0.004	0.151	1.01504e-06	0.002	0.572389	3.03841e-06	0.99499
CXorf21	0.0049	0	0.93891	0.005	0.99499	0.93891	0.99499
CXorf40A	0.0009	0	0.93891	0.0009	0.99499	0.93891	0.99499
CXorf56	0.0017	0	0.93891	0.0017	0.99499	0.93891	0.99499
CXorf58	0.0024	0.1807	1.39781e-09	0	0.322695	6.23148e-09	0.99499
CXorf66	0.0034	0	0.93891	0.0035	0.99499	0.93891	0.99499
CXXC4	0.0008	0	0.93891	0.0008	0.99499	0.93891	0.99499
CXXC5	0.0012	0	0.93891	0.0012	0.99499	0.93891	0.99499
CYB561D1	0.0008	0	0.93891	0.0008	0.99499	0.93891	0.99499
CYB5A	0.0005	0	0.93891	0.0005	0.99499	0.93891	0.99499
CYB5R3	0.0015	0	0.891996	0.0015	0.991125	0.93891	0.99499
CYBB	0.001	0	0.93891	0.001	0.99499	0.93891	0.99499
CYBRD1	0.0009	0	0.93891	0.0009	0.99499	0.93891	0.99499
CYFIP2	0.0021	0.0635	1.28779e-10	0.0013	0.488847	3.63398e-09	0.99499
CYLC1	0.0041	0.1566	1.01504e-06	0.0021	0.572389	3.03841e-06	0.99499
CYLC2	0.0058	0	0.858903	0.0059	0.988379	0.93891	0.99499
CYP11A1	0.0039	0.0981	2.84873e-05	0.0026	0.66553	7.55601e-05	0.99499
CYP11B1	0.001	0	0.93891	0.0011	0.99499	0.93891	0.99499
CYP11B2	0.003	0.2271	6.62587e-18	0	0.160539	4.95456e-16	0.99499
CYP17A1	0.0013	0	0.93891	0.0013	0.99499	0.93891	0.99499
CYP1A2	0.0028	0	0.891996	0.0029	0.991125	0.93891	0.99499
CYP20A1	0.0008	0	0.891996	0.0008	0.991125	0.93891	0.99499
CYP21A1P	0.0022	0.1691	1.39781e-09	0	0.322695	6.23148e-09	0.99499
CYP21A2	0.0016	0	0.93891	0.0016	0.99499	0.93891	0.99499
CYP26C1	0.002	0.0761	1.01504e-06	0.001	0.572389	3.03841e-06	0.99499
CYP27C1	0.0008	0	0.93891	0.0009	0.99499	0.93891	0.99499
CYP2A13	0.0025	0	0.93891	0.0025	0.99499	0.93891	0.99499
CYP2A6	0.002	0	0.93891	0.002	0.99499	0.93891	0.99499
CYP2B7P	0.0011	0	0.93891	0.0011	0.99499	0.93891	0.99499
CYP2C18	0.0019	0	0.93891	0.0019	0.99499	0.93891	0.99499
CYP2C9	0.0011	0	0.93891	0.0011	0.99499	0.93891	0.99499
CYP2S1	0.0049	0.1229	2.84873e-05	0.0033	0.66553	7.55601e-05	0.99499
CYP2U1	0.0022	0.0563	2.84873e-05	0.0015	0.66553	7.55601e-05	0.99499
CYP39A1	0.0028	0.1071	1.01504e-06	0.0014	0.572389	3.03841e-06	0.99499
CYP3A43	0.0017	0	0.93891	0.0017	0.99499	0.93891	0.99499
CYP46A1	0.0005	0.0356	1.39781e-09	0	0.322695	6.23148e-09	0.99499
CYP4A22	0.0023	0	0.891996	0.0023	0.991125	0.93891	0.99499
CYP4F11	0.0011	0	0.93891	0.0011	0.99499	0.93891	0.99499
CYP4F2	0.0014	0.1076	1.39781e-09	0	0.322695	6.23148e-09	0.99499
CYP4F3	0.0008	0	0.93891	0.0008	0.99499	0.93891	0.99499
CYP4F8	0.0006	0	0.93891	0.0006	0.99499	0.93891	0.99499
CYP4X1	0.0018	0.1362	1.39781e-09	0	0.322695	6.23148e-09	0.99499
CYTH1	0.0006	0	0.93891	0.0006	0.99499	0.93891	0.99499
CYTH2	0.0005	0	0.93891	0.0005	0.99499	0.93891	0.99499
CYTH4	0.0007	0	0.93891	0.0007	0.99499	0.93891	0.99499
DAAM1	0.0008	0	0.891996	0.0008	0.991125	0.93891	0.99499
DAAM2	0.0003	0	0.93891	0.0003	0.99499	0.93891	0.99499
DAB2	0.0017	0	0.858903	0.0017	0.988379	0.93891	0.99499
DACH1	0.0008	0	0.93891	0.0008	0.99499	0.93891	0.99499
DACH2	0.0019	0	0.858903	0.0019	0.988379	0.93891	0.99499
DACT1	0.0019	0.0727	1.01504e-06	0.001	0.572389	3.03841e-06	0.99499
DAGLB	0.0008	0	0.93891	0.0008	0.99499	0.93891	0.99499
DAP3	0.001	0.0727	1.39781e-09	0	0.322695	6.23148e-09	0.99499
DAPP1	0.001	0.0726	1.39781e-09	0	0.322695	6.23148e-09	0.99499
DAW1	0.003	0.2273	6.62587e-18	0	0.160539	4.95456e-16	0.99499
DAXX	0.0029	0	0.891996	0.0029	0.991125	0.93891	0.99499
DAZAP1	0.001	0	0.891996	0.001	0.991125	0.93891	0.99499
DAZAP2	0.0008	0	0.93891	0.0008	0.99499	0.93891	0.99499
DAZL	0.0012	0	0.93891	0.0013	0.99499	0.93891	0.99499
DBF4	0.001	0	0.93891	0.001	0.99499	0.93891	0.99499
DBF4B	0.0037	0.0933	1.56523e-10	0.0025	0.490847	4.38642e-09	0.99499
DBH	0.0016	0	0.93891	0.0016	0.99499	0.93891	0.99499
DBN1	0.0026	0	0.858903	0.0026	0.988379	0.93891	0.99499
DBNDD2	0.0016	0	0.93891	0.0016	0.99499	0.93891	0.99499
DBX2	0.0016	0.1188	1.39781e-09	0	0.322695	6.23148e-09	0.99499
DCAF1	0.0013	0	0.891996	0.0013	0.991125	0.93891	0.99499
DCAF11	0.0014	0.0525	1.01504e-06	0.0007	0.572389	3.03841e-06	0.99499
DCAF13	0.0005	0	0.93891	0.0005	0.99499	0.93891	0.99499
DCAF4	0.0016	0	0.891996	0.0016	0.991125	0.93891	0.99499
DCAF4L2	0.0013	0	0.93891	0.0014	0.99499	0.93891	0.99499
DCAF5	0.0005	0	0.93891	0.0005	0.99499	0.93891	0.99499
DCAF8	0.0006	0	0.93891	0.0006	0.99499	0.93891	0.99499
DCAF8L1	0.0013	0	0.93891	0.0013	0.99499	0.93891	0.99499
DCAF8L2	0.001	0	0.93891	0.001	0.99499	0.93891	0.99499
DCC	0.001	0	0.858903	0.001	0.988379	0.93891	0.99499
DCDC1	0.0013	0.0253	0.000215744	0.001	0.718015	0.000549125	0.99499
DCHS1	0.0004	0	0.93891	0.0004	0.99499	0.93891	0.99499
DCHS2	0.0003	0	0.93891	0.0003	0.99499	0.93891	0.99499
DCK	0.0014	0	0.93891	0.0014	0.99499	0.93891	0.99499
DCLK1	0.0003	0	0.93891	0.0003	0.99499	0.93891	0.99499
DCLRE1A	0.0019	0	0.891996	0.0019	0.991125	0.93891	0.99499
DCLRE1C	0.0005	0	0.93891	0.0005	0.99499	0.93891	0.99499
DCP1B	0.001	0	0.93891	0.001	0.99499	0.93891	0.99499
DCP2	0.0004	0	0.93891	0.0004	0.99499	0.93891	0.99499
DCST1	0.0014	0	0.93891	0.0014	0.99499	0.93891	0.99499
DCTN1	0.0008	0	0.891996	0.0009	0.991125	0.93891	0.99499
DCTN2	0.0011	0.0801	1.39781e-09	0	0.322695	6.23148e-09	0.99499
DDB1	0.0003	0.0242	1.39781e-09	0	0.322695	6.23148e-09	0.99499
DDB2	0.0018	0.0688	1.01504e-06	0.0009	0.572389	3.03841e-06	0.99499
DDC	0.0014	0	0.93891	0.0014	0.99499	0.93891	0.99499
DDHD2	0.0004	0	0.93891	0.0004	0.99499	0.93891	0.99499
DDI2	0.0004	0	0.93891	0.0004	0.99499	0.93891	0.99499
DDN-AS1	0.0039	0	0.891996	0.004	0.991125	0.93891	0.99499
DDO	0.0021	0	0.93891	0.0021	0.99499	0.93891	0.99499
DDR1	0.0005	0	0.93891	0.0005	0.99499	0.93891	0.99499
DDX1	0.0011	0.087	1.39781e-09	0	0.322695	6.23148e-09	0.99499
DDX11	0.0016	0	0.858903	0.0016	0.988379	0.93891	0.99499
DDX17	0.0004	0.0333	1.39781e-09	0	0.322695	6.23148e-09	0.99499
DDX18	0.0023	0	0.831986	0.0023	0.986131	0.93891	0.99499
DDX19A	0.0006	0	0.93891	0.0006	0.99499	0.93891	0.99499
DDX20	0.0008	0.0597	1.39781e-09	0	0.322695	6.23148e-09	0.99499
DDX21	0.0018	0	0.891996	0.0018	0.991125	0.93891	0.99499
DDX27	0.0016	0	0.891996	0.0016	0.991125	0.93891	0.99499
DDX28	0.0019	0.1439	1.39781e-09	0	0.322695	6.23148e-09	0.99499
DDX31	0.0008	0.0601	1.39781e-09	0	0.322695	6.23148e-09	0.99499
DDX3X	0.0003	0	0.93891	0.0003	0.99499	0.93891	0.99499
DDX4	0.0012	0	0.93891	0.0012	0.99499	0.93891	0.99499
DDX42	0.0005	0	0.93891	0.0005	0.99499	0.93891	0.99499
DDX5	0.0005	0	0.93891	0.0005	0.99499	0.93891	0.99499
DDX50	0.0016	0	0.93891	0.0017	0.99499	0.93891	0.99499
DDX52	0.0005	0	0.93891	0.0005	0.99499	0.93891	0.99499
DDX6	0.0004	0	0.93891	0.0004	0.99499	0.93891	0.99499
DDX60	0.0013	0.0494	1.01504e-06	0.0007	0.572389	3.03841e-06	0.99499
DDX60L	0.0007	0	0.891996	0.0007	0.991125	0.93891	0.99499
DEAF1	0.0011	0.0805	1.39781e-09	0	0.322695	6.23148e-09	0.99499
DEC1	0.0007	0	0.93891	0.0007	0.99499	0.93891	0.99499
DEFB1	0.0117	0.8889	1.39781e-09	0	0.322695	6.23148e-09	0.99499
DEFB108B	0.0066	0	0.93891	0.0067	0.99499	0.93891	0.99499
DEFB112	0.0026	0	0.93891	0.0026	0.99499	0.93891	0.99499
DENND1A	0.0013	0.0325	2.84873e-05	0.0009	0.66553	7.55601e-05	0.99499
DENND2A	0.0009	0.0644	1.39781e-09	0	0.322695	6.23148e-09	0.99499
DENND2C	0.0012	0	0.891996	0.0012	0.991125	0.93891	0.99499
DENND3	0.0003	0	0.93891	0.0003	0.99499	0.93891	0.99499
DENND4A	0.0012	0	0.858903	0.0013	0.988379	0.93891	0.99499
DENND4B	0.0006	0	0.93891	0.0006	0.99499	0.93891	0.99499
DENND4C	0.001	0.0762	1.39781e-09	0	0.322695	6.23148e-09	0.99499
DENND5A	0.0026	0.0387	0.000845223	0.0021	0.752977	0.00210839	0.99499
DENND6A	0.0026	0.1303	1.63773e-14	0.0009	0.323251	6.33431e-13	0.99499
DENND6B	0.0007	0	0.93891	0.0008	0.99499	0.93891	0.99499
DENR	0.0012	0	0.93891	0.0013	0.99499	0.93891	0.99499
DEPDC5	0.0005	0.0186	1.01504e-06	0.0002	0.572389	3.03841e-06	0.99499
DEPTOR	0.0017	0	0.93891	0.0017	0.99499	0.93891	0.99499
DES	0.0018	0	0.93891	0.0018	0.99499	0.93891	0.99499
DEUP1	0.0021	0.0789	1.01504e-06	0.0011	0.572389	3.03841e-06	0.99499
DFFA	0.0007	0	0.93891	0.0007	0.99499	0.93891	0.99499
DFFB	0.0011	0	0.93891	0.0012	0.99499	0.93891	0.99499
DGAT1	0.0011	0	0.93891	0.0011	0.99499	0.93891	0.99499
DGAT2L6	0.0026	0	0.93891	0.0026	0.99499	0.93891	0.99499
DGCR5	0.0003	0	0.93891	0.0003	0.99499	0.93891	0.99499
DGCR8	0.0012	0.0456	1.01504e-06	0.0006	0.572389	3.03841e-06	0.99499
DGKA	0.0009	0.033	1.01504e-06	0.0004	0.572389	3.03841e-06	0.99499
DGKB	0.0014	0.0351	2.84873e-05	0.0009	0.66553	7.55601e-05	0.99499
DGKD	0.0014	0.0341	2.84873e-05	0.0009	0.66553	7.55601e-05	0.99499
DGKH	0.0009	0.0169	0.000215744	0.0007	0.718015	0.000549125	0.99499
DGKI	0.0008	0.0214	2.84873e-05	0.0006	0.66553	7.55601e-05	0.99499
DGKK	0.0006	0	0.93891	0.0006	0.99499	0.93891	0.99499
DGKZ	0.0008	0.0309	1.01504e-06	0.0004	0.572389	3.03841e-06	0.99499
DGUOK	0.0061	0.2291	1.01504e-06	0.0031	0.572389	3.03841e-06	0.99499
DHCR24	0.0028	0	0.831986	0.0029	0.986131	0.93891	0.99499
DHCR7	0.0011	0	0.93891	0.0011	0.99499	0.93891	0.99499
DHFR	0.001	0.0756	1.39781e-09	0	0.322695	6.23148e-09	0.99499
DHH	0.0019	0	0.891996	0.0019	0.991125	0.93891	0.99499
DHRS1	0.0009	0	0.93891	0.0009	0.99499	0.93891	0.99499
DHRS12	0.0012	0.0944	1.39781e-09	0	0.322695	6.23148e-09	0.99499
DHRS9	0.0035	0.0889	1.13658e-06	0.0024	0.574138	3.38724e-06	0.99499
DHRSX	0.0012	0.0919	1.39781e-09	0	0.322695	6.23148e-09	0.99499
DHTKD1	0.0025	0.063	2.84873e-05	0.0017	0.66553	7.55601e-05	0.99499
DHX15	0.0005	0	0.93891	0.0005	0.99499	0.93891	0.99499
DHX32	0.0011	0.0849	1.39781e-09	0	0.322695	6.23148e-09	0.99499
DHX33	0.0008	0	0.93891	0.0008	0.99499	0.93891	0.99499
DHX34	0.0031	0.1177	2.40383e-05	0.0016	0.66264	7.06033e-05	0.99499
DHX35	0.0044	0.2668	9.412e-23	0.0009	0.182624	1.75266e-19	0.99499
DHX36	0.0004	0	0.93891	0.0004	0.99499	0.93891	0.99499
DHX37	0.0007	0	0.93891	0.0007	0.99499	0.93891	0.99499
DHX38	0.0007	0.0528	1.39781e-09	0	0.322695	6.23148e-09	0.99499
DHX40	0.0007	0.0564	1.39781e-09	0	0.322695	6.23148e-09	0.99499
DHX57	0.0011	0.0417	1.01504e-06	0.0006	0.572389	3.03841e-06	0.99499
DHX58	0.0023	0	0.891996	0.0023	0.991125	0.93891	0.99499
DHX8	0.0004	0.0319	1.39781e-09	0	0.322695	6.23148e-09	0.99499
DHX9	0.0015	0.0565	1.01504e-06	0.0008	0.572389	3.03841e-06	0.99499
DIAPH1	0.0006	0.0452	1.39781e-09	0	0.322695	6.23148e-09	0.99499
DIAPH2	0.0009	0	0.891996	0.0009	0.991125	0.93891	0.99499
DIAPH3	0.0018	0.0451	2.84873e-05	0.0012	0.66553	7.55601e-05	0.99499
DICER1	0.001	0	0.858903	0.0011	0.988379	0.93891	0.99499
DIDO1	0.001	0	0.858903	0.001	0.988379	0.93891	0.99499
DIMT1	0.0007	0.0541	1.39781e-09	0	0.322695	6.23148e-09	0.99499
DIO3	0.0021	0	0.93891	0.0021	0.99499	0.93891	0.99499
DIP2A	0.0003	0.0242	1.39781e-09	0	0.322695	6.23148e-09	0.99499
DIP2B	0.0013	0.0644	9.06933e-07	0.0004	0.570646	3.03841e-06	0.99499
DIP2C	0.0026	0.1557	1.43585e-14	0.0005	0.322166	6.33431e-13	0.99499
DIRAS3	0.0021	0.1627	1.39781e-09	0	0.322695	6.23148e-09	0.99499
DIS3	0.0004	0.0308	1.39781e-09	0	0.322695	6.23148e-09	0.99499
DIS3L	0.0008	0.0613	1.39781e-09	0	0.322695	6.23148e-09	0.99499
DISC1	0.0003	0.0258	1.39781e-09	0	0.322695	6.23148e-09	0.99499
DISC1FP1	0.0012	0	0.93891	0.0012	0.99499	0.93891	0.99499
DISP3	0.0022	0.0545	2.84873e-05	0.0015	0.66553	7.55601e-05	0.99499
DKC1	0.0031	0	0.858903	0.0032	0.988379	0.93891	0.99499
DKK1	0.002	0	0.93891	0.002	0.99499	0.93891	0.99499
DKK3	0.0004	0	0.93891	0.0004	0.99499	0.93891	0.99499
DLAT	0.001	0	0.93891	0.0011	0.99499	0.93891	0.99499
DLC1	0.0003	0.0261	1.39781e-09	0	0.322695	6.23148e-09	0.99499
DLD	0.0009	0	0.93891	0.0009	0.99499	0.93891	0.99499
DLEC1	0.0021	0	0.831986	0.0021	0.986131	0.93891	0.99499
DLEU2	0.0008	0	0.891996	0.0008	0.991125	0.93891	0.99499
DLG2	0.0013	0	0.808745	0.0013	0.984177	0.93891	0.99499
DLG3	0.0011	0	0.891996	0.0011	0.991125	0.93891	0.99499
DLG4	0.0004	0	0.93891	0.0004	0.99499	0.93891	0.99499
DLG5	0.0008	0.0317	1.01504e-06	0.0004	0.572389	3.03841e-06	0.99499
DLGAP2	0.0003	0	0.93891	0.0003	0.99499	0.93891	0.99499
DLGAP4	0.001	0.0759	1.39781e-09	0	0.322695	6.23148e-09	0.99499
DLK2	0.002	0	0.93891	0.002	0.99499	0.93891	0.99499
DLL3	0.0017	0	0.93891	0.0017	0.99499	0.93891	0.99499
DLST	0.001	0.0733	1.39781e-09	0	0.322695	6.23148e-09	0.99499
DLX1	0.0025	0.0934	1.01504e-06	0.0013	0.572389	3.03841e-06	0.99499
DLX5	0.0025	0	0.93891	0.0026	0.99499	0.93891	0.99499
DMAP1	0.0016	0.0595	1.01504e-06	0.0008	0.572389	3.03841e-06	0.99499
DMBT1	0.0023	0.0356	0.000845223	0.0019	0.752977	0.00210839	0.99499
DMD	0.0026	0.0705	2.02464e-07	0.0017	0.61981	8.91831e-07	0.99499
DMPK	0.0015	0	0.891996	0.0015	0.991125	0.93891	0.99499
DMRT2	0.0012	0	0.93891	0.0013	0.99499	0.93891	0.99499
DMRT3	0.0016	0.1236	1.39781e-09	0	0.322695	6.23148e-09	0.99499
DMRTB1	0.0018	0	0.93891	0.0018	0.99499	0.93891	0.99499
DMTF1	0.0005	0	0.93891	0.0005	0.99499	0.93891	0.99499
DMTN	0.003	0.0745	2.84873e-05	0.002	0.66553	7.55601e-05	0.99499
DMXL1	0.0006	0.0244	1.01504e-06	0.0003	0.572389	3.03841e-06	0.99499
DNA2	0.0009	0	0.93891	0.0009	0.99499	0.93891	0.99499
DNAAF1	0.0011	0	0.891996	0.0011	0.991125	0.93891	0.99499
DNAH1	0.0019	0.0721	9.67095e-11	0.001	0.485882	2.87897e-09	0.99499
DNAH10	0.0022	0.1027	7.23214e-11	0.0008	0.482926	2.22635e-09	0.99499
DNAH11	0.0008	0.0206	2.84873e-05	0.0006	0.66553	7.55601e-05	0.99499
DNAH12	0.0003	0.0251	1.39781e-09	0	0.322695	6.23148e-09	0.99499
DNAH14	0.0007	0.0339	1.63773e-14	0.0002	0.323251	6.33431e-13	0.99499
DNAH17	0.0022	0.0207	0.00862668	0.0019	0.814224	0.021271	0.99499
DNAH2	0.0008	0	0.858903	0.0008	0.988379	0.93891	0.99499
DNAH3	0.0018	0.0446	2.15516e-09	0.0012	0.537746	9.55014e-09	0.99499
DNAH5	0.0032	0.0809	0.0105037	0.0022	0.820657	0.0258835	0.99499
DNAH6	0.0029	0.0987	5.8021e-15	0.0017	0.409916	4.17289e-13	0.99499
DNAH7	0.0012	0.0312	0.000672502	0.0008	0.748456	0.0017005	0.99499
DNAH8	0.0009	0.0652	1.39781e-09	0	0.322695	6.23148e-09	0.99499
DNAH9	0.0016	0.0197	0.00226676	0.0013	0.77851	0.00562331	0.99499
DNAI1	0.0024	0.0922	1.01504e-06	0.0012	0.572389	3.03841e-06	0.99499
DNAJA4	0.0007	0	0.93891	0.0007	0.99499	0.93891	0.99499
DNAJB5	0.0007	0	0.93891	0.0008	0.99499	0.93891	0.99499
DNAJB6	0.0003	0	0.93891	0.0003	0.99499	0.93891	0.99499
DNAJC10	0.0002	0.0152	1.39781e-09	0	0.322695	6.23148e-09	0.99499
DNAJC13	0.0018	0.0346	0.000215744	0.0014	0.718015	0.000549125	0.99499
DNAJC14	0.0011	0	0.93891	0.0011	0.99499	0.93891	0.99499
DNAJC17	0.0008	0.0592	1.39781e-09	0	0.322695	6.23148e-09	0.99499
DNAJC21	0.0014	0.0698	1.63773e-14	0.0005	0.323251	6.33431e-13	0.99499
DNAJC4	0.0016	0	0.93891	0.0016	0.99499	0.93891	0.99499
DNAJC5G	0.0019	0	0.93891	0.0019	0.99499	0.93891	0.99499
DNAJC6	0.0013	0	0.93891	0.0013	0.99499	0.93891	0.99499
DNAJC7	0.0003	0	0.93891	0.0003	0.99499	0.93891	0.99499
DNAJC9	0.0014	0	0.93891	0.0014	0.99499	0.93891	0.99499
DNAJC9-AS1	0.0047	0	0.93891	0.0047	0.99499	0.93891	0.99499
DNASE1L1	0.0011	0	0.93891	0.0011	0.99499	0.93891	0.99499
DNASE1L3	0.0029	0	0.891996	0.003	0.991125	0.93891	0.99499
DNASE2	0.0018	0	0.93891	0.0019	0.99499	0.93891	0.99499
DNASE2B	0.006	0	0.891996	0.006	0.991125	0.93891	0.99499
DND1	0.0028	0.209	1.39781e-09	0	0.322695	6.23148e-09	0.99499
DNER	0.0011	0	0.93891	0.0011	0.99499	0.93891	0.99499
DNHD1	0.0007	0.034	1.63773e-14	0.0002	0.323251	6.33431e-13	0.99499
DNM1	0.0004	0	0.93891	0.0004	0.99499	0.93891	0.99499
DNM2	0.0007	0.0496	1.39781e-09	0	0.322695	6.23148e-09	0.99499
DNMT1	0.0004	0.034	1.39781e-09	0	0.322695	6.23148e-09	0.99499
DNMT3A	0.0007	0	0.891996	0.0007	0.991125	0.93891	0.99499
DNMT3B	0.001	0	0.93891	0.001	0.99499	0.93891	0.99499
DNPEP	0.0009	0.0701	1.39781e-09	0	0.322695	6.23148e-09	0.99499
DNTTIP2	0.0012	0	0.93891	0.0012	0.99499	0.93891	0.99499
DOC2B	0.0007	0	0.93891	0.0007	0.99499	0.93891	0.99499
DOCK1	0.0027	0.1228	2.40383e-05	0.0011	0.66264	7.06033e-05	0.99499
DOCK10	0.0012	0.0296	2.84873e-05	0.0008	0.66553	7.55601e-05	0.99499
DOCK2	0.0017	0.0253	0.000845223	0.0014	0.752977	0.00210839	0.99499
DOCK3	0.0015	0.0735	1.63773e-14	0.0005	0.323251	6.33431e-13	0.99499
DOCK4	0.0007	0	0.891996	0.0007	0.991125	0.93891	0.99499
DOCK5	0.0008	0.0208	2.84873e-05	0.0006	0.66553	7.55601e-05	0.99499
DOCK6	0.0004	0.0267	1.39781e-09	0	0.322695	6.23148e-09	0.99499
DOCK7	0.0005	0	0.891997	0.0005	0.991125	0.93891	0.99499
DOCK8	0.001	0.0484	1.63773e-14	0.0003	0.323251	6.33431e-13	0.99499
DOCK9	0.0018	0	0.808753	0.0018	0.984178	0.93891	0.99499
DOK4	0.0009	0	0.93891	0.0009	0.99499	0.93891	0.99499
DOT1L	0.0012	0.058	1.63773e-14	0.0004	0.323251	6.33431e-13	0.99499
DPAGT1	0.0008	0	0.93891	0.0008	0.99499	0.93891	0.99499
DPH5	0.003	0.1122	1.01504e-06	0.0015	0.572389	3.03841e-06	0.99499
DPH6	0.0005	0	0.93891	0.0005	0.99499	0.93891	0.99499
DPM1	0.0036	0	0.93891	0.0037	0.99499	0.93891	0.99499
DPP10	0.0013	0.0664	9.06933e-07	0.0004	0.570646	3.03841e-06	0.99499
DPP4	0.0019	0	0.891996	0.0019	0.991125	0.93891	0.99499
DPP6	0.0019	0.049	2.15516e-09	0.0013	0.537746	9.55014e-09	0.99499
DPP8	0.0004	0	0.93891	0.0004	0.99499	0.93891	0.99499
DPP9	0.0005	0	0.93891	0.0005	0.99499	0.93891	0.99499
DPPA2	0.0032	0	0.93891	0.0032	0.99499	0.93891	0.99499
DPPA4	0.0009	0	0.93891	0.0009	0.99499	0.93891	0.99499
DPPA5	0.0067	0	0.93891	0.0068	0.99499	0.93891	0.99499
DPRX	0.0068	0	0.93891	0.0069	0.99499	0.93891	0.99499
DPY19L1	0.0007	0	0.93891	0.0007	0.99499	0.93891	0.99499
DPY19L2	0.0024	0	0.858903	0.0024	0.988379	0.93891	0.99499
DPY19L2P2	0.0008	0	0.93891	0.0008	0.99499	0.93891	0.99499
DPY19L2P3	0.001	0	0.93891	0.001	0.99499	0.93891	0.99499
DPYD	0.0012	0.0935	6.62587e-18	0	0.160539	4.95456e-16	0.99499
DPYSL2	0.0006	0.0457	1.39781e-09	0	0.322695	6.23148e-09	0.99499
DPYSL3	0.0006	0	0.93891	0.0006	0.99499	0.93891	0.99499
DPYSL4	0.0014	0.1071	1.39781e-09	0	0.322695	6.23148e-09	0.99499
DPYSL5	0.0006	0.0473	1.39781e-09	0	0.322695	6.23148e-09	0.99499
DQX1	0.0015	0	0.93891	0.0015	0.99499	0.93891	0.99499
DRC7	0.0017	0.1294	6.62587e-18	0	0.160539	4.95456e-16	0.99499
DRICH1	0.0068	0	0.891996	0.0069	0.991125	0.93891	0.99499
DROSHA	0.004	0.0857	0.0017724	0.0029	0.773335	0.0044158	0.99499
DRP2	0.0005	0.0407	1.39781e-09	0	0.322695	6.23148e-09	0.99499
DSC2	0.0007	0.0267	1.01504e-06	0.0004	0.572389	3.03841e-06	0.99499
DSC3	0.0006	0	0.93891	0.0006	0.99499	0.93891	0.99499
DSCAM	0.001	0	0.891996	0.001	0.991125	0.93891	0.99499
DSCAS	0.0034	0	0.93891	0.0034	0.99499	0.93891	0.99499
DSE	0.0007	0.0174	2.84873e-05	0.0005	0.66553	7.55601e-05	0.99499
DSEL	0.0005	0	0.93891	0.0005	0.99499	0.93891	0.99499
DSG1	0.0018	0	0.858903	0.0018	0.988379	0.93891	0.99499
DSG2	0.0007	0	0.93891	0.0007	0.99499	0.93891	0.99499
DSG3	0.0008	0	0.93891	0.0008	0.99499	0.93891	0.99499
DSN1	0.0016	0	0.93891	0.0016	0.99499	0.93891	0.99499
DSP	0.0004	0.0332	1.39781e-09	0	0.322695	6.23148e-09	0.99499
DSPP	0.001	0	0.93891	0.001	0.99499	0.93891	0.99499
DST	0.001	0.0418	2.27486e-15	0.0005	0.402891	1.65069e-13	0.99499
DSTN	0.0012	0	0.93891	0.0012	0.99499	0.93891	0.99499
DSTYK	0.001	0.0393	1.01504e-06	0.0005	0.572389	3.03841e-06	0.99499
DTHD1	0.0006	0	0.93891	0.0006	0.99499	0.93891	0.99499
DTNA	0.0007	0	0.891996	0.0007	0.991125	0.93891	0.99499
DTWD1	0.0003	0.0222	1.39781e-09	0	0.322695	6.23148e-09	0.99499
DTWD2	0.0008	0	0.93891	0.0008	0.99499	0.93891	0.99499
DTX1	0.001	0	0.93891	0.001	0.99499	0.93891	0.99499
[truncated: 6,128 more rows]

## Sheet: BLCA
Gene	Expected.mutation	Observed.mutation.in.high.patients	Wilcoxon.test.p.value.for.high.patients	Observed.mutation.in.low.patients	Wilcoxon.test.p.value.for.low.patients	FDR.for.high.patients	FDR.for.low.patients
A1BG	0.0012	0.0109	0.00810803	0	0.183145	0.0340205	0.955438
A1BG-AS1	0.0022	0.0064	0.324602	0.0016	0.753639	0.442217	0.955438
A1CF	0.0015	0.0023	0.715979	0.0014	0.917605	0.760179	0.955438
A2M	0.0081	0.0241	0.0177942	0.0061	0.458195	0.0617434	0.955438
A2ML1	0.013	0.0395	0.0104405	0.0097	0.437611	0.0398109	0.955438
A3GALT2	0.012	0.0213	0.595839	0.0108	0.877353	0.69518	0.955438
A4GALT	0.0007	0	0.742552	0.0008	0.93397	0.760179	0.955438
AAAS	0.0036	0.0092	0.705641	0.0029	0.914473	0.760179	0.955438
AACS	0.0015	0.0054	0.0204513	0.001	0.441721	0.0642915	0.955438
AACSP1	0.0015	0	0.638201	0.0016	0.905573	0.709538	0.955438
AADACL2	0.0005	0	0.742552	0.0005	0.93397	0.760179	0.955438
AADACL3	0.006	0.0161	0.117448	0.0048	0.626534	0.209045	0.955438
AADACL4	0.0047	0.0138	0.324602	0.0035	0.753639	0.442217	0.955438
AADAT	0.0041	0.022	0.00980255	0.0019	0.326874	0.0376969	0.955438
AAGAB	0.0059	0.021	0.0204513	0.004	0.441721	0.0642915	0.955438
AAK1	0.0017	0.0053	0.0323046	0.0012	0.503238	0.0885907	0.955438
AAMDC	0.0038	0.0112	0.324602	0.0028	0.753639	0.442217	0.955438
AAMP	0.008	0.0427	0.00687846	0.0036	0.337773	0.0329935	0.955438
AAR2	0.0055	0.014	0.226172	0.0045	0.709154	0.336976	0.955438
AARD	0.0031	0.0181	0.02643	0.0011	0.377497	0.0747529	0.955438
AARS	0.0038	0.0085	0.109338	0.0032	0.626895	0.197261	0.955438
AARS2	0.0051	0.0124	0.155817	0.0042	0.664933	0.270757	0.955438
AASDH	0.0053	0.014	0.363882	0.0042	0.788674	0.491836	0.955438
AASDHPPT	0.002	0.0072	0.104211	0.0014	0.588752	0.189629	0.955438
AASS	0.007	0.0196	0.0561678	0.0054	0.559552	0.125677	0.955438
AATF	0.0069	0.0235	0.0115005	0.0048	0.407064	0.0429979	0.955438
AATK	0.0011	0.0049	0.0200817	0.0006	0.408982	0.0642915	0.955438
ABALON	0.0026	0	0.638201	0.0029	0.905573	0.709538	0.955438
ABAT	0.0025	0.0112	0.0121677	0.0014	0.391402	0.0449091	0.955438
ABCA1	0.0091	0.0386	8.59997e-06	0.0054	0.142858	0.000516308	0.955438
ABCA10	0.0076	0.0285	0.00259998	0.0049	0.336834	0.0169706	0.955438
ABCA11P	0.0123	0.0545	0.000315461	0.0069	0.203342	0.00441822	0.955438
ABCA12	0.0066	0.0136	0.420033	0.0057	0.818951	0.557261	0.955438
ABCA13	0.0063	0.0205	3.75754e-05	0.0045	0.191443	0.00117146	0.955438
ABCA2	0.0036	0.0113	0.0601499	0.0026	0.557452	0.125677	0.955438
ABCA3	0.0088	0.0334	0.000155676	0.0057	0.213093	0.00309821	0.955438
ABCA4	0.0112	0.0432	1.13492e-05	0.0071	0.148454	0.000647943	0.955438
ABCA5	0.0035	0.0099	0.0182861	0.0027	0.460155	0.0632661	0.955438
ABCA6	0.0045	0.0123	0.155346	0.0035	0.676723	0.270757	0.955438
ABCA7	0.0107	0.0385	6.22784e-05	0.0072	0.195853	0.00170678	0.955438
ABCA8	0.0048	0.0193	0.000761967	0.0029	0.266418	0.00790381	0.955438
ABCA9	0.0079	0.0265	6.8396e-05	0.0055	0.188458	0.00182937	0.955438
ABCA9-AS1	0.0033	0.0073	0.464656	0.0028	0.825733	0.582128	0.955438
ABCB1	0.0042	0.0102	0.118908	0.0034	0.6279	0.211013	0.955438
ABCB10	0.0034	0.0153	0.0200817	0.0019	0.408982	0.0642915	0.955438
ABCB11	0.0054	0.031	4.93378e-06	0.0021	0.0857008	0.000391054	0.955438
ABCB4	0.0063	0.0253	0.00211782	0.0039	0.313196	0.0149522	0.955438
ABCB5	0.0042	0.0164	0.00401515	0.0027	0.340932	0.0215683	0.955438
ABCB6	0.0033	0.0042	0.825031	0.0032	0.950701	0.836712	0.963578
ABCB7	0.0023	0.0122	0.0578549	0.001	0.499918	0.125677	0.955438
ABCB8	0.0039	0.0093	0.196964	0.0033	0.698197	0.301728	0.955438
ABCB9	0.0009	0	0.452728	0.001	0.849667	0.582128	0.955438
ABCC1	0.0074	0.0143	0.16287	0.0066	0.682216	0.27262	0.955438
ABCC10	0.0045	0.0108	0.107817	0.0038	0.62541	0.194705	0.955438
ABCC11	0.0064	0.03	3.68996e-05	0.0034	0.146246	0.00117146	0.955438
ABCC12	0.0076	0.0225	0.00516899	0.0057	0.381266	0.0261109	0.955438
ABCC2	0.0041	0.0055	0.67781	0.0039	0.906843	0.752571	0.955438
ABCC3	0.0038	0.0113	0.0244787	0.0029	0.47569	0.0747529	0.955438
ABCC4	0.0048	0.0202	0.000899571	0.0029	0.260544	0.00868354	0.955438
ABCC5	0.0054	0.0191	0.00124966	0.0036	0.292724	0.0107695	0.955438
ABCC6	0.0049	0.0144	0.0120946	0.0036	0.410354	0.0449091	0.955438
ABCC6P1	0.0029	0	0.502779	0.0032	0.865698	0.620164	0.955438
ABCC6P2	0.0068	0.0404	0.02643	0.0026	0.377497	0.0747529	0.955438
ABCC8	0.0058	0.0173	0.00061847	0.0044	0.273309	0.00653308	0.955438
ABCC9	0.0072	0.0337	6.80055e-06	0.0038	0.128207	0.000436543	0.955438
ABCD1	0.0006	0.0051	0.0621307	0	0.347556	0.125677	0.955438
ABCD2	0.0016	0.0035	0.464656	0.0013	0.825733	0.582128	0.955438
ABCD3	0.0048	0.0142	0.0244787	0.0036	0.47569	0.0747529	0.955438
ABCD4	0.003	0.0171	3.79709e-05	0.0012	0.11122	0.00117146	0.955438
ABCE1	0.0024	0.0139	0.0015816	0.0009	0.210474	0.0114421	0.955438
ABCF1	0.0082	0.0242	0.0244787	0.0061	0.47569	0.0747529	0.955438
ABCF2	0.0052	0.0211	0.00444087	0.0032	0.32823	0.0227209	0.955438
ABCF3	0.0033	0.0125	0.157873	0.0021	0.653117	0.270757	0.955438
ABCG1	0.0024	0.0107	0.102455	0.0014	0.586845	0.189629	0.955438
ABCG2	0.0048	0.0155	0.0312522	0.0035	0.485347	0.0862433	0.955438
ABCG4	0.0047	0.0105	0.118908	0.004	0.6279	0.211013	0.955438
ABCG5	0.0013	0.0058	0.183367	0.0007	0.635615	0.282116	0.955438
ABCG8	0.0026	0.0107	0.00444087	0.0016	0.32823	0.0227209	0.955438
ABHD1	0.0042	0.0047	0.923725	0.0042	0.978903	0.92866	0.983392
ABHD10	0.0016	0.0072	0.183367	0.0009	0.635615	0.282116	0.955438
ABHD11	0.0021	0.0095	0.183367	0.0012	0.635615	0.282116	0.955438
ABHD12	0.0077	0.0291	0.00264185	0.0049	0.3105	0.0170373	0.955438
ABHD12B	0.0054	0.0382	5.80076e-06	0.0012	0.0537038	0.000409757	0.955438
ABHD13	0.0005	0.0041	0.0621307	0	0.347556	0.125677	0.955438
ABHD14B	0.0016	0.0069	0.183367	0.0009	0.635615	0.282116	0.955438
ABHD16A	0.0072	0.0107	0.301677	0.0068	0.756028	0.436005	0.955438
ABHD17B	0.0023	0.0067	0.324602	0.0017	0.753639	0.442217	0.955438
ABHD17C	0.0007	0.006	0.0621307	0	0.347556	0.125677	0.955438
ABHD18	0.0022	0.0097	0.0200817	0.0012	0.408982	0.0642915	0.955438
ABHD2	0.0049	0.0281	1.59206e-06	0.0019	0.0735843	0.000209225	0.955438
ABHD3	0.0057	0.02	0.0204513	0.0038	0.441721	0.0642915	0.955438
ABHD4	0.0024	0.0107	0.0586457	0.0014	0.501272	0.125677	0.955438
ABHD5	0.0029	0.0087	0.084386	0.0022	0.583321	0.163577	0.955438
ABHD6	0.0041	0.0366	3.63466e-06	0	0.0206815	0.000330055	0.955438
ABHD8	0.0045	0	0.502779	0.0051	0.865698	0.620164	0.955438
ABI1	0.0017	0.0103	0.02643	0.0007	0.377497	0.0747529	0.955438
ABI2	0.0005	0.0019	0.104211	0.0004	0.588752	0.189629	0.955438
ABI3	0.0011	0	0.742552	0.0012	0.93397	0.760179	0.955438
ABI3BP	0.0038	0.0139	0.00610006	0.0025	0.371939	0.0305186	0.955438
ABL1	0.0017	0.0031	0.595839	0.0016	0.877353	0.69518	0.955438
ABL2	0.0028	0.0182	2.08e-06	0.0008	0.0661388	0.000251355	0.955438
ABLIM1	0.0031	0.0127	0.00157893	0.0019	0.275997	0.0114421	0.955438
ABLIM2	0.0057	0.018	0.017129	0.0041	0.442521	0.0597957	0.955438
ABLIM3	0.0047	0.015	0.0444641	0.0034	0.523453	0.113628	0.955438
ABO	0.0019	0.0101	0.00980255	0.0009	0.326874	0.0376969	0.955438
ABR	0.003	0.007	0.107817	0.0024	0.62541	0.194705	0.955438
ABRA	0.0044	0.0079	0.595839	0.004	0.877353	0.69518	0.955438
ABRACL	0.0043	0	0.638201	0.0049	0.905573	0.709538	0.955438
ABRAXAS1	0.0019	0.0141	0.000578091	0.0004	0.135129	0.00642749	0.955438
ABRAXAS2	0.0066	0.0221	0.0570581	0.0047	0.534003	0.125677	0.955438
ABTB1	0.0016	0.0106	0.0039053	0.0004	0.225431	0.0211347	0.955438
ABTB2	0.0064	0.0437	1.51002e-05	0.0017	0.0807419	0.000707762	0.955438
ACAA1	0.0024	0.0061	0.226172	0.0019	0.709154	0.336976	0.955438
ACAA2	0.0035	0.0177	0.00357659	0.0017	0.278606	0.0211347	0.955438
ACACA	0.0149	0.0484	2.30905e-06	0.0106	0.148339	0.00025339	0.955438
ACACB	0.0049	0.0195	1.22488e-05	0.003	0.143567	0.000679287	0.955438
ACAD10	0.0063	0.0219	0.00181085	0.0043	0.314709	0.0128993	0.955438
ACAD11	0.001	0	0.638201	0.0011	0.905573	0.709538	0.955438
ACAD9	0.0057	0.0201	0.0204513	0.0038	0.441721	0.0642915	0.955438
ACADL	0.0033	0.0127	0.0356633	0.0021	0.476763	0.0926991	0.955438
ACADM	0.0067	0.0182	0.0626058	0.0052	0.561204	0.125936	0.955438
ACADS	0.0038	0.0167	0.0586457	0.0021	0.501272	0.125677	0.955438
ACADSB	0.0012	0.007	0.02643	0.0004	0.377497	0.0747529	0.955438
ACADVL	0.0025	0.009	0.104211	0.0017	0.588752	0.189629	0.955438
ACAN	0.0034	0.01	0.0175359	0.0025	0.444175	0.0609485	0.955438
ACAP1	0.0053	0.0176	0.00433545	0.0037	0.345057	0.0226759	0.955438
ACAP2	0.004	0.0118	0.0431653	0.003	0.532215	0.110852	0.955438
ACAP3	0.0014	0.0075	0.00980255	0.0006	0.326874	0.0376969	0.955438
ACAT1	0.0029	0.0074	0.226172	0.0024	0.709154	0.336976	0.955438
ACAT2	0.0046	0.0247	0.00980255	0.0021	0.326874	0.0376969	0.955438
ACBD3	0.0027	0.0242	0.000167527	0	0.0592591	0.00309821	0.955438
ACBD3-AS1	0.0046	0	0.742552	0.0052	0.93397	0.760179	0.955438
ACBD4	0.0078	0.0058	0.834408	0.008	0.955038	0.844733	0.966614
ACBD5	0.0067	0.0348	0.0118222	0.0032	0.389471	0.044053	0.955438
ACBD6	0.0033	0.0145	0.00250247	0.0018	0.284333	0.016635	0.955438
ACCS	0.0025	0.0149	0.000604768	0.0009	0.136528	0.00642749	0.955438
ACCSL	0.0184	0.0699	0.0421626	0.0118	0.518856	0.108512	0.955438
ACD	0.0046	0.0135	0.105405	0.0034	0.590031	0.190783	0.955438
ACE	0.0041	0.0104	0.0834655	0.0033	0.594548	0.163577	0.955438
ACE2	0.0112	0.0443	0.000335574	0.007	0.222852	0.0045983	0.955438
ACER1	0.0103	0.0304	0.105405	0.0077	0.590031	0.190783	0.955438
ACER2	0.0044	0.0157	0.104211	0.003	0.588752	0.189629	0.955438
ACER3	0.0029	0.0155	0.00687846	0.0013	0.337773	0.0329935	0.955438
ACHE	0.0012	0	0.638201	0.0014	0.905573	0.709538	0.955438
ACIN1	0.004	0.0095	0.107817	0.0033	0.62541	0.194705	0.955438
ACKR1	0.0058	0.0103	0.595839	0.0052	0.877353	0.69518	0.955438
ACKR4	0.0009	0.0081	0.0621307	0	0.347556	0.125677	0.955438
ACLY	0.0132	0.0584	0.00139584	0.0074	0.302946	0.0114255	0.955438
ACMSD	0.0045	0	0.452728	0.0051	0.849667	0.582128	0.955438
ACO1	0.0039	0.0201	0.000452513	0.0018	0.201105	0.00593746	0.955438
ACO2	0.0067	0.0054	0.83607	0.0068	0.955494	0.845799	0.966614
ACOT11	0.0033	0.0111	0.00755817	0.0023	0.370683	0.0340205	0.955438
ACOT12	0.012	0.0266	0.514106	0.0101	0.851386	0.633569	0.955438
ACOT13	0.0022	0.0049	0.464656	0.0019	0.825733	0.582128	0.955438
ACOT2	0.0051	0.0363	0.00387186	0.0012	0.224987	0.0211347	0.955438
ACOT4	0.0021	0.0092	0.183367	0.0012	0.635615	0.282116	0.955438
ACOT7	0.003	0	0.502782	0.0033	0.8657	0.620164	0.955438
ACOT8	0.0011	0	0.638201	0.0013	0.905573	0.709538	0.955438
ACOT9	0.0027	0.0104	0.0356633	0.0018	0.476763	0.0926991	0.955438
ACOX1	0.0089	0.0315	0.000247588	0.006	0.232318	0.00377546	0.955438
ACOX2	0.0038	0.0114	0.160946	0.0029	0.655504	0.270757	0.955438
ACOX3	0.0051	0.0113	0.297313	0.0043	0.753888	0.43108	0.955438
ACOXL	0.0069	0.0215	0.0323046	0.005	0.503238	0.0885907	0.955438
ACP1	0.0024	0.0105	0.0586457	0.0013	0.501272	0.125677	0.955438
ACP5	0.0025	0.0074	0.324602	0.0019	0.753639	0.442217	0.955438
ACP6	0.0008	0.0054	0.0039053	0.0002	0.225431	0.0211347	0.955438
ACP7	0.0024	0	0.562829	0.0027	0.883915	0.673283	0.955438
ACPP	0.0046	0.0203	0.00705422	0.0026	0.339296	0.0329935	0.955438
ACR	0.0024	0.0105	0.183367	0.0013	0.635615	0.282116	0.955438
ACRBP	0.0052	0.0154	0.160946	0.0039	0.655504	0.270757	0.955438
ACRV1	0.0125	0.0332	0.117448	0.0099	0.626534	0.209045	0.955438
ACSBG1	0.0024	0.008	0.0570581	0.0017	0.534003	0.125677	0.955438
ACSBG2	0.0071	0.0189	0.0855527	0.0056	0.584727	0.165359	0.955438
ACSF2	0.0055	0.0225	0.00708698	0.0033	0.366815	0.0329935	0.955438
ACSF3	0.001	0	0.452733	0.0011	0.849669	0.582128	0.955438
ACSL1	0.0059	0.0242	0.00253053	0.0035	0.308367	0.0166671	0.955438
ACSL3	0.0014	0.009	0.0039053	0.0004	0.225431	0.0211347	0.955438
ACSL4	0.0041	0.01	0.438739	0.0034	0.821878	0.581478	0.955438
ACSL5	0.0116	0.0462	4.12625e-05	0.0072	0.148817	0.00122322	0.955438
ACSL6	0.0012	0.0038	0.159413	0.0008	0.654314	0.270757	0.955438
ACSM1	0.0102	0.0454	0.00429078	0.0058	0.326347	0.0225057	0.955438
ACSM2A	0.0048	0.0159	0.0234513	0.0034	0.472435	0.0729005	0.955438
ACSM2B	0.0054	0.0213	0.00581449	0.0034	0.369177	0.0292389	0.955438
ACSM4	0.0079	0.0263	0.0570581	0.0056	0.534003	0.125677	0.955438
ACSM5	0.0105	0.0219	0.392894	0.0091	0.805597	0.524215	0.955438
ACSM6	0.0044	0.0077	0.595839	0.0039	0.877353	0.69518	0.955438
ACSS1	0.0054	0.02	0.00598846	0.0035	0.370855	0.0300775	0.955438
ACSS2	0.0047	0.0207	0.054231	0.0026	0.529239	0.125677	0.955438
ACSS3	0.0017	0.0082	0.00429078	0.0009	0.326347	0.0225057	0.955438
ACTA1	0.0049	0	0.562829	0.0055	0.883915	0.673283	0.955438
ACTA2	0.0041	0.0219	0.00980255	0.0019	0.326874	0.0376969	0.955438
ACTB	0.0033	0.0099	0.160946	0.0025	0.655504	0.270757	0.955438
ACTG1	0.0067	0.0149	0.297313	0.0057	0.753888	0.43108	0.955438
ACTG2	0.0026	0.0114	0.0586457	0.0014	0.501272	0.125677	0.955438
ACTL6A	0.008	0.0237	0.151278	0.006	0.661431	0.266754	0.955438
ACTL6B	0.0062	0.0274	0.102455	0.0035	0.586845	0.189629	0.955438
ACTL7B	0.0018	0	0.742552	0.002	0.93397	0.760179	0.955438
ACTL8	0.0013	0	0.742552	0.0015	0.93397	0.760179	0.955438
ACTL9	0.0035	0	0.638201	0.004	0.905573	0.709538	0.955438
ACTN1	0.0021	0.002	0.990699	0.0021	0.997456	0.991174	0.997934
ACTN2	0.0069	0.0287	0.000899571	0.0041	0.260544	0.00868354	0.955438
ACTN3	0.0078	0.0126	0.526063	0.0072	0.855543	0.646682	0.955438
ACTN4	0.0084	0.0534	1.85456e-08	0.0027	0.0276099	1.42094e-05	0.955438
ACTR10	0.003	0.0161	0.00980255	0.0014	0.326874	0.0376969	0.955438
ACTR1A	0.0053	0.0234	0.0121677	0.003	0.391402	0.0449091	0.955438
ACTR1B	0.006	0.0229	0.0356633	0.0039	0.476763	0.0926991	0.955438
ACTR2	0.0063	0.005	0.907869	0.0064	0.974942	0.917489	0.983392
ACTR3	0.0016	0.0073	0.0200873	0.0009	0.408989	0.0642915	0.955438
ACTR3B	0.0024	0.0072	0.160946	0.0018	0.655504	0.270757	0.955438
ACTR3C	0.0034	0.0067	0.372149	0.003	0.792213	0.498153	0.955438
ACTR5	0.0058	0.0427	8.72045e-05	0.0011	0.0817391	0.00206335	0.955438
ACTR6	0.0058	0.0171	0.084386	0.0043	0.583321	0.163577	0.955438
ACTR8	0.0092	0.0217	0.107817	0.0076	0.62541	0.194705	0.955438
ACTRT1	0.0034	0.0151	0.183367	0.0019	0.635615	0.282116	0.955438
ACVR1	0.0011	0.0097	0.00810803	0	0.183145	0.0340205	0.955438
ACVR1B	0.0026	0.0038	0.715979	0.0024	0.917605	0.760179	0.955438
ACVR1C	0.0014	0.0024	0.595839	0.0012	0.877353	0.69518	0.955438
ACVR2A	0.003	0.0169	0.0193131	0.0013	0.406026	0.0642915	0.955438
ACVR2B	0.0008	0.0042	0.00980255	0.0004	0.326874	0.0376969	0.955438
ACVRL1	0.002	0.0044	0.464656	0.0017	0.825733	0.582128	0.955438
ACY3	0.0107	0	0.409906	0.0121	0.835183	0.54392	0.955438
ACYP1	0.0041	0.0121	0.324602	0.0031	0.753639	0.442217	0.955438
ACYP2	0.003	0.0088	0.105405	0.0022	0.590031	0.190783	0.955438
ADA	0.0087	0.0387	0.00250247	0.0049	0.284333	0.016635	0.955438
ADA2	0.002	0.0075	0.0356633	0.0013	0.476763	0.0926991	0.955438
ADAD1	0.0118	0.0403	0.146833	0.0082	0.657936	0.259437	0.955438
ADAD2	0.0012	0	0.638201	0.0013	0.905573	0.709538	0.955438
ADAL	0.0017	0	0.502779	0.0019	0.865698	0.620164	0.955438
ADAM10	0.0012	0.0027	0.297313	0.001	0.753888	0.43108	0.955438
ADAM11	0.0117	0.0407	0.00032437	0.008	0.233212	0.00449645	0.955438
ADAM12	0.003	0.0132	0.000889585	0.0017	0.239881	0.00867985	0.955438
ADAM15	0.0007	0.0033	0.183367	0.0004	0.635615	0.282116	0.955438
ADAM17	0.0027	0.0081	0.045235	0.0021	0.52497	0.114581	0.955438
ADAM18	0.0064	0.0341	0.00126251	0.0029	0.236063	0.0107695	0.955438
ADAM19	0.0022	0.0085	0.0204816	0.0014	0.410473	0.0642915	0.955438
ADAM2	0.0118	0.015	0.750978	0.0114	0.929308	0.768569	0.955438
ADAM20	0.0009	0	0.742552	0.001	0.93397	0.760179	0.955438
ADAM21	0.0028	0.0082	0.324602	0.0021	0.753639	0.442217	0.955438
ADAM21P1	0.0095	0.047	0.00687846	0.0048	0.337773	0.0329935	0.955438
ADAM22	0.0052	0.016	0.0397291	0.0038	0.531613	0.102596	0.955438
ADAM23	0.0053	0.0135	0.0834655	0.0043	0.594548	0.163577	0.955438
ADAM29	0.0012	0.0036	0.324602	0.0009	0.753639	0.442217	0.955438
ADAM30	0.0016	0.0073	0.183367	0.0009	0.635615	0.282116	0.955438
ADAM32	0.0012	0.0022	0.595839	0.0011	0.877353	0.69518	0.955438
ADAM33	0.0038	0.0224	9.9323e-05	0.0014	0.124019	0.00217261	0.955438
ADAM8	0.0031	0.0046	0.597922	0.0029	0.878042	0.696053	0.955438
ADAM9	0.0028	0.0155	0.000260211	0.0012	0.135524	0.00389849	0.955438
ADAMTS1	0.0021	0.0062	0.160946	0.0016	0.655504	0.270757	0.955438
ADAMTS10	0.0056	0.0152	0.192986	0.0044	0.695629	0.295825	0.955438
ADAMTS12	0.0066	0.0204	0.00377385	0.0049	0.360211	0.0211347	0.955438
ADAMTS13	0.0069	0.0343	5.68749e-05	0.0034	0.146723	0.001631	0.955438
ADAMTS14	0.0062	0.0117	0.296649	0.0055	0.759504	0.43108	0.955438
ADAMTS15	0.0065	0.0268	0.0296584	0.0039	0.481112	0.0834877	0.955438
ADAMTS16	0.013	0.0445	0.00601375	0.009	0.39348	0.0301954	0.955438
ADAMTS17	0.0061	0.0311	1.22912e-06	0.003	0.078377	0.000176844	0.955438
ADAMTS18	0.0085	0.0198	0.110447	0.0071	0.634847	0.199239	0.955438
ADAMTS19	0.0068	0.0202	0.238644	0.0051	0.72667	0.353979	0.955438
ADAMTS2	0.0042	0.0174	0.000560163	0.0025	0.23333	0.00642749	0.955438
ADAMTS20	0.0065	0.0202	0.01736	0.0048	0.456468	0.0605007	0.955438
ADAMTS3	0.0059	0.0248	0.00383517	0.0035	0.338485	0.0211347	0.955438
ADAMTS4	0.0024	0.0084	0.0204513	0.0016	0.441721	0.0642915	0.955438
ADAMTS5	0.0025	0.0067	0.117448	0.002	0.626534	0.209045	0.955438
ADAMTS6	0.004	0.0076	0.296649	0.0035	0.759504	0.43108	0.955438
ADAMTS7	0.0044	0.014	0.017129	0.0032	0.442521	0.0597957	0.955438
ADAMTS7P1	0.006	0.0401	1.50995e-05	0.0017	0.0807419	0.000707762	0.955438
ADAMTS9	0.0067	0.0326	1.23091e-05	0.0034	0.135288	0.000679287	0.955438
ADAMTSL1	0.0036	0.0097	0.0245187	0.0029	0.486097	0.0747529	0.955438
ADAMTSL2	0.0079	0.0186	0.287603	0.0065	0.755085	0.423588	0.955438
ADAMTSL3	0.0058	0.0178	0.0304404	0.0042	0.506661	0.0851719	0.955438
ADAMTSL4	0.0042	0	0.261049	0.0047	0.776365	0.385397	0.955438
ADAMTSL5	0.0027	0.012	0.0586457	0.0015	0.501272	0.125677	0.955438
ADAP1	0.0019	0.0086	0.0586457	0.0011	0.501272	0.125677	0.955438
ADAP2	0.0065	0.029	0.00250247	0.0037	0.284333	0.016635	0.955438
ADAR	0.0048	0.0135	0.013638	0.0037	0.434734	0.0484192	0.955438
ADARB1	0.0015	0.0043	0.160946	0.0011	0.655504	0.270757	0.955438
ADARB2	0.0007	0.0041	0.02643	0.0003	0.377497	0.0747529	0.955438
ADARB2-AS1	0.0044	0.0193	0.183367	0.0025	0.635615	0.282116	0.955438
ADAT1	0.0044	0.0048	0.923725	0.0043	0.978903	0.92866	0.983392
ADAT2	0.0024	0.0121	0.00357659	0.0012	0.278606	0.0211347	0.955438
ADCK1	0.0028	0.0164	0.0015816	0.001	0.210474	0.0114421	0.955438
ADCK2	0.0032	0	0.502779	0.0036	0.865698	0.620164	0.955438
ADCK5	0.0054	0.0159	0.160946	0.004	0.655504	0.270757	0.955438
ADCY1	0.0011	0.0016	0.715979	0.001	0.917605	0.760179	0.955438
ADCY10	0.0164	0.0637	1.00547e-05	0.0103	0.154026	0.000590892	0.955438
ADCY2	0.0042	0.0161	7.92536e-05	0.0027	0.19655	0.00205714	0.955438
ADCY3	0.0085	0.0144	0.318466	0.0078	0.77357	0.442217	0.955438
ADCY4	0.0043	0.0108	0.194969	0.0034	0.696914	0.298726	0.955438
ADCY5	0.0039	0.0185	0.000167436	0.002	0.172766	0.00309821	0.955438
ADCY6	0.0029	0.0155	0.00670557	0.0013	0.336254	0.0329935	0.955438
ADCY7	0.0043	0.0152	0.00420202	0.0029	0.343388	0.0223207	0.955438
ADCY8	0.011	0.0245	0.228395	0.0093	0.72474	0.339319	0.955438
ADCY9	0.0012	0.0061	0.0578549	0.0005	0.499918	0.125677	0.955438
ADCYAP1R1	0.0046	0.0124	0.152986	0.0036	0.662753	0.269567	0.955438
ADD1	0.003	0.0131	0.00242304	0.0017	0.306243	0.016635	0.955438
ADD2	0.0017	0.0051	0.22338	0.0013	0.707472	0.336976	0.955438
ADD3	0.003	0.01	0.0570581	0.0021	0.534003	0.125677	0.955438
ADGRA1	0.0011	0	0.562829	0.0013	0.883915	0.673283	0.955438
ADGRA2	0.0045	0.0123	0.0626058	0.0035	0.561204	0.125936	0.955438
ADGRA3	0.0042	0.0188	0.000316062	0.0024	0.203363	0.00441822	0.955438
ADGRB1	0.003	0.0089	0.084386	0.0023	0.583321	0.163577	0.955438
ADGRB2	0.0041	0.014	0.0115005	0.0028	0.407064	0.0429979	0.955438
ADGRB3	0.0097	0.0397	6.29298e-05	0.0059	0.177673	0.00171898	0.955438
ADGRD1	0.005	0.0148	0.00853274	0.0038	0.417462	0.0357369	0.955438
ADGRE1	0.0198	0.0704	0.000172834	0.0134	0.216258	0.00316294	0.955438
ADGRE2	0.0034	0.0176	0.000230051	0.0016	0.163861	0.00373134	0.955438
ADGRE3	0.013	0.0536	0.000560163	0.0078	0.23333	0.00642749	0.955438
ADGRE4P	0.0089	0.0262	0.0213358	0.0067	0.444866	0.0666593	0.955438
ADGRE5	0.0046	0.0081	0.448871	0.0041	0.825737	0.582128	0.955438
ADGRF1	0.0022	0.0123	0.000220113	0.0009	0.162584	0.00368647	0.955438
ADGRF2	0.0011	0	0.562829	0.0013	0.883915	0.673283	0.955438
ADGRF3	0.0017	0.0038	0.464656	0.0014	0.825733	0.582128	0.955438
ADGRF4	0.0051	0.0321	0.000249511	0.0016	0.134381	0.00377546	0.955438
ADGRF5	0.0048	0.0066	0.67781	0.0046	0.906843	0.752571	0.955438
ADGRG1	0.0037	0.005	0.67781	0.0035	0.906843	0.752571	0.955438
ADGRG2	0.0029	0.0043	0.923764	0.0027	0.979278	0.92866	0.983392
ADGRG3	0.0076	0.0134	0.448871	0.0068	0.825737	0.582128	0.955438
ADGRG4	0.0049	0.0129	0.0245187	0.0038	0.486097	0.0747529	0.955438
ADGRG5	0.0035	0.0039	0.923725	0.0034	0.978903	0.92866	0.983392
ADGRG6	0.002	0.0051	0.226172	0.0016	0.709154	0.336976	0.955438
ADGRG7	0.0114	0.0373	0.0126295	0.0081	0.429615	0.0453107	0.955438
ADGRL1	0.0006	0.0026	0.183367	0.0003	0.635615	0.282116	0.955438
ADGRL2	0.0026	0.0067	0.0398662	0.0021	0.531897	0.102886	0.955438
ADGRL3	0.0053	0.0124	0.509477	0.0043	0.852721	0.628236	0.955438
ADGRL4	0.0038	0	0.339819	0.0043	0.809481	0.460879	0.955438
ADGRV1	0.0033	0.0109	9.99491e-05	0.0023	0.219357	0.00218344	0.955438
ADH1A	0.0011	0.0097	0.0621307	0	0.347556	0.125677	0.955438
ADH1B	0.003	0.0081	0.0460468	0.0023	0.52652	0.116266	0.955438
ADH1C	0.0265	0.0691	0.0451569	0.0211	0.53609	0.114581	0.955438
ADH5	0.004	0.0179	0.00705422	0.0023	0.339296	0.0329935	0.955438
ADH6	0.0011	0.0099	0.00810803	0	0.183145	0.0340205	0.955438
ADH7	0.0047	0.028	0.0096579	0.0018	0.325903	0.0376969	0.955438
ADHFE1	0.0123	0.045	0.00414281	0.0082	0.342591	0.0221424	0.955438
ADIG	0.0024	0.021	0.0621307	0	0.347556	0.125677	0.955438
ADIPOQ-AS1	0.0021	0.0126	0.02643	0.0008	0.377497	0.0747529	0.955438
ADIPOR1	0.0071	0.0349	0.00687846	0.0035	0.337773	0.0329935	0.955438
ADIPOR2	0.0013	0.0112	0.00114884	0	0.102656	0.0101046	0.955438
ADIRF	0.0097	0.0287	0.324602	0.0073	0.753639	0.442217	0.955438
ADK	0.0037	0.0093	0.162512	0.003	0.656704	0.272104	0.955438
ADM	0.0063	0.0374	0.0015816	0.0024	0.210474	0.0114421	0.955438
ADM5	0.0057	0.0253	0.0586457	0.0032	0.501272	0.125677	0.955438
ADNP	0.0026	0.0051	0.299491	0.0023	0.754958	0.432958	0.955438
ADNP2	0.0004	0.0038	0.0621307	0	0.347556	0.125677	0.955438
ADNP-AS1	0.0093	0.0622	0.0039053	0.0026	0.225431	0.0211347	0.955438
ADO	0.0007	0.0058	0.0621307	0	0.347556	0.125677	0.955438
ADORA1	0.0018	0.0104	0.02643	0.0007	0.377497	0.0747529	0.955438
ADORA2A	0.0006	0.0052	0.0621307	0	0.347556	0.125677	0.955438
ADORA2B	0.0019	0	0.638201	0.0022	0.905573	0.709538	0.955438
ADORA3	0.001	0.0085	0.0621307	0	0.347556	0.125677	0.955438
ADPGK	0.0012	0.0073	0.02643	0.0005	0.377497	0.0747529	0.955438
ADPRH	0.0021	0.0141	0.0039053	0.0006	0.225431	0.0211347	0.955438
ADPRHL1	0.0002	0.002	0.0621307	0	0.347556	0.125677	0.955438
ADPRHL2	0.0045	0.0132	0.324602	0.0033	0.753639	0.442217	0.955438
ADRA1A	0.0015	0.0032	0.464656	0.0012	0.825733	0.582128	0.955438
ADRA1B	0.0031	0.0138	0.0586457	0.0018	0.501272	0.125677	0.955438
ADRA2A	0.0006	0.0056	0.0621307	0	0.347556	0.125677	0.955438
ADRA2B	0.0007	0	0.742552	0.0007	0.93397	0.760179	0.955438
ADRA2C	0.0056	0.0399	0.000583102	0.0013	0.135406	0.00642749	0.955438
ADRB1	0.0008	0.0072	0.0621307	0	0.347556	0.125677	0.955438
ADRB2	0.0014	0.0063	0.183367	0.0008	0.635615	0.282116	0.955438
ADRB3	0.0009	0	0.742552	0.001	0.93397	0.760179	0.955438
ADRM1	0.0069	0.0203	0.160946	0.0052	0.655504	0.270757	0.955438
ADSL	0.0013	0.0039	0.160946	0.001	0.655504	0.270757	0.955438
ADSS	0.0057	0.019	0.0570581	0.004	0.534003	0.125677	0.955438
ADSSL1	0.0034	0.0076	0.297313	0.0029	0.753888	0.43108	0.955438
ADTRP	0.0012	0.011	0.00810803	0	0.183145	0.0340205	0.955438
AEBP1	0.0015	0.0044	0.324602	0.0011	0.753639	0.442217	0.955438
AEBP2	0.0036	0.0161	0.00250247	0.002	0.284333	0.016635	0.955438
AEN	0.0008	0	0.638201	0.0009	0.905573	0.709538	0.955438
AFAP1	0.0022	0.0043	0.372149	0.0019	0.792213	0.498153	0.955438
AFAP1-AS1	0.0004	0.0018	0.183367	0.0002	0.635615	0.282116	0.955438
AFAP1L1	0.0052	0.0132	0.194969	0.0042	0.696914	0.298726	0.955438
AFAP1L2	0.0021	0.0075	0.0594536	0.0014	0.502632	0.125677	0.955438
AFDN	0.0041	0.019	0.000104642	0.0022	0.186197	0.00225352	0.955438
AFF1	0.0046	0.0162	0.00231649	0.0031	0.317477	0.0162242	0.955438
AFF2	0.0036	0.0076	0.114045	0.0031	0.638256	0.205039	0.955438
AFF3	0.0039	0.0125	0.000747956	0.0028	0.27435	0.00777781	0.955438
[truncated: 16,314 more rows]

## Sheet: CESC
Gene	Expected.mutation	Observed.mutation.in.high.patients	Wilcoxon.test.p.value.for.high.patients	Observed.mutation.in.low.patients	Wilcoxon.test.p.value.for.low.patients	FDR.for.high.patients	FDR.for.low.patients
[truncated: 17,478 more rows]

[truncated: 12 more sheets: COAD, ESCA, LIHC, LUAD, LUSC, OV, PAAD, PRAD, SCKM, STAD, THCA, UCEC-UCS]
